# Supplementary material for: Self-powered triboelectric-responsive microneedles with controllable release of optogenetically engineered extracellular vesicles for intervertebral disc degeneration repair
Source: Nat Commun. 2024 Jul 9;15:5736. doi: 10.1038/s41467-024-50045-1 (PMC11233569; doi:10.1038/s41467-024-50045-1)
Supplement: Supplementary file 6 — Source Data [file 41467_2024_50045_MOESM6_ESM.xlsx]

## Sheet: Fig. 1E
Time (s)	Isc (uA)	Time (s)	Isc (uA)	Time (s)	Isc (uA)	Time (s)	Isc (uA)	Time (s)	Isc (uA)	Time (s)	Voc (V)	Time (s)	Voc (V)	Time (s)	Voc (V)	Time (s)	Voc (V)	Time (s)	Voc (V)	Time (s)	Qtr (nC)	Time (s)	Qtr (nC)	Time (s)	Qtr (nC)	Time (s)	Qtr (nC)	Time (s)	Qtr (nC)
4e-06	0.0017	3.1261	-0.0256	6.2719	-0.02366	9.2356	-0.02595	12.1946	-0.03404	-1e-06	0	3.0232	0	5.9716	0	8.9942	0	12.0058	0	1e-06	0.2104	3.0034	-0.36212	6.0154	0.91297	9.0454	0	12.0084	0.5926
0.000104	0.00173	3.1262	-0.0259	6.272	-0.02347	9.2357	-0.0251	12.1947	-0.03409	0.000199	-0.01107	3.0234	0.01539	5.9718	0.01578	8.9944	-0.01511	12.006	-0.02511	0.000201	0.1487	3.0036	-0.36944	6.0156	0.79039	9.0456	0.03993	12.0086	0.59249
0.000204	0.00152	3.1263	-0.02632	6.2721	-0.02294	9.2358	-0.02462	12.1948	-0.03407	0.000399	-0.02578	3.0236	0.02802	5.972	0.02862	8.9946	-0.03206	12.0062	-0.05289	0.000401	0.11073	3.0038	-0.38111	6.0158	0.66108	9.0458	0.06086	12.0088	0.59863
0.000304	0.00141	3.1264	-0.02683	6.2722	-0.02212	9.2359	-0.02401	12.1949	-0.03393	0.000599	-0.04292	3.0238	0.03828	5.9722	0.04146	8.9948	-0.04748	12.0064	-0.08093	0.000601	0.07593	3.004	-0.39277	6.016	0.57218	9.046	0.08979	12.009	0.59852
0.000404	0.00123	3.1265	-0.02707	6.2723	-0.02132	9.236	-0.02342	12.195	-0.03359	0.000799	-0.0637	3.024	0.04579	5.9724	0.05209	8.995	-0.06168	12.0066	-0.10578	0.000801	0.01265	3.0042	-0.41169	6.0162	0.43882	9.0462	0.11873	12.0092	0.59529
0.000504	0.00136	3.1266	-0.02749	6.2724	-0.02041	9.2361	-0.02318	12.1951	-0.03332	0.000999	-0.08732	3.0242	0.05133	5.9726	0.05942	8.9952	-0.07771	12.0068	-0.12956	0.001	0	3.0044	-0.37409	6.0164	0.33106	9.0464	0.14566	12.0094	0.58372
0.000604	0.00181	3.1267	-0.02789	6.2725	-0.01943	9.2362	-0.02308	12.1952	-0.03268	0.0012	-0.11295	3.0244	0.05608	5.9728	0.06234	8.9954	-0.09282	12.007	-0.15441	0.0012	-0.01265	3.0046	-0.34228	6.0166	0.22465	9.0466	0.14259	12.0096	0.61487
0.000704	0.00234	3.1268	-0.02832	6.2726	-0.01855	9.2363	-0.02305	12.1953	-0.03223	0.0014	-0.1398	3.0246	0.06083	5.973	0.0627	8.9956	-0.10855	12.0072	-0.17713	0.0014	-0.01582	3.0048	-0.30468	6.0168	0.09863	9.0468	0.14552	12.0098	0.62518
0.000804	0.00285	3.1269	-0.02869	6.2727	-0.01765	9.2364	-0.02313	12.1954	-0.03175	0.0016	-0.16746	3.0248	0.06125	5.9732	0.06011	8.9958	-0.12458	12.0074	-0.19958	0.0016	-0.03796	3.005	-0.24969	6.017	-0.01968	9.047	0.14845	12.01	0.63653
0.000904	0.00333	3.127	-0.02901	6.2728	-0.01701	9.2365	-0.02339	12.1955	-0.03122	0.0018	-0.19512	3.025	0.06285	5.9734	0.05899	8.996	-0.14092	12.0076	-0.21964	0.0018	-0.05853	3.0052	-0.18456	6.0172	-0.1344	9.0472	0.15038	12.0102	0.63121
0.001	0.00314	3.1271	-0.02922	6.2729	-0.01647	9.2366	-0.02358	12.1956	-0.03063	0.002	-0.22237	3.0252	0.06327	5.9736	0.05641	8.9962	-0.15542	12.0078	-0.23703	0.002	-0.12181	3.0054	-0.12378	6.0174	-0.21986	9.0474	0.17431	12.0104	0.62277
0.0011	0.00319	3.1272	-0.02922	6.273	-0.01639	9.2367	-0.02371	12.1957	-0.03015	0.0022	-0.2476	3.0254	0.06054	5.9738	0.05419	8.9964	-0.17023	12.008	-0.24964	0.0022	-0.14237	3.0056	-0.06879	6.0176	-0.26296	9.0476	0.18824	12.0106	0.59765
0.0012	0.00261	3.1273	-0.02922	6.2731	-0.01655	9.2368	-0.02419	12.1958	-0.02984	0.0024	-0.27162	3.0256	0.05781	5.974	0.04976	8.9966	-0.18351	12.0082	-0.26091	0.0024	-0.15502	3.0058	-0.01091	6.0178	-0.26027	9.0478	0.17418	12.0108	0.58087
0.0013	0.0024	3.1274	-0.02904	6.2732	-0.01698	9.2369	-0.02435	12.1959	-0.02938	0.0026	-0.29483	3.0258	0.05311	5.9742	0.04644	8.9968	-0.19678	12.0084	-0.26473	0.0026	-0.17242	3.006	0.04698	6.018	-0.27104	9.048	0.14811	12.011	0.55576
0.0014	0.00178	3.1275	-0.02869	6.2733	-0.01743	9.237	-0.02465	12.196	-0.0289	0.0028	-0.31884	3.026	0.04525	5.9744	0.04202	8.997	-0.21128	12.0086	-0.26776	0.0028	-0.18033	3.0062	0.08893	6.0182	-0.30607	9.0482	0.10004	12.0112	0.54106
0.0015	0.00125	3.1276	-0.02856	6.2734	-0.01773	9.2371	-0.02504	12.1961	-0.02866	0.003	-0.34205	3.0262	0.03582	5.9746	0.03796	8.9972	-0.22793	12.0088	-0.26839	0.003	-0.15027	3.0064	0.11493	6.0184	-0.33839	9.0484	0.03897	12.0114	0.52219
0.0016	0.000346	3.1277	-0.02848	6.2735	-0.01802	9.2372	-0.02544	12.1962	-0.0284	0.0032	-0.36405	3.0264	0.02443	5.9748	0.03464	8.9974	-0.24519	12.009	-0.26715	0.0032	-0.20089	3.0066	0.11921	6.0186	-0.35725	9.0486	-0.0471	12.0116	0.51896
0.0017	-0.000665	3.1278	-0.0284	6.2736	-0.01852	9.2373	-0.02598	12.1963	-0.02821	0.0034	-0.38766	3.0266	0.00909	5.975	0.03316	8.9976	-0.26489	12.0092	-0.26565	0.0034	-0.2357	3.0068	0.11913	6.0188	-0.36803	9.0488	-0.12917	12.0118	0.49697
0.0018	-0.00136	3.1279	-0.02845	6.2737	-0.01898	9.2374	-0.02654	12.1964	-0.02797	0.0036	-0.41006	3.0268	-0.00822	5.9752	0.0302	8.9978	-0.28521	12.0094	-0.26575	0.0036	-0.26892	3.007	0.09587	6.019	-0.34244	9.049	-0.22024	12.012	0.49165
0.0019	-0.00197	3.128	-0.02861	6.2738	-0.01951	9.2375	-0.02693	12.1965	-0.02776	0.0038	-0.43205	3.027	-0.02631	5.9754	0.02578	8.998	-0.3092	12.0096	-0.26345	0.0038	-0.26417	3.0072	0.04943	6.0192	-0.3357	9.0492	-0.31031	12.0122	0.47695
0.002	-0.00232	3.1281	-0.02882	6.2739	-0.02004	9.2376	-0.02717	12.1966	-0.02739	0.004	-0.45324	3.0272	-0.04835	5.9756	0.02172	8.9982	-0.33257	12.0098	-0.26035	0.004	-0.27366	3.0074	-0.0115	6.0194	-0.32088	9.0494	-0.39537	12.0124	0.47997
0.0021	-0.00224	3.1282	-0.02904	6.274	-0.02063	9.2377	-0.02739	12.1967	-0.02683	0.0042	-0.47644	3.0274	-0.07353	5.9758	0.01436	8.9984	-0.35656	12.01	-0.25592	0.0042	-0.20563	3.0076	-0.07388	6.0196	-0.32088	9.0496	-0.51244	12.0126	0.48299
0.0022	-0.00216	3.1283	-0.02925	6.2741	-0.02111	9.2378	-0.02725	12.1968	-0.02614	0.0044	-0.50006	3.0276	-0.09753	5.976	0.00517	8.9986	-0.37994	12.0102	-0.25176	0.0044	-0.21038	3.0078	-0.17828	6.0198	-0.29529	9.0498	-0.62751	12.0128	0.49851
0.0023	-0.00165	3.1284	-0.02922	6.2742	-0.02166	9.2379	-0.02675	12.1969	-0.02491	0.0046	-0.52569	3.0278	-0.12311	5.9762	-0.00623	8.9988	-0.4024	12.0104	-0.24467	0.0046	-0.22619	3.008	-0.32036	6.02	-0.28856	9.05	-0.72858	12.013	0.50152
0.0024	-0.00176	3.1285	-0.0293	6.2743	-0.02236	9.238	-0.02646	12.197	-0.0239	0.0048	-0.55173	3.028	-0.14672	5.9764	-0.02057	8.999	-0.42517	12.0106	-0.23864	0.0048	-0.23885	3.0082	-0.5175	6.0202	-0.25219	9.0502	-0.80065	12.0132	0.51496
0.0025	-0.00176	3.1286	-0.02946	6.2744	-0.02316	9.2381	-0.02579	12.1971	-0.02294	0.005	-0.57494	3.0282	-0.17033	5.9766	-0.03822	8.9992	-0.4464	12.0108	-0.22916	0.005	-0.29896	3.0084	-0.72623	6.0204	-0.20235	9.0504	-0.84872	12.0134	0.5211
0.0026	-0.00152	3.1287	-0.02952	6.2745	-0.02419	9.2382	-0.02483	12.1972	-0.0218	0.0052	-0.59774	3.0284	-0.19394	5.9768	-0.06064	8.9994	-0.46641	12.011	-0.2218	0.0052	-0.42077	3.0086	-0.89584	6.0206	-0.14516	9.0506	-0.87479	12.0136	0.52621
0.0027	-0.00112	3.1288	-0.02944	6.2746	-0.02523	9.2383	-0.02377	12.1973	-0.02073	0.0054	-0.62135	3.0286	-0.21794	5.977	-0.08379	8.9996	-0.48857	12.0112	-0.21285	0.0054	-0.47931	3.0088	-1.08863	6.0208	-0.10931	9.0508	-0.85685	12.0138	0.53443
0.0028	-0.000718	3.1289	-0.02944	6.2747	-0.02622	9.2384	-0.02249	12.1974	-0.01959	0.0056	-0.64537	3.0288	-0.23998	5.9772	-0.10989	8.9998	-0.51286	12.0114	-0.19644	0.0056	-0.59321	3.009	-1.30895	6.021	-0.06987	9.051	-0.83292	12.014	0.54266
0.0029	-0.000532	3.129	-0.02917	6.2748	-0.02744	9.2385	-0.02092	12.1975	-0.01842	0.0058	-0.66696	3.029	-0.26398	5.9774	-0.13378	9	-0.53624	12.0116	-0.17658	0.0058	-0.6818	3.0092	-1.50899	6.0212	-0.05195	9.0512	-0.78999	12.0142	0.54776
0.003	-0.000239	3.1291	-0.02885	6.2749	-0.02858	9.2386	-0.01927	12.1976	-0.01719	0.006	-0.68896	3.0292	-0.28601	5.9776	-0.15656	9.0002	-0.55533	12.0118	-0.15565	0.006	-0.78621	3.0094	-1.69453	6.0214	-0.0161	9.0514	-0.74506	12.0144	0.56745
0.0031	-0.000239	3.1292	-0.0285	6.275	-0.02957	9.2387	-0.01773	12.1977	-0.01637	0.0062	-0.71297	3.0294	-0.3049	5.9778	-0.18192	9.0004	-0.57565	12.012	-0.13419	0.0062	-0.84949	3.0096	-1.90616	6.0216	0.0341	9.0516	-0.68413	12.0146	0.58089
0.0032	-0.000159	3.1293	-0.02848	6.2751	-0.0305	9.2388	-0.01616	12.1978	-0.01573	0.0064	-0.73295	3.0296	-0.32535	5.978	-0.20544	9.0006	-0.59535	12.0122	-0.11272	0.0064	-0.96339	3.0098	-2.10765	6.0218	0.10612	9.0518	-0.6012	12.0148	0.58703
0.0033	-0.000292	3.1294	-0.02866	6.2752	-0.03141	9.2389	-0.01477	12.1979	-0.0153	0.0066	-0.75534	3.0298	-0.34817	5.9782	-0.2286	9.0008	-0.61689	12.0124	-0.0902	0.0066	-1.03141	3.01	-2.20335	6.022	0.15595	9.052	-0.50527	12.015	0.59526
0.0034	-0.000771	3.1295	-0.02944	6.2753	-0.03212	9.239	-0.01349	12.198	-0.01546	0.0068	-0.77491	3.03	-0.371	5.9784	-0.25028	9.001	-0.63966	12.0126	-0.06767	0.0068	-1.06938	3.0102	-2.19908	6.0222	0.19906	9.0522	-0.41534	12.0152	0.60557
0.0035	-0.000905	3.1296	-0.03015	6.2754	-0.03258	9.2391	-0.01224	12.1981	-0.01557	0.007	-0.79003	3.0302	-0.39618	5.9786	-0.26976	9.0012	-0.66212	12.0128	-0.04514	0.007	-1.08994	3.0104	-2.08758	6.0224	0.22061	9.0524	-0.3164	12.0154	0.59504
0.0036	-0.000931	3.1297	-0.03085	6.2755	-0.03292	9.2392	-0.01136	12.1982	-0.01554	0.0072	-0.80636	3.0304	-0.4194	5.9788	-0.28447	9.0014	-0.68703	12.013	-0.02368	0.0072	-1.04723	3.0106	-1.90653	6.0226	0.23139	9.0526	-0.22947	12.0156	0.56367
0.0037	-0.00125	3.1298	-0.03159	6.2756	-0.03319	9.2393	-0.01062	12.1983	-0.01549	0.0074	-0.81905	3.0306	-0.44301	5.979	-0.2911	9.0016	-0.71346	12.0132	-0.00115	0.0074	-0.9175	3.0108	-1.76026	6.0228	0.25698	9.0528	-0.15154	12.0158	0.54168
0.0038	-0.00186	3.1299	-0.03244	6.2757	-0.03348	9.2394	-0.00985	12.1984	-0.0153	0.0076	-0.82769	3.0308	-0.46622	5.9792	-0.29736	9.0018	-0.73225	12.0134	0.02004	0.0076	-0.79569	3.011	-1.54878	6.023	0.28796	9.053	-0.10361	12.016	0.50823
0.0039	-0.00271	3.13	-0.03316	6.2758	-0.0338	9.2395	-0.00926	12.1985	-0.01536	0.0078	-0.83553	3.031	-0.48904	5.9794	-0.30252	9.002	-0.74583	12.0136	0.03591	0.0078	-0.63907	3.0112	-1.25471	6.0232	0.31355	9.0532	-0.04568	12.0162	0.4581
0.004	-0.00373	3.1301	-0.03415	6.2759	-0.03388	9.2396	-0.00897	12.1986	-0.01546	0.008	-0.8466	3.0312	-0.50753	5.9796	-0.31061	9.0022	-0.75911	12.0138	0.05072	0.008	-0.53465	3.0114	-0.94614	6.0234	0.30278	9.0534	-0.02175	12.0164	0.39131
0.0041	-0.00514	3.1302	-0.03505	6.276	-0.03409	9.2397	-0.00876	12.1987	-0.01562	0.0082	-0.85605	3.0314	-0.5272	5.9798	-0.32018	9.0024	-0.77208	12.014	0.0658	0.0082	-0.416	3.0116	-0.61874	6.0236	0.29604	9.0536	-0.00582	12.0166	0.31096
0.0042	-0.00641	3.1303	-0.03572	6.2761	-0.03431	9.2398	-0.00852	12.1988	-0.01557	0.0084	-0.86146	3.0316	-0.55002	5.98	-0.32644	9.0026	-0.78414	12.0142	0.0822	0.0084	-0.33215	3.0118	-0.19136	6.0238	0.25967	9.0538	-0.000884983	12.0168	0.2525
0.0043	-0.00812	3.1304	-0.03596	6.2762	-0.03463	9.2399	-0.00822	12.1989	-0.01546	0.0086	-0.87132	3.0318	-0.56497	5.9802	-0.3349	9.0028	-0.79221	12.0144	0.10047	0.0086	-0.22616	3.012	0.24906	6.024	0.18828	9.054	0.01005	12.017	0.18571
0.0044	-0.00977	3.1305	-0.03609	6.2763	-0.03471	9.24	-0.00804	12.199	-0.01533	0.0088	-0.87632	3.032	-0.57715	5.9804	-0.34189	9.003	-0.79508	12.0146	0.11741	0.0088	-0.117	3.0122	0.6692	6.0242	0.11285	9.0542	-0.00302	12.0172	0.08035
0.0045	-0.01123	3.1306	-0.03553	6.2764	-0.03479	9.2401	-0.00785	12.1991	-0.01501	0.009	-0.8793	3.0322	-0.58697	5.9806	-0.34889	9.0032	-0.79275	12.0148	0.13621	0.009	-0.04581	3.0124	1.03137	6.0244	0.05202	9.0544	-0.02509	12.0174	-0.01666
0.0046	-0.01283	3.1307	-0.03508	6.2765	-0.03489	9.2402	-0.00748	12.1992	-0.01461	0.0092	-0.88592	3.0324	-0.59562	5.9808	-0.35662	9.0034	-0.78919	12.015	0.15315	0.0092	0.01273	3.0126	1.33993	6.0246	0.00183	9.0546	-0.07516	12.0176	-0.09179
0.0047	-0.01448	3.1308	-0.03444	6.2766	-0.03487	9.2403	-0.00703	12.1993	-0.01459	0.0094	-0.897	3.0326	-0.6078	5.981	-0.37059	9.0036	-0.78013	12.0152	0.17221	0.0094	0.0507	3.0128	1.56301	6.0248	-0.03761	9.0548	-0.13123	12.0178	-0.13879
0.0048	-0.016	3.1309	-0.03377	6.2767	-0.03476	9.2404	-0.00663	12.1994	-0.01466	0.0096	-0.91211	3.0328	-0.62038	5.9812	-0.39448	9.0038	-0.76433	12.0154	0.19368	0.0096	0.0681	3.013	1.80636	6.025	-0.10931	9.055	-0.1903	12.018	-0.20246
0.0049	-0.01717	3.131	-0.03292	6.2768	-0.03441	9.2405	-0.00631	12.1995	-0.01482	0.0098	-0.92966	3.033	-0.63217	5.9814	-0.41873	9.004	-0.75159	12.0156	0.2178	0.0098	0.08076	3.0132	1.98307	6.0252	-0.1595	9.0552	-0.23237	12.0182	-0.27447
0.005	-0.01823	3.1311	-0.03199	6.2769	-0.03388	9.2406	-0.00599	12.1996	-0.01485	0.01	-0.94356	3.0332	-0.64475	5.9816	-0.44372	9.0042	-0.73885	12.0158	0.24432	0.01	0.10607	3.0134	2.09167	6.0254	-0.19561	9.0554	-0.28543	12.0184	-0.32772
0.0051	-0.01932	3.1312	-0.03074	6.277	-0.0333	9.2407	-0.00551	12.1997	-0.01488	0.0102	-0.95018	3.0334	-0.6593	5.9818	-0.46908	9.0044	-0.72366	12.016	0.27243	0.0102	0.14404	3.0136	2.1568	6.0256	-0.17406	9.0556	-0.2995	12.0186	-0.35284
0.0052	-0.0202	3.1313	-0.02936	6.2771	-0.03255	9.2408	-0.00516	12.1998	-0.01482	0.0104	-0.95397	3.0336	-0.67306	5.982	-0.49297	9.0046	-0.70664	12.0162	0.30002	0.0104	0.16936	3.0138	2.17266	6.0258	-0.16308	9.0558	-0.28357	12.0188	-0.35816
0.0053	-0.02127	3.1314	-0.02816	6.2772	-0.03186	9.2409	-0.00479	12.1999	-0.0148	0.0106	-0.95574	3.0338	-0.68131	5.9822	-0.52127	9.0048	-0.68594	12.0164	0.32654	0.0106	0.21998	3.014	2.06391	6.026	-0.13799	9.056	-0.26464	12.019	-0.40516
0.0054	-0.02214	3.1315	-0.02709	6.2773	-0.03071	9.241	-0.00458	12.2	-0.01488	0.0108	-0.95063	3.034	-0.69192	5.9824	-0.54736	9.005	-0.66555	12.0166	0.35039	0.0108	0.25321	3.0142	1.89431	6.0262	-0.10214	9.0562	-0.24871	12.0192	-0.40318
0.0055	-0.02292	3.1316	-0.026	6.2774	-0.02976	9.2411	-0.00447	12.2001	-0.0149	0.011	-0.94471	3.0342	-0.70214	5.9826	-0.57492	9.0052	-0.64577	12.0168	0.37611	0.011	0.28643	3.0144	1.62037	6.0264	-0.05553	9.0564	-0.21478	12.0194	-0.33973
0.0056	-0.02377	3.1317	-0.02544	6.2775	-0.02874	9.2412	-0.00452	12.2002	-0.01488	0.0112	-0.93636	3.0344	-0.71314	5.9828	-0.60101	9.0054	-0.62752	12.017	0.39784	0.0112	0.37502	3.0146	1.28848	6.0266	-0.01968	9.0566	-0.15085	12.0196	-0.27002
0.0057	-0.02451	3.1318	-0.02486	6.2776	-0.02787	9.2413	-0.00471	12.2003	-0.01474	0.0114	-0.92357	3.0346	-0.72296	5.983	-0.62858	9.0056	-0.60775	12.0172	0.4225	0.0114	0.46836	3.0148	0.91891	6.0268	0.00542	9.0568	-0.05792	12.0198	-0.1899
0.0058	-0.02515	3.1319	-0.02433	6.2777	-0.02715	9.2414	-0.0049	12.2004	-0.01429	0.0116	-0.90268	3.0348	-0.72964	5.9832	-0.64989	9.0058	-0.58827	12.0174	0.44449	0.0116	0.56487	3.015	0.54789	6.027	0.0341	9.057	0.04602	12.02	-0.10665
0.0059	-0.02576	3.132	-0.02361	6.2778	-0.02654	9.2415	-0.00506	12.2005	-0.01384	0.0118	-0.87653	3.035	-0.73	5.9834	-0.66607	9.006	-0.57278	12.0176	0.46383	0.0118	0.63606	3.0152	0.10877	6.0272	0.07353	9.0572	0.14995	12.0202	-0.00672
0.006	-0.02643	3.1321	-0.02297	6.2779	-0.02608	9.2416	-0.00522	12.2006	-0.01344	0.012	-0.84594	3.0352	-0.72604	5.9836	-0.68115	9.0062	-0.55575	12.0178	0.4797	0.012	0.68352	3.0154	-0.35789	6.0274	0.09146	9.0574	0.24088	12.0204	0.11821
0.0061	-0.02709	3.1322	-0.02252	6.278	-0.02563	9.2417	-0.00522	12.2007	-0.01299	0.0122	-0.81413	3.0354	-0.71932	5.9838	-0.69034	9.0064	-0.53689	12.018	0.49344	0.0122	0.72466	3.0156	-0.83613	6.0276	0.10207	9.0576	0.32781	12.0206	0.24522
0.0062	-0.02749	3.1323	-0.02228	6.2781	-0.02531	9.2418	-0.00535	12.2008	-0.01256	0.0124	-0.78515	3.0356	-0.70984	5.984	-0.6944	9.0066	-0.51712	12.0182	0.50639	0.0124	0.80534	3.0158	-1.30713	6.0278	0.09504	9.0578	0.39474	12.0208	0.36182
0.0063	-0.02792	3.1324	-0.02238	6.2782	-0.02499	9.2419	-0.00527	12.2009	-0.01219	0.0126	-0.75576	3.0358	-0.69603	5.9842	-0.69588	9.0068	-0.49826	12.0184	0.51933	0.0126	0.87653	3.016	-1.75494	6.028	0.09146	9.058	0.42667	12.021	0.46383
0.0064	-0.02827	3.1325	-0.02254	6.2783	-0.0247	9.242	-0.00511	12.201	-0.01195	0.0128	-0.72679	3.036	-0.68183	5.9844	-0.69039	9.007	-0.47909	12.0186	0.53201	0.0128	0.9319	3.0162	-2.1448	6.0282	0.08787	9.0582	0.4396	12.0212	0.60543
0.0065	-0.02848	3.1326	-0.02292	6.2784	-0.02478	9.2421	-0.00479	12.2011	-0.01163	0.013	-0.69862	3.0362	-0.66723	5.9846	-0.68233	9.0072	-0.45962	12.0188	0.54735	0.013	0.99835	3.0164	-2.48394	6.0284	0.09504	9.0584	0.44254	12.0214	0.71577
0.0066	-0.02877	3.1327	-0.02323	6.2785	-0.02486	9.2422	-0.00413	12.2012	-0.01128	0.0132	-0.67368	3.0364	-0.64908	5.9848	-0.67132	9.0074	-0.43923	12.019	0.56083	0.0132	1.05688	3.0166	-2.726	6.0286	0.0807	9.0586	0.42947	12.0216	0.81049
0.0067	-0.02896	3.1328	-0.02323	6.2786	-0.02512	9.2423	-0.00317	12.2013	-0.01094	0.0134	-0.65118	3.0366	-0.62739	5.985	-0.65812	9.0076	-0.41792	12.0192	0.5775	0.0134	1.03157	3.0168	-2.89271	6.0288	0.0807	9.0588	0.3834	12.0218	0.88748
0.0068	-0.02912	3.1329	-0.023	6.2787	-0.02523	9.2424	-0.00226	12.2014	-0.01073	0.0136	-0.62908	3.0368	-0.60334	5.9852	-0.63977	9.0078	-0.39569	12.0194	0.59337	0.0136	0.99361	3.017	-3.0116	6.029	0.10207	9.059	0.31133	12.022	0.94052
0.0069	-0.02936	3.133	-0.02294	6.2788	-0.02526	9.2425	-0.00133	12.2015	-0.01073	0.0138	-0.60657	3.037	-0.57496	5.9854	-0.62215	9.008	-0.37316	12.0196	0.60872	0.0138	0.93982	3.0172	-3.09282	6.0292	0.10881	9.0592	0.24526	12.0222	0.98521
0.007	-0.02976	3.1331	-0.02308	6.2789	-0.02518	9.2426	-0.000399	12.2016	-0.01073	0.014	-0.58487	3.0372	-0.54736	5.9856	-0.60123	9.0082	-0.34787	12.0198	0.62326	0.014	0.88445	3.0174	-3.04652	6.0294	0.14518	9.0594	0.18619	12.0224	1.02053
0.0071	-0.03034	3.1332	-0.02308	6.279	-0.02512	9.2427	0.000666	12.2017	-0.01081	0.0142	-0.56641	3.0374	-0.51818	5.9858	-0.57627	9.0084	-0.3235	12.02	0.63886	0.0142	0.86389	3.0176	-2.90025	6.0296	0.18155	9.0596	0.14912	12.0226	1.03397
0.0072	-0.03085	3.1333	-0.02273	6.2791	-0.02515	9.2428	0.00157	12.2018	-0.01089	0.0144	-0.54795	3.0376	-0.48625	5.986	-0.55315	9.0086	-0.29974	12.0202	0.65394	0.0144	0.82118	3.0178	-2.68877	6.0298	0.21388	9.0598	0.12205	12.0228	1.0422
0.0073	-0.03149	3.1334	-0.02236	6.2792	-0.02496	9.2429	0.00245	12.2019	-0.01091	0.0146	-0.52747	3.0378	-0.45117	5.9862	-0.53003	9.0088	-0.27446	12.0204	0.66688	0.0146	0.73259	3.018	-2.43817	6.03	0.23812	9.06	0.09599	12.023	1.02021
0.0074	-0.03204	3.1335	-0.02158	6.2793	-0.02473	9.243	0.00317	12.202	-0.01091	0.0148	-0.50658	3.038	-0.41451	5.9864	-0.50543	9.009	-0.24703	12.0206	0.67823	0.0148	0.65823	3.0182	-2.16003	6.0302	0.28123	9.0602	0.07192	12.0232	1.00343
0.0075	-0.03234	3.1336	-0.02065	6.2794	-0.02443	9.2431	0.00378	12.2021	-0.01057	0.015	-0.48286	3.0382	-0.37825	5.9866	-0.48011	9.0092	-0.22082	12.0208	0.68692	0.015	0.56964	3.0184	-1.87465	6.0304	0.33511	9.0604	0.06085	12.0234	0.96789
0.0076	-0.03247	3.1337	-0.0193	6.2795	-0.02409	9.2432	0.00442	12.2022	-0.01022	0.0152	-0.45995	3.0384	-0.33923	5.9868	-0.45441	9.0094	-0.19492	12.021	0.69241	0.0152	0.48896	3.0186	-1.61246	6.0306	0.38225	9.0606	0.06678	12.0236	0.93444
0.0077	-0.03252	3.1338	-0.01805	6.2796	-0.02374	9.2433	0.00479	12.2023	-0.01001	0.0154	-0.43097	3.0386	-0.30218	5.987	-0.42578	9.0096	-0.17086	12.0212	0.69631	0.0154	0.40987	3.0188	-1.38939	6.0308	0.44691	9.0608	0.07971	12.0238	0.88119
0.0078	-0.0325	3.1339	-0.01687	6.2797	-0.02316	9.2434	0.00492	12.2024	-0.00969	0.0156	-0.39917	3.0388	-0.26394	5.9872	-0.39825	9.0098	-0.1471	12.0214	0.69568	0.0156	0.40038	3.019	-1.17646	6.031	0.46846	9.061	0.10564	12.024	0.83419
0.0079	-0.03247	3.134	-0.01576	6.2798	-0.0226	9.2435	0.00511	12.2025	-0.00953	0.0158	-0.36533	3.039	-0.22729	5.9874	-0.36925	9.01	-0.12304	12.0216	0.69159	0.0158	0.41303	3.0192	-0.96933	6.0312	0.4496	9.0612	0.14557	12.0242	0.79552
0.008	-0.03236	3.1341	-0.01469	6.2799	-0.02201	9.2436	0.005	12.2026	-0.00908	0.016	-0.33352	3.0392	-0.1922	5.9876	-0.33841	9.0102	-0.10081	12.0218	0.68644	0.016	0.42253	3.0194	-0.77668	6.0314	0.43613	9.0614	0.1755	12.0244	0.73394
0.0081	-0.0322	3.1342	-0.01349	6.28	-0.02143	9.2437	0.00503	12.2027	-0.0087	0.0162	-0.30131	3.0394	-0.15712	5.9878	-0.30868	9.0104	-0.08042	12.022	0.67996	0.0162	0.43835	3.0196	-0.65649	6.0316	0.35666	9.0616	0.19644	12.0246	0.66714
0.0082	-0.03178	3.1343	-0.01238	6.2801	-0.02057	9.2438	0.00487	12.2028	-0.00809	0.0164	-0.26464	3.0396	-0.12283	5.988	-0.28335	9.0106	-0.05789	12.0222	0.67161	0.0164	0.43361	3.0198	-0.6102	6.0318	0.26371	9.0618	0.18837	12.0248	0.60868
0.0083	-0.03143	3.1344	-0.01184	6.2802	-0.01991	9.2439	0.00498	12.2029	-0.00785	0.0166	-0.23	3.0398	-0.0909	5.9882	-0.25619	9.0108	-0.03505	12.0224	0.663	0.0166	0.45576	3.02	-0.58709	6.032	0.16673	9.062	0.1803	12.025	0.54501
0.0084	-0.03114	3.1345	-0.01123	6.2803	-0.01932	9.244	0.00519	12.203	-0.00748	0.0168	-0.19778	3.04	-0.06173	5.9884	-0.22866	9.011	-0.0168	12.0226	0.65385	0.0168	0.47158	3.0202	-0.58426	6.0322	0.07353	9.0622	0.17523	12.0252	0.53135
0.0085	-0.03077	3.1346	-0.01097	6.2804	-0.019	9.2441	0.00538	12.2031	-0.00711	0.017	-0.16598	3.0402	-0.03807	5.9886	-0.20149	9.0112	-8.05123e-05	12.0228	0.64391	0.017	0.48107	3.0204	-0.58723	6.0324	-0.04478	9.0624	0.17216	12.0254	0.52812
0.0086	-0.0305	3.1347	-0.01062	6.2805	-0.01847	9.2442	0.0053	12.2032	-0.00713	0.0172	-0.14064	3.0404	-0.01323	5.9888	-0.17506	9.0114	0.01511	12.023	0.63556	0.0172	0.50164	3.0206	-0.60325	6.0326	-0.21312	9.0626	0.16709	12.0256	0.51134
0.0087	-0.03061	3.1348	-0.01054	6.2806	-0.01797	9.2443	0.00498	12.2033	-0.00737	0.0174	-0.11409	3.0406	0.0128	5.989	-0.14864	9.0116	0.02846	12.0232	0.62615	0.0174	0.50639	3.0208	-0.56855	6.0328	-0.38958	9.0628	0.14302	12.0258	0.48935
0.0088	-0.03082	3.1349	-0.01033	6.2807	-0.0173	9.2444	0.00445	12.2034	-0.00743	0.0176	-0.09077	3.0408	0.04079	5.9892	-0.12331	9.0118	0.04395	12.0234	0.61701	0.0176	0.49373	3.021	-0.49907	6.033	-0.55796	9.063	0.12396	12.026	0.48403
0.0089	-0.03119	3.135	-0.01006	6.2808	-0.01669	9.2445	0.00389	12.2035	-0.00775	0.0178	-0.0711	3.041	0.06681	5.9894	-0.09394	9.012	0.06006	12.0236	0.60813	0.0178	0.44311	3.0212	-0.44553	6.0332	-0.67919	9.0632	0.09489	12.0262	0.47767
0.009	-0.03157	3.1351	-0.00987	6.2809	-0.01597	9.2446	0.00317	12.2036	-0.00785	0.018	-0.05587	3.0412	0.09598	5.9896	-0.06604	9.0122	0.07463	12.0238	0.59872	0.018	0.37509	3.0214	-0.3804	6.0334	-0.75058	9.0634	0.05982	12.0264	0.47756
0.0091	-0.03215	3.1352	-0.00929	6.281	-0.01517	9.2447	0.00288	12.2037	-0.0083	0.0182	-0.04025	3.0414	0.12634	5.9898	-0.03851	9.0124	0.08921	12.024	0.58931	0.0182	0.34187	3.0216	-0.27615	6.0336	-0.85564	9.0636	0.02275	12.0266	0.50767
0.0092	-0.03255	3.1353	-0.00894	6.2811	-0.01419	9.2448	0.0021	12.2038	-0.0087	0.0184	-0.02583	3.0416	0.15709	5.99	-0.00878	9.0126	0.10409	12.0242	0.58016	0.0184	0.2865	3.0218	-0.1603	6.0338	-0.92703	9.0638	0.00368	12.0268	0.56383
0.0093	-0.03292	3.1354	-0.00884	6.2812	-0.01347	9.2449	0.0013	12.2039	-0.00932	0.0186	-0.01668	3.0418	0.18429	5.9902	0.02867	9.0128	0.1156	12.0244	0.56942	0.0186	0.25802	3.022	-0.02127	6.034	-0.98361	9.064	0.01161	12.027	0.61373
0.0094	-0.03308	3.1355	-0.00825	6.2813	-0.0124	9.245	3.55279e-07	12.204	-0.00945	0.0188	-0.00792	3.042	0.21268	5.9904	0.06428	9.013	0.12436	12.0246	0.55788	0.0188	0.20265	3.0222	0.08588	6.0342	-1.04826	9.0642	-0.01746	12.0272	0.66364
0.0095	-0.03287	3.1356	-0.00764	6.2814	-0.01144	9.2451	-0.00154	12.2041	-0.00979	0.019	1.80877e-05	3.0422	0.23949	5.9906	0.09842	9.0132	0.13282	12.0248	0.54554	0.019	0.18209	3.0224	0.18724	6.0344	-1.10618	9.0644	-0.06753	12.0274	0.6875
0.0096	-0.03263	3.1357	-0.00687	6.2815	-0.01003	9.2452	-0.00287	12.2042	-0.01038	0.0192	0.00432	3.0424	0.2726	5.9908	0.13293	9.0134	0.13882	12.025	0.53293	0.0192	0.16469	3.0226	0.25961	6.0346	-1.1668	9.0646	-0.09759	12.0276	0.67697
0.0097	-0.03252	3.1358	-0.00633	6.2816	-0.00889	9.2453	-0.00399	12.2043	-0.01081	0.0194	0.00862	3.0426	0.30453	5.991	0.16561	9.0136	0.14452	12.0252	0.51847	0.0194	0.15678	3.0228	0.34793	6.0348	-1.18835	9.0648	-0.12166	12.0278	0.6852
0.0098	-0.03207	3.1359	-0.00578	6.2817	-0.00748	9.2454	-0.00532	12.2044	-0.01097	0.0196	0.00807	3.0428	0.33095	5.9912	0.19901	9.0138	0.15145	12.0254	0.50586	0.0196	0.14413	3.023	0.41016	6.035	-1.17758	9.065	-0.12673	12.028	0.69551
0.0099	-0.03154	3.136	-0.00522	6.2818	-0.00633	9.2455	-0.00641	12.2045	-0.01126	0.0198	0.00509	3.043	0.35264	5.9914	0.23022	9.014	0.15286	12.0256	0.49352	0.0198	0.1647	3.0232	0.45211	6.0352	-1.1668	9.0652	-0.1268	12.0282	0.68498
0.01	-0.03093	3.1361	-0.00463	6.2819	-0.00514	9.2456	-0.00743	12.2046	-0.01152	0.02	0.0017	3.0432	0.37354	5.9916	0.25738	9.0142	0.14907	12.0258	0.48118	0.02	0.19001	3.0234	0.4984	6.0354	-1.14929	9.0654	-0.10287	12.0284	0.67341
0.0101	-0.03007	3.1362	-0.00421	6.282	-0.00415	9.2457	-0.00822	12.2047	-0.01206	0.0202	-0.00168	3.0434	0.39168	5.9918	0.28418	9.0144	0.14222	12.026	0.46938	0.0202	0.20741	3.0236	0.50702	6.0356	-1.15198	9.0656	-0.07894	12.0286	0.65142
0.0102	-0.0288	3.1363	-0.00394	6.2821	-0.00325	9.2458	-0.0094	12.2048	-0.01227	0.0204	-0.00992	3.0436	0.40628	5.992	0.31024	9.0146	0.13353	12.0262	0.45757	0.0204	0.20267	3.0238	0.47942	6.0358	-1.07386	9.0658	-0.07101	12.0288	0.61275
0.0103	-0.02749	3.1364	-0.00351	6.2822	-0.00274	9.2459	-0.01025	12.2049	-0.01246	0.0206	-0.02221	3.0438	0.41537	5.9922	0.33299	9.0148	0.1224	12.0264	0.44736	0.0206	0.19001	3.024	0.43732	6.036	-0.95936	9.066	-0.09808	12.029	0.54804
0.0104	-0.0263	3.1365	-0.00277	6.2823	-0.002	9.246	-0.01118	12.205	-0.01256	0.0208	-0.03449	3.044	0.42445	5.9924	0.34951	9.015	0.11065	12.0266	0.44008	0.0208	0.17736	3.0242	0.40247	6.0362	-0.81254	9.0662	-0.15414	12.0292	0.49583
0.0105	-0.02515	3.1366	-0.00221	6.2824	-0.00133	9.2461	-0.01211	12.2051	-0.01307	0.021	-0.04799	3.0442	0.42881	5.9926	0.36639	9.0152	0.09707	12.0268	0.43439	0.021	0.14889	3.0244	0.3908	6.0364	-0.64012	9.0664	-0.14321	12.0294	0.44258
0.0106	-0.02417	3.1367	-0.00178	6.2825	-0.000585	9.2462	-0.01283	12.2052	-0.01347	0.0212	-0.06392	3.0444	0.43356	5.9928	0.38363	9.0154	0.0841	12.027	0.42951	0.0212	0.09352	3.0246	0.37044	6.0366	-0.46097	9.0666	-0.11428	12.0296	0.39246
0.0107	-0.02329	3.1368	-0.00136	6.2826	-0.000186	9.2463	-0.01384	12.2053	-0.01363	0.0214	-0.08106	3.0446	0.42925	5.993	0.39684	9.0156	0.06929	12.0272	0.42462	0.0214	0.02549	3.0248	0.38631	6.0368	-0.26296	9.0668	-0.11435	12.0298	0.37359
0.0108	-0.02225	3.1369	-0.000825	6.2827	0.0004	9.2464	-0.01477	12.2054	-0.01379	0.0216	-0.09739	3.0448	0.42219	5.9932	0.40858	9.0158	0.05387	12.0274	0.4216	0.0216	-0.05835	3.025	0.37899	6.037	-0.05912	9.067	-0.12442	12.03	0.35056
0.0109	-0.02145	3.137	-0.000425	6.2828	0.000639	9.2465	-0.01528	12.2055	-0.014	0.0218	-0.11372	3.045	0.41473	5.9934	0.41664	9.016	0.0357	12.0276	0.41645	0.0218	-0.12954	3.0252	0.34704	6.0372	0.17751	9.0672	-0.14349	12.0302	0.32857
0.011	-0.02049	3.1371	-0.000213	6.2829	0.00107	9.2466	-0.01586	12.2056	-0.01408	0.022	-0.13126	3.0452	0.40924	5.9936	0.42434	9.0162	0.01936	12.0278	0.41103	0.022	-0.23553	3.0254	0.30929	6.0374	0.39572	9.0674	-0.18356	12.0304	0.32533
0.0111	-0.01946	3.1372	-7.94893e-05	6.283	0.00125	9.2467	-0.0165	12.2057	-0.01413	0.0222	-0.15043	3.0454	0.40099	5.9938	0.42983	9.0164	0.00363	12.028	0.40694	0.0222	-0.33678	3.0256	0.27009	6.0376	0.58565	9.0676	-0.25262	12.0306	0.3148
0.0112	-0.01882	3.1373	0.000267	6.2831	0.00149	9.2468	-0.01714	12.2058	-0.01368	0.0224	-0.17323	3.0456	0.39077	5.994	0.43055	9.0166	-0.01393	12.0282	0.40471	0.0224	-0.42853	3.0258	0.25842	6.0378	0.75402	9.0678	-0.32469	12.0308	0.30844
0.0113	-0.01836	3.1374	0.000453	6.2832	0.0016	9.2469	-0.01751	12.2059	-0.01357	0.0226	-0.19644	3.0458	0.3778	5.9942	0.42907	9.0168	-0.03149	12.0284	0.40409	0.0226	-0.52978	3.026	0.23951	6.038	0.89142	9.068	-0.36776	12.031	0.31459
0.0114	-0.0182	3.1375	0.000692	6.2833	0.00194	9.247	-0.01786	12.206	-0.01323	0.0228	-0.22005	3.046	0.3668	5.9944	0.42648	9.017	-0.05058	12.0286	0.40292	0.0228	-0.58515	3.0262	0.22785	6.0382	0.99514	9.0682	-0.39183	12.0312	0.3249
0.0115	-0.01794	3.1376	0.000772	6.2834	0.00181	9.2471	-0.01799	12.2061	-0.01296	0.023	-0.24569	3.0462	0.35461	5.9946	0.42022	9.0172	-0.07059	12.0288	0.40043	0.023	-0.68481	3.0264	0.18865	6.0384	1.05979	9.0684	-0.3919	12.0314	0.33312
0.0116	-0.01783	3.1377	0.000825	6.2835	0.0016	9.2472	-0.01749	12.2062	-0.01216	0.0232	-0.27334	3.0464	0.34361	5.9948	0.41066	9.0174	-0.09183	12.029	0.39501	0.0232	-0.75283	3.0266	0.1509	6.0386	1.09885	9.0686	-0.43897	12.0316	0.3476
0.0117	-0.01791	3.1378	0.000879	6.2836	0.00136	9.2473	-0.01706	12.2063	-0.01147	0.0234	-0.30141	3.0466	0.32827	5.995	0.39779	9.0176	-0.11582	12.0292	0.39066	0.0234	-0.77814	3.0268	0.13054	6.0388	1.0773	9.0688	-0.45804	12.0318	0.36417
0.0118	-0.01815	3.1379	0.000932	6.2837	0.00125	9.2474	-0.01671	12.2064	-0.01089	0.0236	-0.33149	3.0468	0.31529	5.9952	0.38491	9.0178	-0.13767	12.0294	0.38817	0.0236	-0.77814	3.027	0.0812	6.039	1.05171	9.069	-0.47411	12.032	0.37448
0.0119	-0.01844	3.138	0.000958	6.2838	0.000746	9.2475	-0.01637	12.2065	-0.01051	0.0238	-0.36239	3.047	0.29917	5.9954	0.37094	9.018	-0.16013	12.0296	0.38488	0.0238	-0.77814	3.0272	0.03911	6.0392	1.02342	9.0692	-0.47117	12.0322	0.39104
0.012	-0.01871	3.1381	0.00115	6.2839	0.000426	9.2476	-0.0161	12.2066	-0.01025	0.024	-0.39207	3.0472	0.28186	5.9956	0.35587	9.0182	-0.18228	12.0298	0.38186	0.024	-0.78289	3.0274	0.02309	6.0394	0.89411	9.0694	-0.47424	12.0324	0.39927
0.0121	-0.01919	3.1382	0.00136	6.284	5.3585e-05	9.2477	-0.01581	12.2067	-0.01038	0.0242	-0.42417	3.0474	0.26062	5.9958	0.33822	9.0184	-0.20688	12.03	0.37936	0.0242	-0.78288	3.0276	-0.00451	6.0396	0.78366	9.0696	-0.46631	12.0326	0.41062
0.0122	-0.01972	3.1383	0.00152	6.2841	-0.000213	9.2478	-0.01544	12.2068	-0.01046	0.0244	-0.45871	3.0476	0.23858	5.996	0.32058	9.0186	-0.22842	12.0302	0.37714	0.0244	-0.77814	3.0278	-0.00749	6.0398	0.66916	9.0698	-0.44738	12.0328	0.43865
0.0123	-0.01975	3.1384	0.00154	6.2842	-0.000532	9.2479	-0.01536	12.2069	-0.01118	0.0246	-0.49446	3.0478	0.21458	5.9962	0.30367	9.0188	-0.24629	12.0304	0.37412	0.0246	-0.76548	3.028	-0.00756	6.04	0.58295	9.07	-0.40545	12.033	0.46042
0.0124	-0.0198	3.1385	0.00184	6.2843	-0.000638	9.248	-0.01541	12.207	-0.01174	0.0248	-0.52697	3.048	0.19058	5.9964	0.28712	9.019	-0.266	12.0306	0.36976	0.0248	-0.75282	3.0282	0.0228	6.0402	0.47115	9.0702	-0.37652	12.0332	0.47177
0.0125	-0.01927	3.1386	0.002	6.2844	-0.000798	9.2481	-0.01554	12.2071	-0.01283	0.025	-0.55787	3.0482	0.165	5.9966	0.26911	9.0192	-0.28539	12.0308	0.36541	0.025	-0.77813	3.0284	0.03866	6.0404	0.3607	9.0704	-0.33659	12.0334	0.48521
0.0126	-0.01895	3.1387	0.00229	6.2845	-0.000479	9.2482	-0.01578	12.2072	-0.01384	0.0252	-0.58755	3.0484	0.13666	5.9968	0.25294	9.0194	-0.30449	12.031	0.36318	0.0252	-0.78287	3.0286	0.06467	6.0406	0.26371	9.0706	-0.31265	12.0336	0.51532
0.0127	-0.0182	3.1388	0.00282	6.2846	-0.000239	9.2483	-0.01687	12.2073	-0.01546	0.0254	-0.61682	3.0486	0.10636	5.997	0.23492	9.0196	-0.32021	12.0312	0.36521	0.0254	-0.77022	3.0288	0.08778	6.0408	0.17347	9.0708	-0.26972	12.0338	0.54543
0.0128	-0.01741	3.1389	0.00343	6.2847	5.3585e-05	9.2484	-0.01797	12.2074	-0.0173	0.0256	-0.64448	3.0488	0.07566	5.9972	0.21728	9.0198	-0.33288	12.0314	0.36805	0.0256	-0.79869	3.029	0.06887	6.041	0.1344	9.071	-0.25679	12.034	0.56199
0.0129	-0.01618	3.139	0.00418	6.2848	0.000213	9.2485	-0.01882	12.2075	-0.01916	0.0258	-0.66809	3.049	0.04181	5.9974	0.19853	9.02	-0.34738	12.0316	0.37168	0.0258	-0.85406	3.0292	0.06879	6.0412	0.07712	9.0712	-0.21986	12.0342	0.56813
0.013	-0.01493	3.1391	0.00492	6.2849	0.000506	9.2486	-0.01988	12.2076	-0.02068	0.026	-0.69251	3.0492	0.00993	5.9976	0.17978	9.0202	-0.36157	12.0318	0.37744	0.026	-0.88728	3.0294	0.06147	6.0414	0.01259	9.0714	-0.20393	12.0344	0.55656
0.0131	-0.01315	3.1392	0.0058	6.285	0.000533	9.2487	-0.02103	12.2077	-0.02222	0.0262	-0.71977	3.0494	-0.02195	5.9978	0.15883	9.0204	-0.37577	12.032	0.38799	0.0262	-0.91734	3.0296	0.02952	6.0416	-0.0161	9.0716	-0.182	12.0346	0.56479
0.0132	-0.01118	3.1393	0.00687	6.2851	0.000612	9.2488	-0.02198	12.2078	-0.02347	0.0264	-0.74176	3.0496	-0.05108	5.998	0.13605	9.0206	-0.3866	12.0322	0.40093	0.0264	-0.90942	3.0298	-0.01257	6.0418	-0.05912	9.0718	-0.15807	12.0348	0.54801
0.0133	-0.0091	3.1394	0.00809	6.2852	0.000799	9.2489	-0.0231	12.2079	-0.02481	0.0266	-0.7589	3.0498	-0.0802	5.9982	0.11032	9.0208	-0.40171	12.0324	0.41654	0.0266	-0.88727	3.03	-0.10973	6.042	-0.07704	9.072	-0.13714	12.035	0.50622
0.0134	-0.00759	3.1395	0.00937	6.2853	0.00109	9.249	-0.02398	12.208	-0.02582	0.0268	-0.77361	3.05	-0.11405	5.9984	0.08533	9.021	-0.41805	12.0326	0.43587	0.0268	-0.8588	3.0302	-0.24022	6.0422	-0.12006	9.0722	-0.1402	12.0352	0.48423
0.0135	-0.00596	3.1396	0.01033	6.2854	0.00125	9.2491	-0.02496	12.2081	-0.02685	0.027	-0.79197	3.0502	-0.14869	5.9986	0.0552	9.0212	-0.43102	12.0328	0.4592	0.027	-0.80817	3.0304	-0.40982	6.0424	-0.1595	9.0724	-0.13427	12.0354	0.46432
0.0136	-0.00506	3.1397	0.01131	6.2855	0.00144	9.2492	-0.02595	12.2082	-0.02771	0.0272	-0.81073	3.0504	-0.18333	5.9988	0.02506	9.0214	-0.4394	12.033	0.48492	0.0272	-0.71008	3.0306	-0.52582	6.0426	-0.18753	9.0726	-0.13434	12.0356	0.44754
0.0137	-0.00381	3.1398	0.01198	6.2856	0.00136	9.2493	-0.02683	12.2083	-0.02869	0.0274	-0.83029	3.0506	-0.216	5.999	-0.00617	9.0216	-0.44472	12.0332	0.51303	0.0274	-0.59301	3.0308	-0.59544	6.0428	-0.21986	9.0728	-0.12141	12.0358	0.39742
0.0138	-0.00306	3.1399	0.01238	6.2857	0.0012	9.2494	-0.02709	12.2084	-0.02928	0.0276	-0.84865	3.0508	-0.24867	5.9992	-0.0352	9.0218	-0.45126	12.0334	0.54274	0.0276	-0.49967	3.031	-0.66507	6.043	-0.2239	9.073	-0.11848	12.036	0.34521
0.0139	-0.00208	3.14	0.01288	6.2858	0.000825	9.2495	-0.02739	12.2085	-0.02952	0.0278	-0.86498	3.051	-0.27897	5.9994	-0.0624	9.022	-0.46026	12.0336	0.57592	0.0278	-0.39843	3.0312	-0.66514	6.0432	-0.21986	9.0732	-0.11355	12.0362	0.32009
0.014	-0.00144	3.1401	0.01312	6.2859	0.000346	9.2496	-0.02771	12.2086	-0.02978	0.028	-0.87686	3.0512	-0.30652	5.9996	-0.08959	9.0222	-0.46558	12.0338	0.61016	0.028	-0.27661	3.0314	-0.64928	6.0434	-0.21312	9.0734	-0.11662	12.0364	0.31165
0.0141	-0.000692	3.1402	0.01352	6.286	0.00024	9.2497	-0.02784	12.2087	-0.03023	0.0282	-0.88874	3.0514	-0.33328	5.9998	-0.11789	9.0224	-0.47028	12.034	0.64679	0.0282	-0.15005	3.0316	-0.61893	6.0436	-0.23468	9.0736	-0.09769	12.0366	0.32196
0.0142	-0.000638	3.1403	0.0136	6.2861	0.000533	9.2498	-0.02797	12.2088	-0.03055	0.0284	-0.89779	3.0516	-0.35807	6	-0.14141	9.0226	-0.47254	12.0342	0.68289	0.0284	-0.02823	3.0318	-0.57988	6.0438	-0.24141	9.0738	-0.08175	12.0368	0.33018
0.0143	-0.000665	3.1404	0.01371	6.2862	0.000586	9.2499	-0.02808	12.2089	-0.03087	0.0286	-0.90926	3.0518	-0.38523	6.0002	-0.16126	9.0228	-0.47419	12.0344	0.71872	0.0286	0.06827	3.032	-0.47273	6.044	-0.21312	9.074	-0.06882	12.037	0.353
0.0144	-0.000878	3.1405	0.01349	6.2863	0.000426	9.25	-0.028	12.209	-0.03119	0.0288	-0.92317	3.052	-0.4108	6.0004	-0.17744	9.023	-0.47124	12.0346	0.75482	0.0288	0.14421	3.0322	-0.32935	6.0442	-0.20908	9.0742	-0.04489	12.0372	0.41124
0.0145	-0.000798	3.1406	0.0131	6.2864	0.000187	9.2501	-0.02808	12.2091	-0.03157	0.029	-0.92898	3.0522	-0.42811	6.0006	-0.19618	9.0232	-0.46493	12.0348	0.79012	0.029	0.20275	3.0324	-0.16424	6.0444	-0.18484	9.0744	-0.01796	12.0374	0.45281
0.0146	-0.000931	3.1407	0.01278	6.2865	-0.000159	9.2502	-0.028	12.2092	-0.03194	0.0292	-0.93034	3.0524	-0.4399	6.0008	-0.20942	9.0234	-0.45832	12.035	0.82436	0.0292	0.25337	3.0326	0.01392	6.0446	-0.14874	9.0746	-0.00203	12.0376	0.48292
0.0147	-0.000585	3.1408	0.01251	6.2866	-0.000825	9.2503	-0.02792	12.2093	-0.03218	0.0294	-0.92887	3.0526	-0.44539	6.001	-0.21935	9.0236	-0.45445	12.0352	0.85966	0.0294	0.27078	3.0328	0.14425	6.0448	-0.11289	9.0748	-9.74399e-05	12.0378	0.47969
0.0148	-0.000559	3.1409	0.01267	6.2867	-0.0016	9.2504	-0.02795	12.2094	-0.03215	0.0296	-0.92376	3.0528	-0.44852	6.0012	-0.23112	9.0238	-0.45243	12.0354	0.89363	0.0296	0.27869	3.033	0.20648	6.045	-0.08421	9.075	-0.00217	12.038	0.51292
0.0149	-0.000425	3.141	0.01288	6.2868	-0.00226	9.2505	-0.028	12.2095	-0.03242	0.0298	-0.91582	3.053	-0.44653	6.0014	-0.24252	9.024	-0.44887	12.0356	0.92681	0.0298	0.29609	3.0332	0.26437	6.0452	-0.09497	9.0752	-0.00223	12.0382	0.54616
0.015	-0.000718	3.1411	0.01272	6.2869	-0.00264	9.2506	-0.02792	12.2096	-0.03284	0.03	-0.91031	3.0532	-0.44059	6.0016	-0.2576	9.0242	-0.4398	12.0358	0.95918	0.03	0.31666	3.0334	0.28313	6.0454	-0.09855	9.0754	-0.0023	12.0384	0.55439
0.0151	-0.000825	3.1412	0.01246	6.287	-0.00285	9.2507	-0.02795	12.2097	-0.03322	0.0302	-0.91045	3.0534	-0.43072	6.0018	-0.26716	9.0244	-0.43104	12.036	0.99076	0.0302	0.33406	3.0336	0.24828	6.0456	-0.07704	9.0756	-0.00837	12.0386	0.55949
0.0152	-0.0012	3.1413	0.01174	6.2871	-0.00327	9.2508	-0.02816	12.2098	-0.03351	0.0304	-0.90494	3.0536	-0.41769	6.002	-0.27379	9.0246	-0.4183	12.0362	1.0202	0.0304	0.30875	3.0338	0.1946	6.0458	-0.00175	9.0758	-0.02144	12.0388	0.5625
0.0153	-0.00136	3.1414	0.01139	6.2872	-0.0041	9.2509	-0.02827	12.2099	-0.03385	0.0306	-0.89497	3.0538	-0.4031	6.0022	-0.28225	9.0248	-0.40587	12.0364	1.04725	0.0306	0.28661	3.034	0.13946	6.046	0.07712	9.076	-0.02651	12.039	0.54885
0.0154	-0.00168	3.1415	0.01075	6.2873	-0.00466	9.251	-0.02853	12.21	-0.03423	0.0308	-0.88096	3.054	-0.38416	6.0024	-0.29035	9.025	-0.39283	12.0366	1.07377	0.0308	0.2613	3.0342	0.0394	6.0462	0.11689	9.0762	-0.02958	12.0392	0.53728
0.0155	-0.00181	3.1416	0.01006	6.2874	-0.00474	9.2511	-0.02893	12.2101	-0.03455	0.031	-0.86008	3.0542	-0.36247	6.0026	-0.29661	9.0252	-0.3807	12.0368	1.09976	0.031	0.2613	3.0344	-0.0679	6.0464	0.16673	9.0764	-0.04265	12.0394	0.49862
0.0156	-0.00208	3.1417	0.0098	6.2875	-0.00482	9.2512	-0.0292	12.2102	-0.03476	0.0312	-0.84283	3.0544	-0.33606	6.0028	-0.29589	9.0254	-0.37133	12.037	1.12628	0.0312	0.25814	3.0346	-0.1694	6.0466	0.20579	9.0766	-0.05872	12.0396	0.46204
0.0157	-0.00208	3.1418	0.00926	6.2876	-0.00474	9.2513	-0.02936	12.2103	-0.035	0.0314	-0.82275	3.0546	-0.30925	6.003	-0.29186	9.0256	-0.36043	12.0372	1.15173	0.0314	0.25339	3.0348	-0.26076	6.0468	0.24216	9.0768	-0.06478	12.0398	0.46193
0.0158	-0.00226	3.1419	0.00854	6.2877	-0.00418	9.2514	-0.02949	12.2104	-0.03532	0.0316	-0.79903	3.0548	-0.29071	6.0032	-0.28857	9.0258	-0.34646	12.0374	1.17532	0.0316	0.25339	3.035	-0.35357	6.047	0.25967	9.077	-0.06685	12.04	0.51496
0.0159	-0.00234	3.142	0.00721	6.2878	-0.00346	9.2515	-0.02965	12.2105	-0.0359	0.0318	-0.77329	3.055	-0.26863	6.0034	-0.27757	9.026	-0.33189	12.0376	1.19785	0.0318	0.24865	3.0352	-0.43914	6.0472	0.29604	9.0772	-0.07492	12.0402	0.50652
0.016	-0.0024	3.1421	0.00572	6.2879	-0.00261	9.2516	-0.03002	12.2106	-0.03622	0.032	-0.74593	3.0552	-0.24812	6.0036	-0.264	9.0262	-0.31456	12.0378	1.22038	0.032	0.21068	3.0354	-0.5276	6.0474	0.34184	9.0774	-0.06999	12.0404	0.47827
0.0161	-0.00213	3.1422	0.00453	6.288	-0.00194	9.2517	-0.03039	12.2107	-0.03652	0.0322	-0.71331	3.0554	-0.2284	6.0038	-0.24565	9.0264	-0.29845	12.038	1.23891	0.0322	0.16481	3.0356	-0.62041	6.0476	0.3607	9.0776	-0.05706	12.0406	0.45316
0.0162	-0.0021	3.1423	0.00357	6.2881	-0.00106	9.2518	-0.03063	12.2108	-0.03665	0.0324	-0.67867	3.0556	-0.20868	6.004	-0.23207	9.0266	-0.28112	12.0382	1.25692	0.0324	0.11418	3.0358	-0.69004	6.0478	0.36743	9.0778	-0.05913	12.0408	0.39782
0.0163	-0.00173	3.1424	0.00288	6.2882	-0.000292	9.2519	-0.03069	12.2109	-0.03686	0.0326	-0.64362	3.0558	-0.19132	6.0042	-0.21777	9.0268	-0.26685	12.0384	1.27598	0.0326	0.10153	3.036	-0.74807	6.048	0.34184	9.078	-0.0832	12.041	0.32269
0.0164	-0.00136	3.1425	0.0017	6.2883	0.000772	9.252	-0.03093	12.211	-0.03705	0.0328	-0.61181	3.056	-0.17436	6.0044	-0.20052	9.027	-0.25136	12.0386	1.29771	0.0328	0.07306	3.0362	-0.79741	6.0482	0.29874	9.0782	-0.11027	12.0412	0.24235
0.0165	-0.000665	3.1426	0.000533	6.2884	0.00181	9.2521	-0.03122	12.2111	-0.03718	0.033	-0.57919	3.0562	-0.15858	6.0046	-0.1807	9.0272	-0.23464	12.0388	1.31997	0.033	0.0604	3.0364	-0.83661	6.0484	0.25967	9.0784	-0.14733	12.0414	0.162
0.0166	-0.000213	3.1427	2.69701e-05	6.2885	0.00229	9.2522	-0.03143	12.2112	-0.03721	0.0332	-0.54738	3.0564	-0.14477	6.0048	-0.16235	9.0274	-0.21425	12.039	1.33984	0.0332	0.01294	3.0366	-0.86421	6.0486	0.22061	9.0786	-0.1744	12.0416	0.09208
0.0167	0.000426	3.1428	-0.000825	6.2886	0.00274	9.2523	-0.03175	12.2113	-0.03734	0.0334	-0.51476	3.0566	-0.13569	6.005	-0.14841	9.0276	-0.19019	12.0392	1.35704	0.0334	-0.02502	3.0368	-0.90196	6.0488	0.18155	9.0788	-0.19247	12.0418	0.01486
0.0168	0.000746	3.1429	-0.00128	6.2887	0.00303	9.2524	-0.03223	12.2114	-0.03726	0.0336	-0.48417	3.0568	-0.12699	6.0052	-0.13741	9.0278	-0.16643	12.0394	1.37424	0.0336	-0.09621	3.037	-0.93247	6.049	0.13844	9.079	-0.21654	12.042	-0.07382
0.0169	0.00109	3.143	-0.00178	6.2888	0.00309	9.2525	-0.03266	12.2115	-0.03715	0.0338	-0.45236	3.057	-0.11121	6.0054	-0.12677	9.028	-0.14482	12.0396	1.39118	0.0338	-0.15949	3.0372	-0.94848	6.0492	0.08787	9.0792	-0.23561	12.0422	-0.18021
0.017	0.00146	3.1431	-0.00184	6.2889	0.00325	9.2526	-0.03308	12.2116	-0.03689	0.034	-0.42095	3.0572	-0.0978	6.0056	-0.11687	9.0282	-0.11983	12.0398	1.40759	0.034	-0.23542	3.0374	-0.93261	6.0494	0.05561	9.0794	-0.24568	12.0424	-0.23554
0.0171	0.00205	3.1432	-0.00189	6.289	0.00346	9.2527	-0.03359	12.2117	-0.03678	0.0342	-0.39157	3.0574	-0.08241	6.0058	-0.10697	9.0284	-0.09608	12.04	1.42133	0.0342	-0.25124	3.0376	-0.89936	6.0496	0.02334	9.0796	-0.26975	12.0426	-0.2492
0.0172	0.00253	3.1433	-0.00224	6.2891	0.00375	9.2528	-0.0342	12.2118	-0.0366	0.0344	-0.36259	3.0576	-0.06505	6.006	-0.0967	9.0286	-0.07171	12.0402	1.43561	0.0344	-0.2639	3.0378	-0.82988	6.0498	0.01259	9.0798	-0.30781	12.0428	-0.25452
0.0173	0.00327	3.1434	-0.00298	6.2892	0.00389	9.2529	-0.03481	12.2119	-0.03657	0.0346	-0.33037	3.0578	-0.04927	6.0062	-0.08239	9.0288	-0.04795	12.0404	1.45041	0.0346	-0.26864	3.038	-0.73722	6.05	-0.01251	9.08	-0.32088	12.043	-0.23066
0.0174	0.0037	3.1435	-0.00386	6.2893	0.00375	9.253	-0.03556	12.212	-0.03654	0.0348	-0.29978	3.058	-0.02876	6.0064	-0.06661	9.029	-0.02174	12.0406	1.46123	0.0348	-0.2987	3.0382	-0.62862	6.0502	-0.03044	9.0802	-0.30495	12.0432	-0.16929
0.0175	0.00423	3.1436	-0.00482	6.2894	0.00341	9.2531	-0.03625	12.2121	-0.03646	0.035	-0.26514	3.0582	-0.0055	6.0066	-0.04863	9.0292	0.00599	12.0408	1.46912	0.035	-0.29869	3.0384	-0.51278	6.0504	-0.02685	9.0804	-0.30002	12.0434	-0.08917
0.0176	0.00437	3.1437	-0.00588	6.2895	0.00303	9.2532	-0.03705	12.2122	-0.03636	0.0352	-0.2309	3.0584	0.02289	6.0068	-0.03102	9.0294	0.03281	12.041	1.47514	0.0352	-0.30186	3.0386	-0.42156	6.0506	-0.01251	9.0806	-0.28409	12.0436	0.00555
0.0177	0.00474	3.1438	-0.00775	6.2896	0.00261	9.2533	-0.03793	12.2123	-0.03636	0.0354	-0.20071	3.0586	0.056	6.007	-0.01083	9.0296	0.05779	12.0412	1.4817	0.0354	-0.31926	3.0388	-0.35498	6.0508	0.00542	9.0808	-0.27616	12.0438	0.07213
0.0178	0.00506	3.1439	-0.00969	6.2897	0.00218	9.2534	-0.03854	12.2124	-0.03633	0.0356	-0.17051	3.0588	0.09147	6.0072	0.01376	9.0298	0.08094	12.0414	1.48746	0.0356	-0.33666	3.039	-0.28261	6.051	0.04127	9.081	-0.26823	12.044	0.146
0.0179	0.0057	3.144	-0.01187	6.2898	0.00197	9.2535	-0.03926	12.2125	-0.03644	0.0358	-0.13951	3.059	0.1301	6.0074	0.04092	9.03	0.10378	12.0416	1.49189	0.0358	-0.2892	3.0392	-0.21603	6.0512	0.10207	9.0812	-0.2573	12.0442	0.19382
0.018	0.00634	3.1441	-0.01381	6.2899	0.00186	9.2536	-0.04006	12.2126	-0.03636	0.036	-0.11579	3.0592	0.16991	6.0076	0.07176	9.0302	0.12906	12.0418	1.49392	0.036	-0.28603	3.0394	-0.13641	6.0514	0.23543	9.0814	-0.24636	12.0444	0.22914
0.0181	0.00684	3.1442	-0.0161	6.29	0.00136	9.2537	-0.04072	12.2127	-0.03617	0.0362	-0.09369	3.0594	0.21051	6.0078	0.10149	9.0304	0.15068	12.042	1.49542	0.0362	-0.27654	3.0396	-0.05824	6.0516	0.32433	9.0816	-0.23643	12.0446	0.24883
0.0182	0.00708	3.1443	-0.01823	6.2901	0.000506	9.2538	-0.04112	12.2128	-0.03574	0.0364	-0.07119	3.0596	0.2515	6.008	0.13159	9.0306	0.1726	12.0422	1.49639	0.0364	-0.29868	3.0398	0.01849	6.0518	0.41054	9.0818	-0.2235	12.0448	0.23518
0.0183	0.00743	3.1444	-0.02031	6.2902	-0.000612	9.2539	-0.04155	12.2129	-0.0354	0.0366	-0.0503	3.0598	0.29131	6.0082	0.16206	9.0308	0.1933	12.0424	1.4971	0.0366	-0.29868	3.04	0.0416	6.052	0.47923	9.082	-0.20157	12.045	0.22361
0.0184	0.00777	3.1445	-0.02204	6.2903	-0.00216	9.254	-0.04208	12.213	-0.03487	0.0368	-0.03143	3.06	0.33466	6.0084	0.19327	9.031	0.21522	12.0426	1.49487	0.0368	-0.31924	3.0402	0.05746	6.0522	0.58565	9.0822	-0.18564	12.0452	0.2037
0.0185	0.00828	3.1446	-0.02379	6.2904	-0.00343	9.2541	-0.04226	12.2131	-0.03425	0.037	-0.01257	3.0602	0.37486	6.0086	0.22594	9.0312	0.23561	12.0428	1.49318	0.037	-0.31924	3.0404	0.0371	6.0524	0.71496	9.0824	-0.17771	12.0454	0.1567
0.0186	0.00873	3.1447	-0.0252	6.2905	-0.00463	9.2542	-0.04232	12.2132	-0.03361	0.0372	0.00306	3.0604	0.41428	6.0088	0.25567	9.0314	0.25263	12.043	1.49069	0.0372	-0.35721	3.0406	0.01095	6.0526	0.82676	9.0826	-0.16178	12.0456	0.10449
0.0187	0.00948	3.1448	-0.02638	6.2906	-0.00649	9.2543	-0.04205	12.2133	-0.03308	0.0374	0.01545	3.0606	0.44897	6.009	0.28651	9.0316	0.27119	12.0432	1.4874	0.0374	-0.41574	3.0408	0.00218	6.0528	0.94126	9.0828	-0.15685	12.0458	0.03978
0.0188	0.01017	3.1449	-0.02728	6.2907	-0.00814	9.2544	-0.04179	12.2134	-0.03236	0.0376	0.02825	3.0608	0.48208	6.0092	0.32139	9.0318	0.28668	12.0434	1.48198	0.0376	-0.42049	3.041	0.04123	6.053	1.06653	9.083	-0.14391	12.046	0.02091
0.0189	0.01089	3.145	-0.02821	6.2908	-0.00977	9.2545	-0.04181	12.2135	-0.03154	0.0378	0.04105	3.061	0.51322	6.0094	0.35626	9.032	0.30309	12.0436	1.47629	0.0378	-0.41574	3.0412	0.07883	6.0532	1.19584	9.0832	-0.12198	12.0462	0.00413
0.019	0.01134	3.1451	-0.02904	6.2909	-0.01171	9.2546	-0.0416	12.2136	-0.03066	0.038	0.05303	3.0612	0.53924	6.0096	0.38967	9.0322	0.31828	12.0438	1.47034	0.038	-0.46636	3.0414	0.11787	6.0534	1.29956	9.0834	-0.10405	12.0464	0.00611
0.0191	0.01182	3.1452	-0.03005	6.291	-0.01413	9.2547	-0.0412	12.2137	-0.03	0.0382	0.06664	3.0614	0.56172	6.0098	0.42198	9.0324	0.33224	12.044	1.46625	0.0382	-0.44896	3.0416	0.12939	6.0536	1.33189	9.0836	-0.08512	12.0466	0.0258
0.0192	0.01235	3.1453	-0.03077	6.2911	-0.01629	9.2548	-0.0408	12.2138	-0.02938	0.0384	0.08024	3.0616	0.58499	6.01	0.45649	9.0326	0.34682	12.0442	1.46243	0.0384	-0.40308	3.0418	0.12207	6.0538	1.37903	9.0838	-0.06719	12.0468	0.06216
0.0193	0.01304	3.1454	-0.03157	6.2912	-0.01844	9.2549	-0.0404	12.2139	-0.02885	0.0386	0.09344	3.0618	0.60589	6.0102	0.49283	9.0328	0.35956	12.0444	1.45754	0.0386	-0.34454	3.042	0.07853	6.054	1.47871	9.084	-0.03726	12.047	0.12561
0.0194	0.01344	3.1455	-0.0321	6.2913	-0.02057	9.255	-0.03976	12.214	-0.02808	0.0388	0.10462	3.062	0.626	6.0104	0.53065	9.033	0.37107	12.0446	1.45239	0.0388	-0.31132	3.0422	0.07556	6.0542	1.60129	9.0842	0.00267	12.0472	0.1776
0.0195	0.0136	3.1456	-0.03255	6.2914	-0.02246	9.2551	-0.03899	12.2141	-0.02752	0.039	0.11499	3.0622	0.64336	6.0106	0.56552	9.0332	0.37952	12.0448	1.44804	0.039	-0.24804	3.0424	0.0523	6.0544	1.66864	9.0844	0.03461	12.0474	0.25564
0.0196	0.01352	3.1457	-0.03279	6.2915	-0.02433	9.2552	-0.03846	12.2142	-0.02672	0.0392	0.12172	3.0624	0.6615	6.0108	0.59783	9.0334	0.38553	12.045	1.44342	0.0392	-0.18792	3.0426	0.07541	6.0546	1.705	9.0846	0.07654	12.0476	0.33056
0.0197	0.01326	3.1458	-0.03306	6.2916	-0.02627	9.2553	-0.03782	12.2143	-0.02606	0.0394	0.12643	3.0626	0.67886	6.011	0.63344	9.0336	0.39276	12.0452	1.43933	0.0394	-0.08825	3.0428	0.07823	6.0548	1.74003	9.0848	0.14847	12.0478	0.41589
0.0198	0.01296	3.1459	-0.03327	6.2917	-0.02741	9.2554	-0.03721	12.2144	-0.02531	0.0396	0.13113	3.0628	0.69779	6.0112	0.66795	9.0338	0.39479	12.0454	1.43684	0.0396	0.01775	3.043	0.08975	6.055	1.75484	9.085	0.2284	12.048	0.48768
0.0199	0.0124	3.146	-0.0333	6.2918	-0.0288	9.2555	-0.03625	12.2145	-0.02481	0.0398	0.13584	3.063	0.71357	6.0114	0.69548	9.034	0.39651	12.0456	1.43674	0.0398	0.10159	3.0432	0.07084	6.0552	1.74003	9.0852	0.31333	12.0482	0.55218
0.02	0.01142	3.1461	-0.03314	6.2919	-0.03029	9.2556	-0.03492	12.2146	-0.02433	0.04	0.13488	3.0632	0.73171	6.0116	0.72191	9.0342	0.39455	12.0458	1.43771	0.04	0.17753	3.0434	0.03309	6.0554	1.67941	9.0854	0.38026	12.0484	0.6125
0.0201	0.01062	3.1462	-0.03298	6.292	-0.03175	9.2557	-0.03346	12.2147	-0.02382	0.0402	0.12947	3.0634	0.74986	6.0118	0.74981	9.0344	0.3926	12.046	1.43868	0.0402	0.29144	3.0436	-0.00176	6.0556	1.59724	9.0856	0.44119	12.0486	0.67908
0.0202	0.00969	3.1463	-0.03255	6.2921	-0.03287	9.2558	-0.03218	12.2148	-0.02326	0.0404	0.12366	3.0636	0.76879	6.012	0.77881	9.0346	0.38789	12.0462	1.43832	0.0404	0.35947	3.0438	-0.04096	6.0558	1.507	9.0858	0.51512	12.0488	0.73212
0.0203	0.00897	3.1464	-0.03204	6.2922	-0.03412	9.2559	-0.03095	12.2149	-0.02284	0.0406	0.1138	3.0638	0.78497	6.0122	0.80524	9.0348	0.38288	12.0464	1.43343	0.0406	0.41009	3.044	-0.06422	6.056	1.40058	9.086	0.58206	12.049	0.77056
0.0204	0.00807	3.1465	-0.03138	6.2923	-0.03529	9.256	-0.02978	12.215	-0.02249	0.0408	0.10111	3.064	0.80193	6.0124	0.82505	9.035	0.37572	12.0466	1.43147	0.0408	0.41326	3.0442	-0.05994	6.0562	1.20257	9.0862	0.64599	12.0492	0.77358
0.0205	0.00716	3.1466	-0.03085	6.2924	-0.03636	9.2561	-0.02866	12.2151	-0.0223	0.041	0.0864	3.0642	0.81653	6.0126	0.83899	9.0352	0.36643	12.0468	1.42818	0.041	0.43382	3.0444	-0.07161	6.0564	0.97358	9.0864	0.68592	12.0494	0.78702
0.0206	0.0062	3.1467	-0.03037	6.2925	-0.03718	9.2562	-0.02757	12.2152	-0.02193	0.0412	0.06764	3.0644	0.82876	6.0128	0.85551	9.0354	0.3559	12.047	1.42436	0.0412	0.43383	3.0446	-0.06879	6.0566	0.7621	9.0866	0.73585	12.0496	0.76711
0.0207	0.00556	3.1468	-0.02989	6.2926	-0.03806	9.2563	-0.02654	12.2153	-0.02204	0.0414	0.0505	3.0646	0.83903	6.013	0.86982	9.0356	0.3463	12.0472	1.42213	0.0414	0.42592	3.0448	-0.11813	6.0568	0.54658	9.0868	0.76778	12.0498	0.76179
0.0208	0.00484	3.1469	-0.02938	6.2927	-0.03894	9.2564	-0.02584	12.2154	-0.02198	0.0416	0.03134	3.0648	0.84575	6.0132	0.87935	9.0358	0.33394	12.0474	1.41592	0.0416	0.38004	3.045	-0.14138	6.057	0.34992	9.087	0.74671	12.05	0.73146
0.0209	0.00402	3.147	-0.02893	6.2928	-0.04016	9.2565	-0.0252	12.2155	-0.02185	0.0418	0.01096	3.065	0.84932	6.0134	0.88631	9.036	0.32158	12.0476	1.40677	0.0418	0.34682	3.0452	-0.19507	6.0572	0.17077	9.0872	0.72564	12.0502	0.71468
0.021	0.0033	3.1471	-0.02842	6.2929	-0.04109	9.2566	-0.02489	12.2156	-0.02161	0.042	-0.01305	3.0652	0.8525	6.0136	0.89401	9.0362	0.31045	12.0478	1.39204	0.042	0.28671	3.0454	-0.23862	6.0574	0.01259	9.0874	0.69358	12.0504	0.6781
0.0211	0.00288	3.1472	-0.02784	6.293	-0.04189	9.2567	-0.02496	12.2157	-0.02135	0.0422	-0.03505	3.0654	0.84976	6.0138	0.89803	9.0364	0.29992	12.048	1.37624	0.0422	0.26614	3.0456	-0.25753	6.0576	-0.11289	9.0876	0.68251	12.0506	0.64465
0.0212	0.00192	3.1473	-0.0272	6.2931	-0.04245	9.2568	-0.02528	12.2158	-0.02111	0.0424	-0.05583	3.0656	0.84624	6.014	0.89912	9.0366	0.28818	12.0482	1.35964	0.0424	0.20286	3.0458	-0.28079	6.0578	-0.20639	9.0878	0.70644	12.0508	0.59765
0.0213	0.000852	3.1474	-0.02675	6.2932	-0.04288	9.2569	-0.02558	12.2159	-0.02079	0.0426	-0.07904	3.0658	0.83839	6.0142	0.89286	9.0368	0.27765	12.0484	1.34384	0.0426	0.19496	3.046	-0.28521	6.058	-0.27104	9.088	0.69837	12.051	0.55586
0.0214	-0.000612	3.1475	-0.02635	6.2933	-0.04298	9.257	-0.02576	12.216	-0.02036	0.0428	-0.09941	3.066	0.82817	6.0144	0.88293	9.037	0.26468	12.0486	1.33576	0.0428	0.21078	3.0462	-0.28528	6.0582	-0.32088	9.0882	0.7013	12.0512	0.52241
0.0215	-0.00205	3.1476	-0.02608	6.2934	-0.04298	9.2571	-0.02595	12.2161	-0.01983	0.043	-0.11817	3.0662	0.81441	6.0146	0.87777	9.0372	0.25232	12.0488	1.33114	0.043	0.29621	3.0464	-0.28101	6.0584	-0.32088	9.0884	0.68723	12.0514	0.51397
0.0216	-0.00319	3.1477	-0.02587	6.2935	-0.04282	9.2572	-0.02619	12.2162	-0.01938	0.0432	-0.13612	3.0664	0.80144	6.0148	0.87702	9.0374	0.24088	12.049	1.33105	0.0432	0.37531	3.0466	-0.26514	6.0586	-0.28451	9.0886	0.67916	12.0516	0.50239
0.0217	-0.00423	3.1478	-0.02571	6.2936	-0.0428	9.2573	-0.0263	12.2163	-0.01914	0.0434	-0.15407	3.0666	0.78768	6.015	0.8715	9.0376	0.22975	12.0492	1.33441	0.0434	0.46865	3.0468	-0.26522	6.0588	-0.23872	9.0888	0.65509	12.0518	0.49708
0.0218	-0.00572	3.1479	-0.02571	6.2937	-0.04258	9.2574	-0.0263	12.2164	-0.01844	0.0436	-0.17687	3.0668	0.77313	6.0152	0.86744	9.0378	0.21831	12.0494	1.33804	0.0436	0.56041	3.047	-0.22327	6.059	-0.16308	9.089	0.61803	12.052	0.47508
0.0219	-0.00689	3.148	-0.02584	6.2938	-0.04226	9.2575	-0.02582	12.2165	-0.01773	0.0438	-0.19927	3.067	0.75897	6.0154	0.86265	9.038	0.20472	12.0496	1.35019	0.0438	0.65849	3.0472	-0.20016	6.0592	-0.08063	9.0892	0.60496	12.0522	0.47185
0.022	-0.00833	3.1481	-0.02606	6.2939	-0.04157	9.2576	-0.02536	12.2166	-0.01698	0.044	-0.2241	3.0672	0.74324	6.0156	0.85713	9.0382	0.19175	12.0498	1.36579	0.044	0.74234	3.0474	-0.15097	6.0594	-0.00534	9.0894	0.59189	12.0524	0.46966
0.0221	-0.00977	3.1482	-0.02654	6.294	-0.04085	9.2577	-0.02467	12.2167	-0.01613	0.0442	-0.24852	3.0674	0.72593	6.0158	0.8494	9.0384	0.17633	12.05	1.38992	0.0442	0.85625	3.0476	-0.12351	6.0596	0.06278	9.0896	0.55982	12.0526	0.49351
0.0222	-0.01131	3.1483	-0.02712	6.2941	-0.04006	9.2578	-0.02369	12.2168	-0.01541	0.0444	-0.27618	3.0676	0.70705	6.016	0.84277	9.0386	0.1603	12.0502	1.41617	0.0444	0.90687	3.0478	-0.09606	6.0598	0.12767	9.0898	0.50075	12.0528	0.4882
0.0223	-0.01238	3.1484	-0.02773	6.2942	-0.03926	9.2579	-0.0227	12.2169	-0.01469	0.0446	-0.30464	3.0678	0.68738	6.0162	0.83321	9.0388	0.14243	12.0504	1.44642	0.0446	0.99863	3.048	-0.08454	6.06	0.18424	9.09	0.37868	12.053	0.49955
0.0224	-0.01339	3.1485	-0.0284	6.2943	-0.03854	9.258	-0.02172	12.217	-0.01387	0.0448	-0.33797	3.068	0.66889	6.0164	0.82731	9.039	0.12181	12.0506	1.47799	0.0448	1.0192	3.0482	-0.07302	6.0602	0.24216	9.0902	0.27161	12.0532	0.50986
0.0225	-0.01451	3.1486	-0.02933	6.2944	-0.03795	9.2581	-0.02076	12.2171	-0.01301	0.045	-0.37655	3.0682	0.64883	6.0166	0.82069	9.0392	0.09996	12.0508	1.50744	0.045	0.97332	3.0484	-0.0702	6.0604	0.32029	9.0904	0.15954	12.0534	0.50454
0.0226	-0.01568	3.1487	-0.03021	6.2945	-0.03729	9.2582	-0.0197	12.2172	-0.01227	0.0452	-0.42079	3.0684	0.62916	6.0168	0.81075	9.0394	0.07995	12.051	1.53076	0.0452	0.88948	3.0486	-0.08476	6.0606	0.38899	9.0906	0.04248	12.0536	0.49922
0.0227	-0.01709	3.1488	-0.03111	6.2946	-0.03673	9.2583	-0.01874	12.2173	-0.01136	0.0454	-0.46868	3.0686	0.60397	6.017	0.79495	9.0396	0.06147	12.0512	1.55329	0.0454	0.80563	3.0488	-0.1428	6.0608	0.44287	9.0908	-0.07159	12.0538	0.49286
0.0228	-0.01868	3.1489	-0.03207	6.2947	-0.03614	9.2584	-0.01781	12.2174	-0.01011	0.0456	-0.51575	3.0688	0.5784	6.0172	0.7762	9.0398	0.04116	12.0514	1.57422	0.0456	0.69173	3.049	-0.19648	6.061	0.52099	9.091	-0.16766	12.054	0.51568
0.0229	-0.02012	3.149	-0.03298	6.2948	-0.03566	9.2585	-0.01679	12.2175	-0.0091	0.0458	-0.55959	3.069	0.55085	6.0174	0.75268	9.04	0.01931	12.0516	1.59568	0.0458	0.57783	3.0492	-0.2864	6.0612	0.58565	9.0912	-0.23673	12.0542	0.55725
0.023	-0.02188	3.1491	-0.03377	6.2949	-0.03513	9.2586	-0.0161	12.2176	-0.00822	0.046	-0.60303	3.0692	0.52133	6.0176	0.72622	9.0402	0.00175	12.0518	1.61581	0.046	0.51455	3.0494	-0.35168	6.0614	0.60046	9.0914	-0.2958	12.0544	0.60403
0.0231	-0.02337	3.1492	-0.03457	6.295	-0.03505	9.2587	-0.01528	12.2177	-0.00753	0.0462	-0.64403	3.0694	0.4926	6.0178	0.69682	9.0404	-0.01398	12.052	1.63754	0.0462	0.40539	3.0496	-0.4213	6.0616	0.61528	9.0916	-0.34887	12.0546	0.65602
0.0232	-0.02486	3.1493	-0.03542	6.2951	-0.03505	9.2588	-0.01464	12.2178	-0.007	0.0464	-0.68342	3.0696	0.46269	6.018	0.66779	9.0406	-0.02726	12.0522	1.65927	0.0464	0.30889	3.0498	-0.46774	6.0618	0.62202	9.0918	-0.37594	12.0548	0.6705
0.0233	-0.02598	3.1494	-0.03625	6.2952	-0.03505	9.2589	-0.01408	12.2179	-0.00628	0.0466	-0.72039	3.0698	0.44026	6.0182	0.63912	9.0408	-0.04298	12.0524	1.68153	0.0466	0.21081	3.05	-0.59823	6.062	0.64761	9.092	-0.392	12.055	0.72874
0.0234	-0.02736	3.1495	-0.03734	6.2953	-0.03505	9.259	-0.01339	12.218	-0.00559	0.0468	-0.75775	3.07	0.41429	6.0184	0.61156	9.041	-0.05565	12.0526	1.70352	0.0468	0.09375	3.0502	-0.71422	6.0622	0.67994	9.0922	-0.37007	12.0552	0.73384
0.0235	-0.0285	3.1496	-0.03806	6.2954	-0.03534	9.2591	-0.01243	12.2181	-0.00514	0.047	-0.78339	3.0702	0.39029	6.0186	0.58033	9.0412	-0.06739	12.0528	1.72579	0.047	-0.01225	3.0504	-0.87658	6.0624	0.70822	9.0924	-0.33314	12.0554	0.73686
0.0236	-0.02917	3.1497	-0.03838	6.2955	-0.03574	9.2592	-0.01142	12.2182	-0.00474	0.0472	-0.80538	3.0704	0.37062	6.0188	0.54909	9.0414	-0.07394	12.053	1.74911	0.0472	-0.07552	3.0506	-1.06213	6.0626	0.71227	9.0926	-0.29821	12.0556	0.76384
0.0237	-0.0297	3.1498	-0.0387	6.2956	-0.0363	9.2593	-0.01046	12.2183	-0.00431	0.0474	-0.82333	3.0706	0.35134	6.019	0.51492	9.0416	-0.08293	12.0532	1.7759	0.0474	-0.14671	3.0508	-1.26941	6.0628	0.72304	9.0928	-0.25028	12.0558	0.78666
0.0238	-0.03005	3.1499	-0.03886	6.2957	-0.03691	9.2594	-0.00937	12.2184	-0.00389	0.0476	-0.83643	3.0708	0.34112	6.0192	0.48442	9.0418	-0.09407	12.0534	1.80241	0.0476	-0.23056	3.051	-1.43612	6.063	0.71496	9.093	-0.19235	12.056	0.80322
0.0239	-0.02992	3.15	-0.03896	6.2958	-0.03761	9.2595	-0.00846	12.2185	-0.00375	0.0478	-0.84669	3.071	0.33248	6.0194	0.45722	9.042	-0.10398	12.0536	1.8308	0.0478	-0.28909	3.0512	-1.60138	6.0632	0.66108	9.0932	-0.14742	12.0562	0.7781
0.024	-0.02957	3.1501	-0.03875	6.2959	-0.03817	9.2596	-0.00775	12.2186	-0.00359	0.048	-0.85736	3.0712	0.32581	6.0196	0.4337	9.0422	-0.11174	12.0538	1.86104	0.048	-0.33655	3.0514	-1.77534	6.0634	0.61798	9.0934	-0.11749	12.0564	0.74153
0.0241	-0.0289	3.1502	-0.0383	6.296	-0.03883	9.2597	-0.00692	12.2187	-0.00341	0.0482	-0.866	3.0714	0.3215	6.0198	0.41495	9.0424	-0.11921	12.054	1.89022	0.0482	-0.44096	3.0516	-1.96088	6.0636	0.61798	9.0936	-0.10155	12.0566	0.67473
0.0242	-0.02811	3.1503	-0.03761	6.2961	-0.03907	9.2598	-0.00631	12.2188	-0.00322	0.0484	-0.87303	3.0716	0.31641	6.02	0.40135	9.0426	-0.12697	12.0542	1.91807	0.0484	-0.42039	3.0518	-2.15802	6.0638	0.63953	9.0938	-0.09962	12.0568	0.59126
0.0243	-0.02717	3.1504	-0.03649	6.2962	-0.03934	9.2599	-0.00572	12.2189	-0.00295	0.0486	-0.87884	3.0718	0.31525	6.0202	0.38664	9.0428	-0.13474	12.0544	1.94353	0.0486	-0.40773	3.052	-2.36965	6.064	0.65434	9.094	-0.10469	12.057	0.53905
0.0244	-0.02669	3.1505	-0.03553	6.2963	-0.03976	9.26	-0.00524	12.219	-0.00279	0.0488	-0.8802	3.072	0.3074	6.0204	0.369	9.043	-0.13486	12.0546	1.97058	0.0488	-0.36502	3.0522	-2.44217	6.0642	0.64761	9.0942	-0.10976	12.0572	0.47434
0.0245	-0.02571	3.1506	-0.03407	6.2964	-0.04022	9.2601	-0.00471	12.2191	-0.00266	0.049	-0.87752	3.0722	0.30624	6.0206	0.35209	9.0432	-0.13528	12.0548	1.99843	0.049	-0.31123	3.0524	-2.50021	6.0644	0.62202	9.0944	-0.11283	12.0574	0.47423
0.0246	-0.02475	3.1507	-0.03303	6.2965	-0.04008	9.2602	-0.00442	12.2192	-0.0025	0.0492	-0.87888	3.0724	0.30469	6.0208	0.33922	9.0434	-0.13172	12.055	2.0292	0.0492	-0.2258	3.0526	-2.49738	6.0646	0.58969	9.0946	-0.1319	12.0576	0.47412
0.0247	-0.02382	3.1508	-0.03223	6.2966	-0.03987	9.2603	-0.00436	12.2193	-0.0025	0.0494	-0.8766	3.0726	0.29999	6.021	0.32928	9.0436	-0.1297	12.0552	2.06025	0.0494	-0.1372	3.0528	-2.41631	6.0648	0.54254	9.0948	-0.16097	12.0578	0.45526
0.0248	-0.02284	3.1509	-0.0313	6.2967	-0.03947	9.2604	-0.00444	12.2194	-0.0025	0.0496	-0.8719	3.0728	0.2941	6.0212	0.32266	9.0438	-0.124	12.0554	2.09235	0.0496	-0.02804	3.053	-2.24686	6.065	0.50079	9.095	-0.19004	12.058	0.4416
0.0249	-0.02177	3.151	-0.03018	6.2968	-0.03883	9.2605	-0.00447	12.2195	-0.00266	0.0498	-0.86355	3.073	0.28113	6.0214	0.31456	9.044	-0.11432	12.0556	2.12633	0.0498	0.08586	3.0532	-2.04262	6.0652	0.46846	9.0952	-0.2441	12.0582	0.4269
0.025	-0.02084	3.1511	-0.0288	6.2969	-0.03819	9.2606	-0.0045	12.2196	-0.00261	0.05	-0.8548	3.0732	0.26658	6.0216	0.30977	9.0442	-0.09638	12.0558	2.15977	0.05	0.19502	3.0534	-1.77608	6.0654	0.44691	9.0954	-0.29417	12.0584	0.43305
0.0251	-0.01993	3.1512	-0.02779	6.297	-0.03793	9.2607	-0.00439	12.2197	-0.00266	0.0502	-0.84038	3.0734	0.25046	6.0218	0.30608	9.0444	-0.07691	12.056	2.19241	0.0502	0.29153	3.0536	-1.42115	6.0656	0.39303	9.0956	-0.32124	12.0586	0.44648
0.0252	-0.01908	3.1513	-0.02723	6.2971	-0.03745	9.2608	-0.00439	12.2198	-0.00279	0.0504	-0.82556	3.0736	0.23591	6.022	0.30239	9.0446	-0.0559	12.0562	2.22691	0.0504	0.40543	3.0538	-1.07491	6.0658	0.31759	9.0958	-0.34731	12.0588	0.48806
0.0253	-0.01839	3.1514	-0.02693	6.2972	-0.03702	9.2609	-0.00431	12.2199	-0.00279	0.0506	-0.80832	3.0738	0.22372	6.0222	0.30128	9.0448	-0.03337	12.0564	2.26434	0.0506	0.43866	3.054	-0.68086	6.066	0.21657	9.096	-0.34738	12.059	0.53484
0.0254	-0.01765	3.1515	-0.02675	6.2973	-0.03636	9.261	-0.00415	12.22	-0.00282	0.0508	-0.78945	3.074	0.20917	6.0224	0.29906	9.045	-0.00778	12.0566	2.3039	0.0508	0.42284	3.0542	-0.24913	6.0662	0.14114	9.0962	-0.35045	12.0592	0.56286
0.0255	-0.01666	3.1516	-0.02616	6.2974	-0.03556	9.2611	-0.00394	12.2201	-0.00287	0.051	-0.77059	3.0742	0.19659	6.0226	0.29978	9.0452	0.01568	12.0568	2.34266	0.051	0.426	3.0544	0.14058	6.0664	0.05202	9.0964	-0.35552	12.0594	0.5763
0.0256	-0.0161	3.1517	-0.02584	6.2975	-0.03471	9.2612	-0.00405	12.2202	-0.0029	0.0512	-0.75294	3.0744	0.18283	6.0228	0.30196	9.0454	0.04219	12.057	2.38116	0.0512	0.42284	3.0546	0.53318	6.0666	-0.02327	9.0966	-0.35858	12.0596	0.5814
0.0257	-0.01565	3.1518	-0.02536	6.2976	-0.03396	9.2613	-0.0041	12.2203	-0.00282	0.0514	-0.73326	3.0746	0.16552	6.023	0.30305	9.0456	0.06809	12.0572	2.41752	0.0514	0.39279	3.0548	0.93883	6.0668	-0.0878	9.0968	-0.35865	12.0598	0.57608
0.0258	-0.0153	3.1519	-0.02481	6.2977	-0.03298	9.2614	-0.0041	12.2204	-0.0024	0.0516	-0.71319	3.0748	0.15294	6.0232	0.30708	9.0458	0.09674	12.0574	2.45389	0.0516	0.35482	3.055	1.25464	6.067	-0.12365	9.097	-0.33472	12.06	0.58118
0.0259	-0.01498	3.152	-0.02422	6.2978	-0.03196	9.2615	-0.00399	12.2205	-0.00202	0.0518	-0.69068	3.075	0.14273	6.0234	0.31294	9.046	0.12601	12.0576	2.48919	0.0518	0.33425	3.0552	1.52118	6.0672	-0.16667	9.0972	-0.31379	12.0602	0.56232
0.026	-0.01485	3.1521	-0.02395	6.2979	-0.03101	9.2616	-0.00415	12.2206	-0.00149	0.052	-0.66898	3.0752	0.13763	6.0236	0.32063	9.0462	0.15558	12.0578	2.52263	0.052	0.33742	3.0554	1.72541	6.0674	-0.19831	9.0974	-0.25986	12.0604	0.54554
0.0261	-0.01485	3.1522	-0.02398	6.298	-0.02978	9.2617	-0.00421	12.2207	-0.00125	0.0522	-0.64486	3.0754	0.13647	6.0238	0.3276	9.0464	0.18087	12.058	2.55767	0.0522	0.35482	3.0556	1.84416	6.0676	-0.2239	9.0976	-0.20193	12.0606	0.5225
0.0262	-0.01488	3.1523	-0.02387	6.2981	-0.02816	9.2618	-0.00436	12.2208	-0.000825	0.0524	-0.62276	3.0756	0.14162	6.024	0.33419	9.0466	0.20738	12.0582	2.5919	0.0524	0.38488	3.0558	1.87886	6.0678	-0.23063	9.0978	-0.175	12.0608	0.48697
0.0263	-0.01501	3.1524	-0.02353	6.2982	-0.02672	9.2619	-0.00444	12.2209	-0.000452	0.0526	-0.59742	3.0758	0.14716	6.0242	0.33858	9.0468	0.23236	12.0584	2.62454	0.0526	0.42602	3.056	1.89762	6.068	-0.21716	9.098	-0.14907	12.061	0.44205
0.0264	-0.01509	3.1525	-0.02302	6.2983	-0.02539	9.262	-0.0045	12.221	-0.000133	0.0528	-0.57249	3.076	0.15703	6.0244	0.33673	9.047	0.25979	12.0586	2.6508	0.0528	0.45608	3.0562	1.84393	6.0682	-0.19561	9.0982	-0.15413	12.0612	0.39818
0.0265	-0.0153	3.1526	-0.02284	6.2984	-0.02425	9.2621	-0.00455	12.2211	8.01998e-05	0.053	-0.54715	3.0762	0.17202	6.0246	0.34443	9.0472	0.2863	12.0588	2.67811	0.053	0.55258	3.0564	1.72504	6.0684	-0.17675	9.0984	-0.1492	12.0614	0.35639
0.0266	-0.0156	3.1527	-0.02284	6.2985	-0.02305	9.2622	-0.00447	12.2212	0.000346	0.0532	-0.52019	3.0764	0.19096	6.0248	0.3536	9.0474	0.31404	12.059	2.70357	0.0532	0.60321	3.0566	1.57717	6.0686	-0.15233	9.0986	-0.13027	12.0616	0.33127
0.0267	-0.0157	3.1528	-0.0227	6.2986	-0.02198	9.2623	-0.00418	12.2213	0.000612	0.0534	-0.48879	3.0766	0.21304	6.025	0.36423	9.0476	0.34239	12.0592	2.7261	0.0534	0.65858	3.0568	1.37713	6.0688	-0.09497	9.0988	-0.13534	12.0618	0.28948
0.0268	-0.01589	3.1529	-0.02252	6.2987	-0.02116	9.2624	-0.00394	12.2214	0.000879	0.0536	-0.45657	3.0768	0.24261	6.0252	0.37707	9.0478	0.37257	12.0594	2.74782	0.0536	0.73768	3.057	1.11044	6.069	-0.03402	9.099	-0.14141	12.062	0.26124
0.0269	-0.01616	3.153	-0.02233	6.2988	-0.02068	9.2625	-0.00359	12.2215	0.000905	0.0538	-0.42355	3.077	0.27257	6.0254	0.38734	9.048	0.40215	12.0596	2.76902	0.0538	0.80096	3.0572	0.87563	6.0692	0.04844	9.0992	-0.14648	12.0622	0.21424
0.027	-0.01653	3.1531	-0.02233	6.2989	-0.02039	9.2626	-0.00335	12.2216	0.00104	0.054	-0.39174	3.0772	0.30844	6.0256	0.39798	9.0482	0.43233	12.0598	2.79022	0.054	0.80887	3.0574	0.63212	6.0694	0.13844	9.0994	-0.15455	12.0624	0.19225
0.0271	-0.01695	3.1532	-0.02217	6.299	-0.02015	9.2627	-0.00293	12.2217	0.00117	0.0542	-0.35952	3.0774	0.34628	6.0258	0.41082	9.0484	0.46405	12.06	2.81088	0.0542	0.80571	3.0576	0.39731	6.0696	0.20983	9.0996	-0.18662	12.0626	0.17755
0.0272	-0.01754	3.1533	-0.02206	6.2991	-0.02009	9.2628	-0.00261	12.2218	0.0016	0.0544	-0.32933	3.0776	0.3849	6.026	0.42476	9.0486	0.49515	12.0602	2.82835	0.0544	0.76775	3.0578	0.17699	6.0698	0.29874	9.0998	-0.21568	12.0628	0.17745
0.0273	-0.01826	3.1534	-0.02169	6.2992	-0.02023	9.2629	-0.00229	12.2219	0.002	0.0546	-0.29631	3.0778	0.42235	6.0262	0.43906	9.0488	0.52595	12.0604	2.84635	0.0546	0.71238	3.058	-0.03464	6.07	0.42131	9.1	-0.21575	12.063	0.20026
0.0274	-0.01903	3.1535	-0.02116	6.2993	-0.02028	9.263	-0.00218	12.222	0.00269	0.0548	-0.26409	3.078	0.46176	6.0264	0.45815	9.049	0.55858	12.0606	2.86196	0.0548	0.62853	3.0582	-0.20425	6.0702	0.55063	9.1002	-0.21082	12.0632	0.21682
0.0275	-0.01988	3.1536	-0.02036	6.2994	-0.02028	9.2631	-0.00216	12.2221	0.00322	0.055	-0.23228	3.0782	0.49921	6.0266	0.48164	9.0492	0.58815	12.0608	2.88369	0.055	0.58582	3.0584	-0.33908	6.0704	0.67994	9.1004	-0.19989	12.0634	0.24172
0.0276	-0.02089	3.1537	-0.01924	6.2995	-0.02031	9.2632	-0.00232	12.2222	0.00397	0.0552	-0.19845	3.0784	0.53508	6.0268	0.50182	9.0494	0.61864	12.061	2.89849	0.0552	0.49407	3.0586	-0.42899	6.0706	0.79039	9.1006	-0.17596	12.0636	0.27704
0.0277	-0.02185	3.1538	-0.01794	6.2996	-0.02057	9.2633	-0.0025	12.2223	0.00437	0.0554	-0.16826	3.0786	0.57174	6.027	0.52348	9.0496	0.64852	12.0612	2.9133	0.0554	0.41813	3.0588	-0.51311	6.0708	0.94126	9.1008	-0.15503	12.0638	0.31861
0.0278	-0.02313	3.1539	-0.01663	6.2997	-0.02073	9.2634	-0.00293	12.2224	0.00471	0.0556	-0.14049	3.0788	0.60879	6.0272	0.54734	9.0498	0.67503	12.0614	2.92918	0.0556	0.32163	3.059	-0.54796	6.071	1.03824	9.101	-0.1101	12.064	0.36018
0.0279	-0.02441	3.154	-0.01549	6.2998	-0.02113	9.2635	-0.00338	12.2225	0.00487	0.0558	-0.11313	3.079	0.64584	6.0274	0.57413	9.05	0.70124	12.0616	2.94239	0.0558	0.23304	3.0592	-0.55238	6.0712	1.1029	9.1012	-0.07016	12.0642	0.40488
0.028	-0.02566	3.1541	-0.01421	6.2999	-0.02129	9.2636	-0.00378	12.2226	0.00487	0.056	-0.08618	3.0792	0.68289	6.0276	0.60387	9.0502	0.72837	12.0618	2.9524	0.056	0.13971	3.0594	-0.56404	6.0714	1.11637	9.1014	-0.05123	12.0644	0.46521
0.0281	-0.02688	3.1542	-0.01299	6.3	-0.02132	9.2637	-0.00391	12.2227	0.00458	0.0562	-0.0576	3.0794	0.716	6.0278	0.63801	9.0504	0.75396	12.062	2.96029	0.0562	0.08117	3.0596	-0.57861	6.0716	1.11637	9.1016	-0.0173	12.0646	0.537
0.0282	-0.02781	3.1543	-0.01174	6.3001	-0.0215	9.2638	-0.00418	12.2228	0.00391	0.0564	-0.03105	3.0796	0.75069	6.028	0.67399	9.0506	0.77649	12.0622	2.96712	0.0564	-0.02007	3.0598	-0.56419	6.0718	1.13792	9.1018	0.02563	12.0648	0.59524
0.0283	-0.02853	3.1544	-0.01009	6.3002	-0.02158	9.2639	-0.00426	12.2229	0.00301	0.0566	-0.00329	3.0798	0.78735	6.0282	0.71217	9.0508	0.79811	12.0624	2.97368	0.0566	-0.09126	3.06	-0.54398	6.072	1.12714	9.102	0.06056	12.065	0.64515
0.0284	-0.02914	3.1545	-0.00884	6.3003	-0.02148	9.264	-0.00436	12.223	0.00192	0.0568	0.02164	3.08	0.82479	6.0284	0.75476	9.051	0.8188	12.0626	2.9781	0.0568	-0.15928	3.0602	-0.4832	6.0722	1.08134	9.1022	0.07649	12.0652	0.67005
0.0285	-0.02962	3.1546	-0.00772	6.3004	-0.02148	9.2641	-0.00431	12.2231	0.000533	0.057	0.04536	3.0802	0.86342	6.0286	0.79441	9.0512	0.83981	12.0628	2.98227	0.057	-0.1751	3.0604	-0.46733	6.0724	0.98436	9.1024	0.09142	12.0654	0.70849
0.0286	-0.0301	3.1547	-0.00697	6.3005	-0.02153	9.2642	-0.00436	12.2232	-0.000585	0.0572	0.06989	3.0804	0.90362	6.0288	0.8359	9.0514	0.86234	12.063	2.9819	0.0572	-0.22256	3.0606	-0.45147	6.0726	0.89815	9.1026	0.11835	12.0656	0.73964
0.0287	-0.03031	3.1548	-0.00623	6.3006	-0.02132	9.2643	-0.00423	12.2233	-0.00218	0.0574	0.09159	3.0806	0.9454	6.029	0.87702	9.0516	0.88242	12.0632	2.98447	0.0574	-0.22572	3.0608	-0.45589	6.0728	0.82676	9.1028	0.10229	12.0658	0.78121
0.0288	-0.03077	3.1549	-0.00586	6.3007	-0.02071	9.2644	-0.00452	12.2234	-0.0033	0.0576	0.11612	3.0808	0.986	6.0292	0.91777	9.0518	0.90251	12.0634	2.98597	0.0576	-0.21781	3.061	-0.44872	6.073	0.70418	9.103	0.07822	12.066	0.79465
0.0289	-0.03079	3.155	-0.00556	6.3008	-0.01999	9.2645	-0.00447	12.2235	-0.00458	0.0578	0.13984	3.081	1.02463	6.0294	0.95595	9.052	0.92474	12.0636	2.98667	0.0578	-0.18459	3.0612	-0.45169	6.0732	0.60046	9.1032	0.05215	12.0662	0.82476
0.029	-0.03077	3.1551	-0.005	6.3009	-0.01855	9.2646	-0.00458	12.2236	-0.0058	0.058	0.16315	3.0812	1.06168	6.0296	0.99303	9.0522	0.94421	12.0638	2.98924	0.058	-0.20041	3.0614	-0.46046	6.0734	0.53581	9.1034	0.03008	12.0664	0.85279
0.0291	-0.03079	3.1552	-0.0046	6.301	-0.0173	9.2647	-0.00482	12.2237	-0.00692	0.0582	0.18808	3.0814	1.09794	6.0298	1.02901	9.0524	0.96001	12.064	2.9934	0.0582	-0.17509	3.0616	-0.4417	6.0736	0.4927	9.1036	0.02501	12.0666	0.88602
0.0292	-0.03063	3.1553	-0.00402	6.3011	-0.01608	9.2648	-0.00543	12.2238	-0.00775	0.0584	0.20978	3.0816	1.13499	6.03	1.06132	9.0526	0.97366	12.0642	2.9973	0.0584	-0.16718	3.0618	-0.407	6.0738	0.44287	9.1038	0.01394	12.0668	0.87966
0.0293	-0.03077	3.1554	-0.00354	6.3012	-0.01461	9.2649	-0.00596	12.2239	-0.00836	0.0586	0.23229	3.0818	1.16771	6.0302	1.08995	9.0528	0.98579	12.0644	3.00199	0.0586	-0.1213	3.062	-0.38389	6.074	0.36339	9.104	0.00887	12.067	0.88268
0.0294	-0.03077	3.1555	-0.00346	6.3013	-0.01312	9.265	-0.00673	12.224	-0.00894	0.0588	0.25237	3.082	1.19728	6.0304	1.11601	9.053	0.99853	12.0646	3.00615	0.0588	-0.07542	3.0622	-0.35643	6.0742	0.27045	9.1042	-0.01519	12.0672	0.89611
0.0295	-0.03077	3.1556	-0.0033	6.3014	-0.01174	9.2651	-0.00748	12.2241	-0.0094	0.059	0.2688	3.0822	1.22527	6.0306	1.13987	9.0532	1.00974	12.0648	3.01032	0.059	-0.0248	3.0624	-0.36375	6.0744	0.17347	9.1044	-0.02326	12.0674	0.90434
0.0296	-0.03079	3.1557	-0.00322	6.3015	-0.01011	9.2652	-0.00796	12.2242	-0.00982	0.0592	0.28362	3.0824	1.24853	6.0308	1.16997	9.0534	1.01605	12.065	3.01501	0.0592	-0.0153	3.0626	-0.31021	6.0746	0.10612	9.1046	-0.04233	12.0676	0.91569
0.0297	-0.03061	3.1558	-0.00311	6.3016	-0.00862	9.2653	-0.00836	12.2243	-0.01065	0.0594	0.2948	3.0826	1.26589	6.031	1.19971	9.0536	1.02052	12.0652	3.01758	0.0594	0.01001	3.0628	-0.25667	6.0748	0.01259	9.1048	-0.0664	12.0678	0.92392
0.0298	-0.03058	3.1559	-0.00314	6.3017	-0.00745	9.2654	-0.00889	12.2244	-0.01089	0.0596	0.30315	3.0828	1.28088	6.0312	1.23091	9.0538	1.02469	12.0654	3.01828	0.0596	0.000522297	3.063	-0.17995	6.075	-0.09138	9.105	-0.06647	12.068	0.90193
0.0299	-0.03015	3.156	-0.00309	6.3018	-0.00663	9.2655	-0.00913	12.2245	-0.01131	0.0598	0.30502	3.083	1.29706	6.0314	1.26211	9.054	1.02549	12.0656	3.02031	0.0598	-0.0153	3.0632	-0.11337	6.0752	-0.16308	9.1052	-0.05554	12.0682	0.89349
0.03	-0.02981	3.1561	-0.00295	6.3019	-0.00599	9.2656	-0.00955	12.2246	-0.01131	0.06	0.30366	3.0832	1.31363	6.0316	1.29442	9.0542	1.0214	12.0658	3.01995	0.06	-0.04061	3.0634	-0.05258	6.0754	-0.25219	9.1054	-0.05561	12.0684	0.86524
0.0301	-0.02928	3.1562	-0.00295	6.302	-0.00578	9.2657	-0.00974	12.2247	-0.01134	0.0602	0.29825	3.0834	1.32901	6.0318	1.32489	9.0544	1.01577	12.066	3.01879	0.0602	-0.03269	3.0636	0.01689	6.0756	-0.35321	9.1056	-0.05268	12.0686	0.82345
0.0302	-0.02858	3.1563	-0.00298	6.3021	-0.00543	9.2658	-0.00998	12.2248	-0.0112	0.0604	0.28152	3.0836	1.34322	6.032	1.35756	9.0546	1.01045	12.0662	3.01523	0.0604	-0.02478	3.0638	0.06319	6.0758	-0.45289	9.1058	-0.05874	12.0688	0.76291
0.0303	-0.028	3.1564	-0.00311	6.3022	-0.00524	9.2659	-0.01009	12.2249	-0.0112	0.0606	0.26154	3.0838	1.35427	6.0322	1.38876	9.0548	1.00575	12.0664	3.01301	0.0606	-0.00263	3.064	0.09064	6.076	-0.53236	9.106	-0.06881	12.069	0.73154
0.0304	-0.02733	3.1565	-0.00325	6.3023	-0.00519	9.266	-0.01022	12.225	-0.01113	0.0608	0.23793	3.084	1.36454	6.0324	1.42254	9.055	1.00104	12.0666	3.01025	0.0608	0.01002	3.0642	0.09347	6.0762	-0.57547	9.1062	-0.08788	12.0692	0.70121
0.0305	-0.02699	3.1566	-0.00327	6.3024	-0.0053	9.2661	-0.01019	12.2251	-0.0111	0.061	0.21351	3.0842	1.37323	6.0326	1.45448	9.0552	0.99389	12.0668	3.00883	0.061	0.01794	3.0644	0.12817	6.0764	-0.56065	9.1064	-0.07195	12.0694	0.64275
0.0306	-0.02664	3.1567	-0.00314	6.3025	-0.00532	9.2662	-0.00979	12.2252	-0.0112	0.0612	0.19071	3.0844	1.38074	6.0328	1.48458	9.0554	0.98642	12.067	3.00554	0.0612	0.048	3.0646	0.17881	6.0766	-0.54314	9.1066	-0.08802	12.0696	0.62076
0.0307	-0.0263	3.1568	-0.00293	6.3026	-0.00551	9.2663	-0.00982	12.2253	-0.01126	0.0614	0.16507	3.0846	1.38943	6.033	1.50587	9.0556	0.98018	12.0672	3.00411	0.0614	0.06065	3.0648	0.16714	6.0768	-0.50677	9.1068	-0.08509	12.0698	0.57585
0.0308	-0.02614	3.1569	-0.00274	6.3027	-0.00554	9.2664	-0.00974	12.2254	-0.0112	0.0616	0.14025	3.0848	1.40206	6.0332	1.52385	9.0558	0.97181	12.0674	3.0088	0.0616	0.05116	3.065	0.15113	6.077	-0.45693	9.107	-0.07716	12.07	0.54031
0.0309	-0.02571	3.157	-0.00269	6.3028	-0.00548	9.2665	-0.00953	12.2255	-0.01147	0.0618	0.11421	3.085	1.41272	6.0334	1.53632	9.056	0.96159	12.0676	3.01563	0.0618	0.048	3.0652	0.10469	6.0772	-0.39227	9.1072	-0.08523	12.0702	0.51519
0.031	-0.02544	3.1571	-0.0025	6.3029	-0.0053	9.2666	-0.00908	12.2256	-0.012	0.062	0.08938	3.0852	1.41629	6.0336	1.54659	9.0562	0.95168	12.0678	3.02059	0.062	0.03535	3.0654	0.05825	6.0774	-0.33839	9.1074	-0.10629	12.0704	0.49216
0.0311	-0.02523	3.1572	-0.00245	6.303	-0.00511	9.2667	-0.00865	12.2257	-0.01312	0.0622	0.06536	3.0854	1.41671	6.0338	1.55429	9.0564	0.94391	12.068	3.0314	0.0622	0.01795	3.0656	0.00456	6.0776	-0.27104	9.1076	-0.12536	12.0706	0.4733
0.0312	-0.02518	3.1573	-0.00237	6.3031	-0.00498	9.2668	-0.00817	12.2258	-0.01387	0.0624	0.04013	3.0856	1.41398	6.034	1.56015	9.0566	0.93706	12.0682	3.04062	0.0624	-0.01527	3.0658	-0.04913	6.0778	-0.19561	9.1078	-0.14643	12.0708	0.47006
0.0313	-0.0252	3.1574	-0.00224	6.3032	-0.00487	9.2669	-0.00775	12.2259	-0.01451	0.0626	0.01976	3.0858	1.41045	6.0342	1.5594	9.0568	0.92654	12.0684	3.05171	0.0626	-0.05798	3.066	-0.09122	6.078	-0.10931	9.108	-0.1765	12.071	0.47829
0.0314	-0.02539	3.1575	-0.00205	6.3033	-0.00452	9.267	-0.00735	12.226	-0.01538	0.0628	-0.00224	3.086	1.40575	6.0344	1.55571	9.057	0.91479	12.0686	3.06359	0.0628	-0.12917	3.0662	-0.11883	6.0782	-0.03044	9.1082	-0.19757	12.0712	0.47818
0.0315	-0.02539	3.1576	-0.00184	6.3034	-0.00426	9.2671	-0.00711	12.2261	-0.01639	0.063	-0.02585	3.0862	1.39987	6.0346	1.54871	9.0572	0.90335	12.0688	3.07653	0.063	-0.20036	3.0664	-0.1305	6.0784	0.03051	9.1084	-0.23464	12.0714	0.46973
0.0316	-0.0252	3.1577	-0.00154	6.3035	-0.00389	9.2672	-0.00684	12.2262	-0.01727	0.0632	-0.04987	3.0864	1.39123	6.0348	1.54098	9.0574	0.89222	12.069	3.08948	0.0632	-0.2763	3.0666	-0.15375	6.0786	0.05561	9.1086	-0.28571	12.0716	0.48942
0.0317	-0.02494	3.1578	-0.00154	6.3036	-0.00373	9.2673	-0.00719	12.2263	-0.01831	0.0634	-0.07591	3.0866	1.37944	6.035	1.52995	9.0576	0.87863	12.0692	3.10775	0.0634	-0.38545	3.0668	-0.1886	6.0788	0.10881	9.1088	-0.29377	12.0718	0.49452
0.0318	-0.02459	3.1579	-0.00157	6.3037	-0.00354	9.2674	-0.00743	12.2264	-0.01938	0.0636	-0.10195	3.0868	1.36489	6.0352	1.52112	9.0578	0.86474	12.0694	3.12389	0.0636	-0.44082	3.067	-0.20752	6.079	0.13844	9.109	-0.31484	12.072	0.51421
0.0319	-0.02403	3.158	-0.00141	6.3038	-0.00346	9.2675	-0.00769	12.2265	-0.02023	0.0638	-0.12961	3.087	1.34719	6.0354	1.50972	9.058	0.85085	12.0696	3.13656	0.0638	-0.46613	3.0672	-0.21483	6.0792	0.17347	9.1092	-0.33091	12.0722	0.53286
0.032	-0.02371	3.1581	-0.000931	6.3039	-0.00325	9.2676	-0.00798	12.2266	-0.02113	0.064	-0.15443	3.0872	1.3287	6.0356	1.50052	9.0582	0.83513	12.0698	3.15111	0.064	-0.47404	3.0674	-0.2236	6.0794	0.19502	9.1094	-0.33098	12.0724	0.55568
0.0321	-0.02326	3.1582	-0.000612	6.304	-0.00314	9.2677	-0.00846	12.2267	-0.02174	0.0642	-0.17724	3.0874	1.31336	6.0358	1.48912	9.0584	0.81879	12.07	3.16991	0.0642	-0.44872	3.0676	-0.20774	6.0796	0.22465	9.1096	-0.32805	12.0726	0.56911
0.0322	-0.02281	3.1583	-0.000159	6.3041	-0.00295	9.2678	-0.00894	12.2268	-0.02204	0.0644	-0.20206	3.0876	1.29605	6.036	1.47735	9.0586	0.80062	12.0702	3.18684	0.0644	-0.40284	3.0678	-0.18898	6.0798	0.27449	9.1098	-0.31812	12.0728	0.5888
0.0323	-0.02217	3.1584	0.000293	6.3042	-0.00271	9.2679	-0.00971	12.2269	-0.023	0.0646	-0.22527	3.0878	1.28269	6.0362	1.46338	9.0588	0.78061	12.0704	3.21017	0.0646	-0.36171	3.068	-0.17311	6.08	0.31355	9.11	-0.30419	12.073	0.59703
0.0324	-0.02148	3.1585	0.000666	6.3043	-0.00245	9.268	-0.01038	12.227	-0.02441	0.0648	-0.25212	3.088	1.26735	6.0364	1.45014	9.059	0.7661	12.0706	3.23908	0.0648	-0.35222	3.0682	-0.1471	6.0802	0.32433	9.1102	-0.27226	12.0732	0.599
0.0325	-0.02044	3.1586	0.000958	6.3044	-0.00229	9.2681	-0.01113	12.2271	-0.02528	0.065	-0.27371	3.0882	1.25162	6.0366	1.43837	9.0592	0.75221	12.0708	3.26773	0.065	-0.26362	3.0684	-0.11965	6.0804	0.32837	9.1104	-0.27232	12.0734	0.60723
0.0326	-0.01962	3.1587	0.00117	6.3045	-0.00189	9.2682	-0.01168	12.2272	-0.026	0.0652	-0.29328	3.0884	1.23352	6.0368	1.42367	9.0594	0.73618	12.071	3.29691	0.0652	-0.15921	3.0686	-0.0777	6.0806	0.32433	9.1106	-0.24139	12.0736	0.61858
0.0327	-0.01855	3.1588	0.00141	6.3046	-0.00162	9.2683	-0.01262	12.2273	-0.02685	0.0654	-0.31527	3.0886	1.217	6.037	1.41116	9.0596	0.71923	12.0712	3.32742	0.0654	-0.03739	3.0688	-0.0343	6.0808	0.32837	9.1108	-0.19346	12.0738	0.60701
0.0328	-0.01751	3.1589	0.00184	6.3047	-0.00122	9.2684	-0.01347	12.2274	-0.02733	0.0656	-0.33767	3.0888	1.19891	6.0372	1.39903	9.0598	0.70443	12.0714	3.3582	0.0656	0.08917	3.069	0.03083	6.081	0.29874	9.111	-0.18253	12.074	0.57148
0.0329	-0.01661	3.159	0.00221	6.3048	-0.000878	9.2685	-0.01427	12.2275	-0.02776	0.0658	-0.35926	3.089	1.17766	6.0374	1.38432	9.06	0.68992	12.0716	3.39377	0.0658	0.20307	3.0692	0.08871	6.0812	0.29604	9.1112	-0.1746	12.0742	0.52969
0.033	-0.01578	3.1591	0.00242	6.3049	-0.000319	9.2686	-0.01514	12.2276	-0.02811	0.066	-0.38287	3.0892	1.15524	6.0376	1.37108	9.0602	0.67512	12.0718	3.43253	0.066	0.30432	3.0694	0.15384	6.0814	0.292	9.1114	-0.17167	12.0744	0.50457
0.0331	-0.01474	3.1592	0.00245	6.305	2.69701e-05	9.2687	-0.01626	12.2277	-0.02819	0.0662	-0.41336	3.0894	1.13281	6.0378	1.35454	9.0604	0.66521	12.072	3.47129	0.0662	0.43089	3.0696	0.28128	6.0816	0.30682	9.1116	-0.16674	12.0746	0.47945
0.0332	-0.01379	3.1593	0.00274	6.3051	0.000479	9.2688	-0.01762	12.2278	-0.02813	0.0664	-0.44992	3.0896	1.11274	6.038	1.33983	9.0606	0.65744	12.0722	3.50952	0.0664	0.51948	3.0698	0.36235	6.0818	0.30682	9.1118	-0.15881	12.0748	0.44913
0.0333	-0.0127	3.1594	0.00282	6.3052	0.000852	9.2689	-0.01892	12.2279	-0.02789	0.0666	-0.48284	3.0898	1.09229	6.0382	1.32292	9.0608	0.6512	12.0724	3.54855	0.0666	0.59067	3.07	0.48979	6.082	0.27853	9.112	-0.15087	12.075	0.40734
0.0334	-0.01163	3.1595	0.00306	6.3053	0.00138	9.269	-0.02007	12.228	-0.0272	0.0668	-0.51737	3.09	1.06474	6.0384	1.30711	9.061	0.6471	12.0726	3.58625	0.0668	0.70458	3.0702	0.63172	6.0822	0.23543	9.1122	-0.14594	12.0752	0.37597
0.0335	-0.01051	3.1596	0.00338	6.3054	0.00189	9.2691	-0.02121	12.2281	-0.02614	0.067	-0.54139	3.0902	1.03719	6.0386	1.29094	9.0612	0.63658	12.0728	3.62128	0.067	0.84696	3.0704	0.77799	6.0824	0.20983	9.1124	-0.14601	12.0754	0.35085
0.0336	-0.00961	3.1597	0.00365	6.3055	0.00242	9.2692	-0.02222	12.2282	-0.02528	0.0672	-0.56702	3.0904	1.00964	6.0388	1.27329	9.0614	0.62943	12.073	3.65978	0.0672	0.9229	3.0706	0.9402	6.0826	0.20983	9.1126	-0.10808	12.0756	0.31532
0.0337	-0.00852	3.1598	0.00383	6.3056	0.00293	9.2693	-0.02308	12.2283	-0.02446	0.0674	-0.59306	3.0906	0.98406	6.039	1.25712	9.0616	0.62839	12.0732	3.70094	0.0674	0.99883	3.0708	1.09807	6.0828	0.22465	9.1128	-0.07915	12.0758	0.27874
0.0338	-0.00761	3.1599	0.00378	6.3057	0.00365	9.2694	-0.02369	12.2284	-0.02358	0.0676	-0.61991	3.0908	0.95849	6.0392	1.23212	9.0618	0.62736	12.0734	3.74422	0.0676	1.02415	3.071	1.24145	6.083	0.23139	9.113	-0.05822	12.076	0.26508
0.0339	-0.00673	3.16	0.00381	6.3058	0.00415	9.2695	-0.02411	12.2285	-0.02268	0.0678	-0.64797	3.091	0.93645	6.0394	1.20566	9.062	0.62785	12.0736	3.78698	0.0678	1.07952	3.0712	1.35295	6.0832	0.23543	9.1132	-0.01329	12.0762	0.27852
0.034	-0.00567	3.1601	0.00381	6.3059	0.00474	9.2696	-0.0247	12.2286	-0.02172	0.068	-0.67442	3.0912	0.92033	6.0396	1.18178	9.0622	0.62988	12.0738	3.83053	0.068	1.10009	3.0714	1.51081	6.0834	0.21657	9.1134	0.05065	12.0764	0.29508
0.0341	-0.00474	3.1602	0.00365	6.306	0.00498	9.2697	-0.02523	12.2287	-0.02087	0.0682	-0.70086	3.0914	0.90341	6.0398	1.15825	9.0624	0.63588	12.074	3.87568	0.0682	1.10009	3.0716	1.6455	6.0836	0.18424	9.1136	0.10158	12.0766	0.27309
0.0342	-0.00397	3.1603	0.00335	6.3061	0.00546	9.2698	-0.02547	12.2288	-0.02028	0.0684	-0.71922	3.0916	0.88532	6.04	1.13951	9.0626	0.64097	12.0742	3.92349	0.0684	1.04156	3.0718	1.71497	6.0838	0.14114	9.1138	0.13551	12.0768	0.2313
0.0343	-0.00319	3.1604	0.00258	6.3062	0.00618	9.2699	-0.02555	12.2289	-0.01991	0.0686	-0.73069	3.0918	0.85895	6.0402	1.11672	9.0628	0.64637	12.0744	3.97423	0.0686	0.98144	3.072	1.79894	6.084	0.09146	9.114	0.17344	12.077	0.20931
0.0344	-0.00269	3.1605	0.00181	6.3063	0.00695	9.27	-0.02568	12.229	-0.01977	0.0688	-0.7446	3.092	0.83101	6.0404	1.09503	9.063	0.65421	12.0746	4.02683	0.0688	0.8976	3.0722	1.79597	6.0842	0.05202	9.1142	0.19937	12.0772	0.20087
0.0345	-0.00237	3.1606	0.000373	6.3064	0.00759	9.2701	-0.02574	12.2291	-0.01972	0.069	-0.75486	3.0922	0.80543	6.0406	1.07335	9.0632	0.66358	12.0748	4.08129	0.069	0.78844	3.0724	1.74953	6.0844	0.0341	9.1144	0.2313	12.0774	0.15283
0.0346	-0.00213	3.1607	-0.00112	6.3065	0.00804	9.2702	-0.02574	12.2292	-0.0198	0.0692	-0.7724	3.0924	0.77985	6.0408	1.0524	9.0634	0.68244	12.075	4.13762	0.0692	0.63657	3.0726	1.62919	6.0846	0.02693	9.1146	0.26023	12.0776	0.10895
0.0347	-0.00184	3.1608	-0.0024	6.3066	0.00838	9.2703	-0.02576	12.2293	-0.01991	0.0694	-0.79035	3.0926	0.75506	6.041	1.03328	9.0636	0.69732	12.0752	4.19288	0.0694	0.5021	3.0728	1.40162	6.0848	-0.02327	9.1148	0.27416	12.0778	0.06404
0.0348	-0.00173	3.1609	-0.00341	6.3067	0.00838	9.2704	-0.02598	12.2294	-0.01999	0.0696	-0.80304	3.0928	0.7287	6.0412	1.0149	9.0638	0.7073	12.0754	4.24841	0.0696	0.31701	3.073	1.12479	6.085	-0.08063	9.115	0.2791	12.078	0.02225
0.0349	-0.00181	3.161	-0.00434	6.3068	0.00801	9.2705	-0.02608	12.2295	-0.02004	0.0698	-0.80724	3.093	0.69957	6.0414	1.00534	9.064	0.72402	12.0756	4.30367	0.0698	0.17305	3.0732	0.83056	6.0852	-0.12006	9.1152	0.27103	12.0782	-0.03309
0.035	-0.00189	3.1611	-0.0057	6.3069	0.00783	9.2706	-0.02616	12.2296	-0.02041	0.07	-0.80374	3.0932	0.67005	6.0416	0.99871	9.0642	0.74319	12.0758	4.3608	0.07	0.000614991	3.0734	0.48853	6.0854	-0.12723	9.1154	0.24996	12.0784	-0.09676
0.0351	-0.00205	3.1612	-0.00708	6.307	0.00764	9.2707	-0.02619	12.2297	-0.02092	0.0702	-0.79742	3.0934	0.64093	6.0418	0.99502	9.0644	0.76266	12.076	4.41633	0.0702	-0.14176	3.0736	0.07114	6.0856	-0.12006	9.1156	0.20489	12.0786	-0.16043
0.0352	-0.00221	3.1613	-0.00836	6.3071	0.00764	9.2708	-0.02632	12.2298	-0.02135	0.0704	-0.78058	3.0936	0.61653	6.042	0.99023	9.0646	0.78152	12.0762	4.47106	0.0704	-0.26041	3.0738	-0.37668	6.0858	-0.09497	9.1158	0.18882	12.0788	-0.20847
0.0353	-0.00229	3.1614	-0.00948	6.3072	0.00743	9.2709	-0.02659	12.2299	-0.02166	0.0706	-0.76171	3.0938	0.59608	6.0422	0.98287	9.0648	0.80252	12.0764	4.52473	0.0706	-0.35691	3.074	-0.83463	6.086	-0.07704	9.116	0.18875	12.079	-0.21066
0.0354	-0.00245	3.1615	-0.01017	6.3073	0.00655	9.271	-0.02683	12.23	-0.02204	0.0708	-0.74042	3.094	0.5835	6.0424	0.97882	9.065	0.82506	12.0766	4.57573	0.0708	-0.43601	3.0742	-1.29839	6.0862	-0.01968	9.1162	0.18068	12.0792	-0.21702
0.0355	-0.00245	3.1616	-0.01086	6.3074	0.00567	9.2711	-0.02701	12.2301	-0.02236	0.071	-0.71306	3.0942	0.57919	6.0426	0.97513	9.0652	0.84912	12.0768	4.62567	0.071	-0.47398	3.0744	-1.74186	6.0864	0.04844	9.1164	0.16962	12.0794	-0.2338
0.0356	-0.00234	3.1617	-0.01102	6.3075	0.00458	9.2712	-0.02725	12.2302	-0.02273	0.0712	-0.68165	3.0944	0.5804	6.0428	0.97401	9.0654	0.87441	12.077	4.67561	0.0712	-0.52143	3.0746	-2.16939	6.0866	0.11285	9.1166	0.15055	12.0796	-0.18598
0.0357	-0.00232	3.1618	-0.01128	6.3076	0.00367	9.2713	-0.02757	12.2303	-0.02326	0.0714	-0.64499	3.0946	0.58515	6.043	0.97546	9.0656	0.89725	12.0772	4.72555	0.0714	-0.52143	3.0748	-2.5433	6.0868	0.16673	9.1168	0.13248	12.0798	-0.14441
0.0358	-0.00234	3.1619	-0.012	6.3077	0.00272	9.2714	-0.02787	12.2304	-0.02401	0.0716	-0.60428	3.0948	0.59344	6.0432	0.98059	9.0658	0.92284	12.0774	4.77629	0.0716	-0.51668	3.075	-2.77087	6.087	0.27045	9.117	0.12141	12.08	-0.0945
0.0359	-0.00234	3.162	-0.01293	6.3078	0.00216	9.2715	-0.02832	12.2305	-0.02499	0.0718	-0.56519	3.095	0.61041	6.0434	0.98939	9.066	0.95241	12.0776	4.82596	0.0718	-0.45815	3.0752	-2.96076	6.0872	0.37417	9.1172	0.11634	12.0802	-0.0373
0.036	-0.00226	3.1621	-0.014	6.3079	0.00192	9.2716	-0.02885	12.2306	-0.02598	0.072	-0.52812	3.0952	0.63367	6.0436	0.99819	9.0662	0.97954	12.0778	4.87511	0.072	-0.41069	3.0754	-3.11878	6.0874	0.48193	9.1174	0.08927	12.0804	0.01886
0.0361	-0.00218	3.1622	-0.01461	6.308	0.00176	9.2717	-0.02946	12.2307	-0.02677	0.0722	-0.49105	3.0954	0.66009	6.0438	1.01066	9.0664	1.00544	12.078	4.92212	0.0722	-0.36164	3.0756	-3.16957	6.0876	0.5641	9.1176	0.0922	12.0806	0.08544
0.0362	-0.00216	3.1623	-0.0152	6.3081	0.00128	9.2718	-0.02986	12.2308	-0.02744	0.0724	-0.45519	3.0956	0.6869	6.044	1.02093	9.0666	1.03195	12.0782	4.9686	0.0724	-0.32367	3.0758	-3.14211	6.0878	0.63279	9.1178	0.09713	12.0808	0.14577
0.0363	-0.00194	3.1624	-0.0156	6.3082	0.000746	9.2719	-0.03015	12.2309	-0.02837	0.0726	-0.42298	3.0958	0.71489	6.0442	1.03597	9.0668	1.0606	12.0784	5.01268	0.0726	-0.28096	3.076	-3.03351	6.088	0.68263	9.118	0.08407	12.081	0.21755
0.0364	-0.00181	3.1625	-0.01608	6.3083	8.01998e-05	9.272	-0.03047	12.231	-0.02914	0.0728	-0.39117	3.096	0.74446	6.0444	1.05432	9.067	1.0914	12.0786	5.05624	0.0728	-0.21768	3.0762	-2.86115	6.0882	0.74459	9.1182	0.063	12.0812	0.25079
0.0365	-0.0016	3.1626	-0.01703	6.3084	-0.000213	9.2721	-0.03077	12.2311	-0.02997	0.073	-0.36017	3.0962	0.77442	6.0446	1.07891	9.0672	1.1225	12.0788	5.10085	0.073	-0.14174	3.0764	-2.62504	6.0884	0.76884	9.1184	0.04393	12.0814	0.2809
0.0366	-0.00149	3.1627	-0.0177	6.3085	-0.000532	9.2722	-0.03111	12.2312	-0.03079	0.0732	-0.332	3.0964	0.80517	6.0448	1.11122	9.0674	1.15361	12.079	5.14573	0.0732	-0.09111	3.0766	-2.31648	6.0886	0.77557	9.1186	0.04386	12.0816	0.31413
0.0367	-0.00144	3.1628	-0.01826	6.3086	-0.000718	9.2723	-0.03151	12.2313	-0.03154	0.0734	-0.30545	3.0966	0.83552	6.045	1.14646	9.0676	1.18471	12.0792	5.18663	0.0734	-0.01992	3.0768	-1.97749	6.0888	0.78635	9.1188	0.04379	12.0818	0.32236
0.0368	-0.00125	3.1629	-0.01852	6.3087	-0.00104	9.2724	-0.03186	12.2314	-0.03204	0.0736	-0.28092	3.0968	0.86785	6.0452	1.18464	9.0678	1.21734	12.0794	5.22539	0.0736	0.03862	3.077	-1.61531	6.089	0.7648	9.119	0.05172	12.082	0.33371
0.0369	-0.00109	3.163	-0.01823	6.3088	-0.00109	9.2725	-0.03226	12.2315	-0.03226	0.0738	-0.25437	3.097	0.90135	6.0454	1.22173	9.068	1.25273	12.0796	5.26255	0.0738	0.1019	3.0772	-1.31399	6.0892	0.71227	9.1192	0.05165	12.0822	0.34715
0.037	-0.000825	3.1631	-0.01794	6.3089	-0.00154	9.2726	-0.03234	12.2316	-0.03234	0.074	-0.2262	3.0972	0.9325	6.0456	1.2577	9.0682	1.29026	12.0798	5.29759	0.074	0.13987	3.0774	-0.98225	6.0894	0.64761	9.1194	0.04358	12.0824	0.34183
0.0371	-0.000452	3.1632	-0.0169	6.309	-0.00229	9.2727	-0.03242	12.2317	-0.03239	0.0742	-0.19601	3.0974	0.96758	6.0458	1.29662	9.0684	1.32994	12.08	5.33156	0.0742	0.16993	3.0776	-0.65485	6.0896	0.55063	9.1196	0.08552	12.0826	0.33339
0.0372	-5.28744e-05	3.1633	-0.01602	6.3091	-0.00327	9.2728	-0.03228	12.2318	-0.03244	0.0744	-0.1642	3.0976	1.00305	6.046	1.3348	9.0686	1.37022	12.0802	5.3658	0.0744	0.19049	3.0778	-0.33904	6.0898	0.46442	9.1198	0.08845	12.0828	0.31973
0.0373	0.000506	3.1634	-0.01522	6.3092	-0.00407	9.2729	-0.0322	12.2319	-0.03268	0.0746	-0.12915	3.0978	1.04089	6.0462	1.37262	9.0688	1.41295	12.0804	5.3995	0.0746	0.22055	3.078	-0.08409	6.09	0.37821	9.12	0.09938	12.083	0.3165
0.0374	0.000932	3.1635	-0.01451	6.3093	-0.00471	9.273	-0.03218	12.232	-0.03282	0.0748	-0.09491	3.098	1.07873	6.0464	1.41153	9.069	1.45446	12.0806	5.4356	0.0748	0.21581	3.0782	0.12304	6.0902	0.28527	9.1202	0.09331	12.0832	0.29451
0.0375	0.00125	3.1636	-0.01368	6.3094	-0.00511	9.2731	-0.03196	12.2321	-0.03316	0.075	-0.06148	3.0982	1.11736	6.0466	1.44898	9.0692	1.4923	12.0808	5.47064	0.075	0.1905	3.0784	0.2896	6.0904	0.18424	9.1204	0.10724	12.0834	0.29127
0.0376	0.00154	3.1637	-0.0124	6.3095	-0.00562	9.2732	-0.03188	12.2322	-0.03303	0.0752	-0.02765	3.0984	1.15874	6.0468	1.48422	9.0694	1.52952	12.081	5.50274	0.0752	0.13988	3.0786	0.4011	6.0906	0.07353	9.1206	0.12817	12.0836	0.2797
0.0377	0.00194	3.1638	-0.01136	6.3096	-0.00641	9.2733	-0.03191	12.2323	-0.03292	0.0754	0.00902	3.0986	1.19934	6.047	1.51543	9.0696	1.56491	12.0812	5.53485	0.0754	0.08926	3.0788	0.45899	6.0908	-0.02685	9.1208	0.1441	12.0838	0.26396
0.0378	0.00234	3.1639	-0.01043	6.3097	-0.00713	9.2734	-0.03191	12.2324	-0.0329	0.0756	0.04487	3.0988	1.2423	6.0472	1.54369	9.0698	1.59908	12.0814	5.56882	0.0756	0.01807	3.079	0.48934	6.091	-0.13799	9.121	0.16004	12.084	0.24718
0.0379	0.00274	3.164	-0.00971	6.3098	-0.00772	9.2735	-0.03199	12.2325	-0.0329	0.0758	0.08356	3.099	1.28368	6.0474	1.56829	9.07	1.63171	12.0816	5.6028	0.0758	-0.04521	3.0792	0.49362	6.0912	-0.18484	9.1212	0.15697	12.0842	0.2304
0.038	0.00325	3.1641	-0.00934	6.3099	-0.00868	9.2736	-0.03188	12.2326	-0.03282	0.076	0.1178	3.0992	1.32664	6.0476	1.59472	9.0702	1.66159	12.0818	5.63544	0.076	-0.11324	3.0794	0.51673	6.0914	-0.24141	9.1214	0.1599	12.0844	0.20737
0.0381	0.00389	3.1642	-0.00886	6.31	-0.0095	9.2737	-0.03196	12.2327	-0.03252	0.0762	0.15001	3.0994	1.37118	6.0478	1.62335	9.0704	1.68688	12.082	5.66994	0.0762	-0.16228	3.0796	0.49347	6.0916	-0.28451	9.1216	0.17583	12.0846	0.20517
0.0382	0.00437	3.1643	-0.00924	6.3101	-0.01009	9.2738	-0.03202	12.2328	-0.03212	0.0764	0.17939	3.0996	1.41178	6.048	1.65088	9.0706	1.70818	12.0822	5.70418	0.0764	-0.18442	3.0798	0.44268	6.0918	-0.30607	9.1218	0.17276	12.0848	0.2134
0.0383	0.00471	3.1644	-0.00961	6.3102	-0.01062	9.2739	-0.03239	12.2329	-0.03175	0.0766	0.2019	3.0998	1.45474	6.0482	1.67988	9.0708	1.72949	12.0824	5.73735	0.0766	-0.17967	3.08	0.31219	6.092	-0.34917	9.122	0.18069	12.085	0.20496
0.0384	0.00487	3.1645	-0.00966	6.3103	-0.01118	9.274	-0.0329	12.233	-0.03114	0.0768	0.22157	3.1	1.49651	6.0484	1.71365	9.071	1.74897	12.0826	5.76946	0.0768	-0.17176	3.0802	0.24257	6.0922	-0.36399	9.1222	0.18662	12.0852	0.19026
0.0385	0.00508	3.1646	-0.00971	6.3104	-0.01174	9.2741	-0.03335	12.2331	-0.03053	0.077	0.23882	3.1002	1.53869	6.0486	1.74486	9.0712	1.76721	12.0828	5.79944	0.077	-0.13379	3.0804	0.157	6.0924	-0.36399	9.1224	0.20755	12.0854	0.20474
0.0386	0.00522	3.1647	-0.00987	6.3105	-0.01246	9.2742	-0.03399	12.2332	-0.02973	0.0772	0.25566	3.1004	1.57968	6.0488	1.78083	9.0714	1.78669	12.083	5.82835	0.0772	-0.09108	3.0806	0.07578	6.0926	-0.34648	9.1226	0.20449	12.0856	0.21297
0.0387	0.00522	3.1648	-0.01003	6.3106	-0.01301	9.2743	-0.03425	12.2333	-0.02933	0.0774	0.27008	3.1006	1.61791	6.049	1.81571	9.0716	1.80922	12.0832	5.8578	0.0774	-0.07526	3.0808	-0.00109	6.0928	-0.27104	9.1228	0.19942	12.0858	0.23474
0.0388	0.00524	3.1649	-0.01025	6.3107	-0.01323	9.2744	-0.03412	12.2334	-0.0288	0.0776	0.27883	3.1008	1.65457	6.0492	1.84692	9.0718	1.83298	12.0834	5.88432	0.0776	-0.02779	3.081	-0.10114	6.093	-0.19831	9.123	0.18035	12.086	0.28152
0.0389	0.0053	3.165	-0.01089	6.3108	-0.0136	9.2745	-0.03391	12.2335	-0.02811	0.0778	0.28475	3.101	1.68807	6.0494	1.88436	9.072	1.85918	12.0836	5.90897	0.0778	0.03074	3.0812	-0.1983	6.0932	-0.12365	9.1232	0.16728	12.0862	0.32309
0.039	0.00511	3.1651	-0.01144	6.3109	-0.01424	9.2746	-0.03369	12.2336	-0.02749	0.078	0.28783	3.1012	1.72316	6.0496	1.92548	9.0722	1.88416	12.0838	5.93203	0.078	0.08611	3.0814	-0.28966	6.0934	-0.08421	9.1234	0.17021	12.0864	0.373
0.0391	0.00487	3.1652	-0.012	6.311	-0.01485	9.2747	-0.03364	12.2337	-0.02709	0.0782	0.28849	3.1014	1.75548	6.0498	1.9633	9.0724	1.90945	12.084	5.95615	0.0782	0.11934	3.0816	-0.40565	6.0936	0.00183	9.1236	0.17014	12.0866	0.41978
0.0392	0.00413	3.1653	-0.01262	6.3111	-0.01549	9.2748	-0.03351	12.2338	-0.02683	0.0784	0.28875	3.1016	1.78347	6.05	1.99964	9.0726	1.93688	12.0842	5.97708	0.0784	0.14465	3.0818	-0.51006	6.0938	0.09504	9.1238	0.13207	12.0868	0.46135
0.0393	0.00346	3.1654	-0.01312	6.3112	-0.01621	9.2749	-0.03332	12.2339	-0.02661	0.0786	0.28739	3.1018	1.81225	6.0502	2.03636	9.0728	1.96401	12.0844	5.99881	0.0786	0.15256	3.082	-0.59562	6.094	0.19232	9.124	0.074	12.087	0.51959
0.0394	0.0029	3.1655	-0.01355	6.3113	-0.01685	9.275	-0.03279	12.234	-0.02632	0.0788	0.28886	3.102	1.83749	6.0504	2.07197	9.073	1.98838	12.0846	6.02001	0.0788	0.15257	3.0822	-0.61888	6.0942	0.28796	9.1242	0.01494	12.0872	0.58617
0.0395	0.00213	3.1656	-0.01421	6.3114	-0.01749	9.2751	-0.03212	12.2341	-0.02611	0.079	0.2875	3.1022	1.86272	6.0506	2.10354	9.0732	2.00969	12.0848	6.0428	0.079	0.13991	3.0824	-0.69575	6.0944	0.36339	9.1244	-0.04913	12.0874	0.65484
0.0396	0.0012	3.1657	-0.01506	6.3115	-0.01842	9.2752	-0.03135	12.2342	-0.02571	0.0792	0.28775	3.1024	1.88795	6.0508	2.13695	9.0734	2.03099	12.085	6.06426	0.0792	0.1146	3.0826	-0.74509	6.0946	0.43613	9.1246	-0.1282	12.0876	0.69953
0.0397	0.000772	3.1658	-0.01597	6.3116	-0.01935	9.2753	-0.03042	12.2343	-0.02552	0.0794	0.28598	3.1026	1.91161	6.051	2.16264	9.0736	2.04863	12.0852	6.08679	0.0794	0.07347	3.0828	-0.79153	6.0948	0.49001	9.1248	-0.20327	12.0878	0.7411
0.0398	0.000506	3.1659	-0.01695	6.3117	-0.02039	9.2754	-0.0297	12.2344	-0.0252	0.0796	0.28341	3.1028	1.93409	6.0512	2.1887	9.0738	2.058	12.0854	6.11065	0.0796	0.09878	3.083	-0.84667	6.095	0.49675	9.125	-0.27734	12.088	0.77434
0.0399	0.000133	3.166	-0.01791	6.3118	-0.02156	9.2755	-0.02922	12.2345	-0.02499	0.0798	0.28204	3.103	1.95499	6.0514	2.22101	9.074	2.06309	12.0856	6.13717	0.0798	0.09404	3.0832	-0.83805	6.0952	0.49675	9.1252	-0.33341	12.0882	0.78569
0.04	-0.000106	3.1661	-0.01852	6.3119	-0.02257	9.2756	-0.02872	12.2346	-0.02489	0.08	0.28068	3.1032	1.97432	6.0516	2.24303	9.0742	2.06236	12.0858	6.16448	0.08	0.0893	3.0834	-0.81204	6.0954	0.48597	9.1254	-0.38748	12.0884	0.78558
0.0401	-0.000186	3.1662	-0.0193	6.312	-0.02345	9.2757	-0.02792	12.2347	-0.02473	0.0802	0.27649	3.1034	1.99128	6.0518	2.26028	9.0744	2.05888	12.086	6.19287	0.0802	0.07348	3.0836	-0.78893	6.0956	0.47923	9.1256	-0.43454	12.0886	0.77089
0.0402	-0.000319	3.1663	-0.01993	6.3121	-0.02401	9.2758	-0.02704	12.2348	-0.02451	0.0804	0.27513	3.1036	2.00352	6.052	2.2812	9.0746	2.05264	12.0862	6.22071	0.0804	0.07664	3.0838	-0.74554	6.0958	0.43882	9.1258	-0.49361	12.0888	0.76036
0.0403	5.3585e-05	3.1664	-0.02057	6.3122	-0.02451	9.2759	-0.02619	12.2349	-0.02441	0.0806	0.26931	3.1038	2.01536	6.0522	2.30065	9.0748	2.04273	12.0864	6.25176	0.0806	0.06399	3.084	-0.70794	6.096	0.37147	9.126	-0.50168	12.089	0.74358
0.0404	0.00032	3.1665	-0.02108	6.3123	-0.02504	9.276	-0.02542	12.235	-0.02435	0.0808	0.26148	3.104	2.02326	6.0524	2.31826	9.075	2.03251	12.0866	6.28067	0.0808	0.05134	3.0842	-0.6573	6.0962	0.27045	9.1262	-0.48875	12.0892	0.69033
0.0405	0.000453	3.1666	-0.02177	6.3124	-0.02558	9.2761	-0.02496	12.2351	-0.0243	0.081	0.2496	3.1042	2.02919	6.0526	2.33477	9.0752	2.02168	12.0868	6.31065	0.081	0.06083	3.0844	-0.62694	6.0964	0.21657	9.1264	-0.46482	12.0894	0.64333
0.0406	0.00107	3.1667	-0.02246	6.3125	-0.026	9.2762	-0.02459	12.2352	-0.02422	0.0812	0.2365	3.1044	2.03001	6.0528	2.35055	9.0754	2.01086	12.087	6.33983	0.0812	0.03077	3.0846	-0.58065	6.0966	0.14922	9.1266	-0.42489	12.0896	0.58174
0.0407	0.00162	3.1668	-0.023	6.3126	-0.02635	9.2763	-0.02422	12.2353	-0.02425	0.0814	0.22058	3.1046	2.02688	6.053	2.36412	9.0756	1.99819	12.0872	6.37141	0.0814	0.000716598	3.0848	-0.5416	6.0968	0.0807	9.1268	-0.36596	12.0898	0.53474
0.0408	0.00181	3.1669	-0.02355	6.3127	-0.02646	9.2764	-0.0239	12.2354	-0.02403	0.0816	0.20263	3.1048	2.02297	6.0532	2.38174	9.0758	1.98614	12.0874	6.40006	0.0816	-0.01194	3.085	-0.49241	6.097	0.009	9.127	-0.29703	12.09	0.49608
0.0409	0.00197	3.167	-0.02422	6.3128	-0.02667	9.2765	-0.02361	12.2355	-0.02379	0.0818	0.18347	3.105	2.01866	6.0534	2.39752	9.076	1.97623	12.0876	6.42711	0.0818	-0.05781	3.0852	-0.41134	6.0972	-0.05912	9.1272	-0.24109	12.0902	0.44074
0.041	0.00218	3.1671	-0.02475	6.3129	-0.02667	9.2766	-0.02329	12.2356	-0.02347	0.082	0.16268	3.1052	2.01396	6.0536	2.40705	9.0762	1.96846	12.0878	6.45256	0.082	-0.11318	3.0854	-0.3578	6.0974	-0.12723	9.1274	-0.20916	12.0904	0.39062
0.0411	0.00218	3.1672	-0.02534	6.313	-0.02672	9.2767	-0.0231	12.2357	-0.02318	0.0822	0.14109	3.1054	2.00925	6.0538	2.42283	9.0764	1.96192	12.088	6.47961	0.0822	-0.18753	3.0856	-0.31151	6.0976	-0.18753	9.1276	-0.15323	12.0906	0.35404
0.0412	0.00232	3.1673	-0.02582	6.3131	-0.02659	9.2768	-0.02313	12.2358	-0.02262	0.0824	0.1195	3.1056	2.00258	6.054	2.43934	9.0766	1.95445	12.0882	6.50693	0.0824	-0.25556	3.0858	-0.26521	6.0978	-0.25623	9.1278	-0.1003	12.0908	0.32892
0.0413	0.0025	3.1674	-0.02651	6.3132	-0.02661	9.2769	-0.02326	12.2359	-0.02212	0.0826	0.09508	3.1058	1.99867	6.0542	2.44887	9.0768	1.94975	12.0884	6.53531	0.0826	-0.32358	3.086	-0.2421	6.098	-0.33166	9.128	-0.02837	12.091	0.30693
0.0414	0.00229	3.1675	-0.02712	6.3133	-0.02635	9.277	-0.02339	12.236	-0.02169	0.0828	0.07309	3.106	1.99397	6.0544	2.45474	9.077	1.94381	12.0886	6.56263	0.0828	-0.35206	3.0862	-0.19581	6.0982	-0.38554	9.1282	0.02156	12.0912	0.28703
0.0415	0.00232	3.1676	-0.02771	6.3134	-0.02611	9.2771	-0.02347	12.2361	-0.02121	0.083	0.05312	3.1062	1.98887	6.0546	2.45545	9.0772	1.93666	12.0888	6.59234	0.083	-0.39002	3.0864	-0.15386	6.0984	-0.39632	9.1284	0.08049	12.0914	0.28692
0.0416	0.00264	3.1677	-0.02819	6.3135	-0.02587	9.2772	-0.02339	12.2362	-0.02068	0.0832	0.03517	3.1064	1.9822	6.0548	2.45323	9.0774	1.92889	12.089	6.62392	0.0832	-0.45805	3.0866	-0.10322	6.0986	-0.40979	9.1286	0.13042	12.0916	0.28368
0.0417	0.00253	3.1678	-0.02864	6.3136	-0.02571	9.2773	-0.02316	12.2363	-0.02017	0.0834	0.01763	3.1066	1.9775	6.055	2.45138	9.0776	1.92112	12.0892	6.6539	0.0834	-0.40742	3.0868	-0.03809	6.0988	-0.43538	9.1288	0.18436	12.0918	0.30025
0.0418	0.00298	3.1679	-0.02909	6.3137	-0.02534	9.2774	-0.02323	12.2364	-0.01954	0.0836	-0.00275	3.1068	1.97122	6.0552	2.44769	9.0778	1.91121	12.0894	6.68441	0.0836	-0.34414	3.087	0.02849	6.099	-0.43538	9.129	0.25829	12.092	0.3116
0.0419	0.00365	3.168	-0.02941	6.3138	-0.02526	9.2775	-0.02337	12.2365	-0.01898	0.0838	-0.02313	3.107	1.96376	6.0554	2.44254	9.078	1.90008	12.0896	6.72131	0.0838	-0.27611	3.0872	0.08203	6.0992	-0.41787	9.1292	0.31722	12.0922	0.31462
0.042	0.00439	3.1681	-0.0297	6.3139	-0.02491	9.2776	-0.02339	12.2366	-0.01852	0.084	-0.04593	3.1072	1.95315	6.0556	2.43444	9.0782	1.88741	12.0898	6.76033	0.084	-0.20492	3.0874	0.14716	6.0994	-0.39227	9.1294	0.39415	12.0924	0.34993
0.0421	0.00492	3.1682	-0.03015	6.314	-0.02481	9.2777	-0.02345	12.2367	-0.01791	0.0842	-0.06833	3.1074	1.94096	6.0558	2.42855	9.0784	1.87261	12.09	6.80256	0.0842	-0.09576	3.0876	0.17751	6.0996	-0.35321	9.1296	0.48408	12.0926	0.38942
0.0422	0.00548	3.1683	-0.0305	6.3141	-0.02459	9.2778	-0.02339	12.2368	-0.01714	0.0844	-0.08992	3.1076	1.92838	6.056	2.41788	9.0786	1.8578	12.0902	6.84478	0.0844	0.05137	3.0878	0.17744	6.0998	-0.31011	9.1298	0.51101	12.0928	0.42266
0.0423	0.00588	3.1684	-0.03095	6.3142	-0.02459	9.2779	-0.023	12.2369	-0.01669	0.0846	-0.11394	3.1078	1.91029	6.0562	2.40795	9.0788	1.84697	12.0904	6.89099	0.0846	0.20324	3.088	0.17447	6.1	-0.24949	9.13	0.50594	12.093	0.43922
0.0424	0.00636	3.1685	-0.03114	6.3143	-0.02465	9.278	-0.02238	12.237	-0.01589	0.0848	-0.13876	3.108	1.88707	6.0564	2.39949	9.079	1.8291	12.0906	6.9396	0.0848	0.35986	3.0882	0.17729	6.1002	-0.16667	9.1302	0.48688	12.0932	0.43078
0.0425	0.00719	3.1686	-0.03165	6.3144	-0.02518	9.2781	-0.02161	12.2371	-0.01464	0.085	-0.16561	3.1082	1.8615	6.0566	2.3947	9.0792	1.81429	12.0908	6.99273	0.085	0.51964	3.0884	0.16562	6.1004	-0.0878	9.1304	0.46781	12.0934	0.40253
0.0426	0.00799	3.1687	-0.03207	6.3145	-0.02563	9.2782	-0.02081	12.2372	-0.01333	0.0852	-0.19651	3.1084	1.83434	6.0568	2.39321	9.0794	1.80132	12.091	7.04906	0.0852	0.69683	3.0886	0.13077	6.1006	-0.02685	9.1306	0.42574	12.0936	0.38054
0.0427	0.00862	3.1688	-0.03244	6.3146	-0.02619	9.2783	-0.01991	12.2373	-0.01211	0.0854	-0.22659	3.1086	1.80561	6.057	2.3932	9.0796	1.78958	12.0912	7.10619	0.0854	0.84712	3.0888	0.08143	6.1008	-0.0161	9.1308	0.39367	12.0938	0.34396
0.0428	0.00974	3.1689	-0.03287	6.3147	-0.02669	9.2784	-0.01906	12.2374	-0.01075	0.0856	-0.25748	3.1088	1.7757	6.0572	2.39171	9.0798	1.7766	12.0914	7.17183	0.0856	0.87244	3.089	-0.01862	6.101	0.03768	9.131	0.3486	12.094	0.28863
0.0429	0.0103	3.169	-0.03332	6.3148	-0.02741	9.2785	-0.01765	12.2375	-0.00966	0.0858	-0.28433	3.109	1.74185	6.0574	2.39059	9.08	1.76792	12.0916	7.2412	0.0858	0.88509	3.0892	-0.13172	6.1012	0.05561	9.1312	0.27353	12.0942	0.23329
0.043	0.01046	3.1691	-0.03361	6.3149	-0.028	9.2786	-0.01605	12.2376	-0.00865	0.086	-0.30997	3.1092	1.70642	6.0576	2.38801	9.0802	1.76199	12.0918	7.3119	0.086	0.89775	3.0894	-0.2622	6.1014	0.04485	9.1314	0.20146	12.0944	0.18838
0.0431	0.01041	3.1692	-0.03393	6.315	-0.02877	9.2787	-0.01448	12.2377	-0.00759	0.0862	-0.33156	3.1094	1.67021	6.0578	2.38469	9.0804	1.75942	12.092	7.38712	0.0862	0.89775	3.0896	-0.47383	6.1016	0.01259	9.1316	0.11339	12.0946	0.11846
0.0432	0.01065	3.1693	-0.03417	6.3151	-0.02944	9.2788	-0.01272	12.2378	-0.00673	0.0864	-0.35234	3.1096	1.63281	6.058	2.38137	9.0806	1.75961	12.0922	7.46394	0.0864	0.87244	3.0898	-0.65213	6.1018	-0.0161	9.1318	0.02833	12.0948	0.04645
0.0433	0.01041	3.1694	-0.03455	6.3152	-0.03039	9.2789	-0.01091	12.2379	-0.00602	0.0866	-0.37595	3.1098	1.59227	6.0582	2.37658	9.0808	1.76194	12.0924	7.54476	0.0866	0.80916	3.09	-0.79856	6.102	-0.04119	9.132	-0.02174	12.095	-0.02035
0.0434	0.00993	3.1695	-0.03468	6.3153	-0.03122	9.279	-0.00961	12.238	-0.00506	0.0868	-0.39431	3.11	1.55802	6.0584	2.36774	9.081	1.76122	12.0926	7.62664	0.0868	0.73798	3.0902	-0.92179	6.1022	-0.07346	9.1322	-0.03781	12.0952	-0.06422
0.0435	0.00908	3.1696	-0.03487	6.3154	-0.03204	9.2791	-0.00841	12.2381	-0.00439	0.087	-0.41145	3.1102	1.52811	6.0586	2.35928	9.0812	1.76783	12.0928	7.71011	0.087	0.64939	3.0904	-1.04214	6.1024	-0.11648	9.1324	-0.04388	12.0954	-0.06746
0.0436	0.0078	3.1697	-0.03455	6.3155	-0.03263	9.2792	-0.00737	12.2382	-0.00381	0.0872	-0.42616	3.1104	1.50096	6.0588	2.34715	9.0814	1.77445	12.093	7.79305	0.0872	0.49435	3.0906	-1.13784	6.1026	-0.14516	9.1326	-0.04395	12.0956	-0.02276
0.0437	0.00604	3.1698	-0.03444	6.3156	-0.03327	9.2793	-0.00628	12.2383	-0.00346	0.0874	-0.43399	3.1106	1.47577	6.059	2.33317	9.0816	1.77984	12.0932	7.87626	0.0874	0.31717	3.0908	-1.21472	6.1028	-0.1595	9.1328	-0.03302	12.0958	0.01569
0.0438	0.00397	3.1699	-0.03444	6.3157	-0.03383	9.2794	-0.0053	12.2384	-0.00293	0.0876	-0.44668	3.1108	1.4561	6.0592	2.317	9.0818	1.78585	12.0934	7.9608	0.0876	0.1653	3.091	-1.28434	6.103	-0.1344	9.133	-0.03809	12.096	0.0906
0.0439	0.00117	3.17	-0.03428	6.3158	-0.03441	9.2795	-0.00442	12.2385	-0.00264	0.0878	-0.45371	3.111	1.43958	6.0594	2.29972	9.082	1.79798	12.0936	8.04241	0.0878	0.08146	3.0912	-1.26558	6.1032	-0.10931	9.1332	-0.03315	12.0962	0.19886
0.044	-0.00186	3.1701	-0.03409	6.3159	-0.035	9.2796	-0.00397	12.2386	-0.00205	0.088	-0.46114	3.1112	1.43606	6.0596	2.28097	9.0822	1.8098	12.0938	8.12269	0.088	-0.01188	3.0914	-1.20335	6.1034	-0.05195	9.1334	-0.01422	12.0964	0.30087
0.0441	-0.00484	3.1702	-0.03415	6.316	-0.03545	9.2797	-0.00357	12.2387	-0.00138	0.0882	-0.46817	3.1114	1.43294	6.0598	2.26076	9.0824	1.821	12.094	8.20084	0.0882	-0.10838	3.0916	-1.10779	6.1036	0.02334	9.1336	0.03071	12.0966	0.39558
0.0442	-0.00798	3.1703	-0.03388	6.3161	-0.03569	9.2798	-0.00335	12.2388	-0.000665	0.0884	-0.47479	3.1116	1.43611	6.06	2.24715	9.0826	1.83313	12.0942	8.2782	0.0884	-0.20014	3.0918	-0.93398	6.1038	0.14518	9.1338	0.07864	12.0968	0.51426
0.0443	-0.01166	3.1704	-0.03351	6.3162	-0.03598	9.2799	-0.00343	12.2389	5.3585e-05	0.0886	-0.48262	3.1118	1.44126	6.0602	2.22914	9.0828	1.84403	12.0944	8.35635	0.0886	-0.30138	3.092	-0.73409	6.104	0.2489	9.134	0.13657	12.097	0.6444
0.0444	-0.01474	3.1705	-0.03303	6.3163	-0.03566	9.28	-0.00365	12.239	0.000879	0.0888	-0.4852	3.112	1.45271	6.0604	2.21517	9.083	1.8531	12.0946	8.43477	0.0888	-0.38206	3.0922	-0.5371	6.1042	0.31759	9.1342	0.1955	12.0972	0.8058
0.0445	-0.01762	3.1706	-0.0325	6.3164	-0.03537	9.2801	-0.00359	12.2391	0.00136	0.089	-0.48899	3.1122	1.46218	6.0606	2.2045	9.0832	1.86614	12.0948	8.51212	0.089	-0.44534	3.0924	-0.33722	6.1044	0.37147	9.1344	0.23843	12.0974	0.96303
0.0446	-0.02047	3.1707	-0.03194	6.3165	-0.03481	9.2802	-0.00373	12.2392	0.00184	0.0892	-0.48954	3.1124	1.47403	6.0608	2.1942	9.0834	1.87919	12.095	8.58974	0.0892	-0.49122	3.0926	-0.13588	6.1046	0.42805	9.1346	0.27236	12.0976	1.10985
0.0447	-0.02323	3.1708	-0.03162	6.3166	-0.0342	9.2803	-0.00394	12.2393	0.00197	0.0894	-0.48686	3.1126	1.48705	6.061	2.18868	9.0836	1.89376	12.0952	8.67082	0.0894	-0.47856	3.0928	-0.00844	6.1048	0.46038	9.1348	0.3043	12.0978	1.22123
0.0448	-0.02571	3.1709	-0.03087	6.3167	-0.03335	9.2804	-0.00431	12.2394	0.00229	0.0896	-0.48782	3.1128	1.50204	6.0612	2.18646	9.0838	1.91201	12.0954	8.7527	0.0896	-0.45799	3.093	0.10596	6.105	0.47115	9.135	0.33123	12.098	1.32637
0.0449	-0.02803	3.171	-0.02992	6.3168	-0.03228	9.2805	-0.00466	12.2395	0.00229	0.0898	-0.48311	3.113	1.51389	6.0614	2.18424	9.084	1.9324	12.0956	8.83777	0.0898	-0.42318	3.0932	0.24209	6.1052	0.47115	9.1352	0.36016	12.0982	1.4117
0.045	-0.03015	3.1711	-0.02898	6.3169	-0.03111	9.2806	-0.00503	12.2396	0.00237	0.09	-0.48326	3.1132	1.52218	6.0616	2.18385	9.0842	1.94973	12.0958	8.9255	0.09	-0.41053	3.0934	0.31012	6.1054	0.44287	9.1354	0.37309	12.0984	1.45327
0.0451	-0.03196	3.1712	-0.02792	6.317	-0.02973	9.2807	-0.0053	12.2397	0.00232	0.0902	-0.48179	3.1134	1.52102	6.0618	2.18678	9.0844	1.96798	12.096	9.01669	0.0902	-0.36465	3.0936	0.33757	6.1056	0.39976	9.1356	0.37602	12.0986	1.50318
0.0452	-0.0338	3.1713	-0.02672	6.3171	-0.02845	9.2808	-0.00578	12.2398	0.00226	0.0904	-0.4783	3.1136	1.52617	6.062	2.19264	9.0846	1.9896	12.0962	9.11241	0.0904	-0.32668	3.0938	0.34909	6.1058	0.36339	9.1358	0.34695	12.0988	1.5312
0.0453	-0.03542	3.1714	-0.02584	6.3172	-0.02731	9.2809	-0.00607	12.2399	0.0021	0.0906	-0.4744	3.1138	1.52856	6.0622	2.1974	9.0848	2.01152	12.0964	9.20973	0.0906	-0.28554	3.094	0.30989	6.106	0.33106	9.136	0.33588	12.099	1.52276
0.0454	-0.0366	3.1715	-0.02504	6.3173	-0.02619	9.281	-0.0062	12.24	0.002	0.0908	-0.46646	3.114	1.5341	6.0624	2.20583	9.085	2.03619	12.0966	9.30811	0.0908	-0.22226	3.0942	0.21853	6.1062	0.30951	9.1362	0.29281	12.0992	1.48931
0.0455	-0.03801	3.1716	-0.02411	6.3174	-0.02576	9.2811	-0.00625	12.2401	0.00176	0.091	-0.45892	3.1142	1.5353	6.0626	2.21352	9.0852	2.06424	12.0968	9.40702	0.091	-0.15423	3.0944	0.11703	6.1064	0.36743	9.1364	0.25875	12.0994	1.38083
0.0456	-0.0395	3.1717	-0.02345	6.3175	-0.0251	9.2812	-0.00649	12.2402	0.0017	0.0912	-0.44774	3.1144	1.54203	6.0628	2.22086	9.0854	2.0932	12.097	9.50992	0.0912	-0.11626	3.0946	-0.0207	6.1066	0.44287	9.1366	0.23168	12.0996	1.25047
0.0457	-0.04085	3.1718	-0.02292	6.3176	-0.02473	9.2813	-0.00647	12.2403	0.00168	0.0914	-0.43657	3.1146	1.54638	6.063	2.22892	9.0856	2.12246	12.0972	9.61415	0.0914	-0.09095	3.0948	-0.15698	6.1068	0.51426	9.1368	0.21361	12.0998	1.10344
0.0458	-0.04205	3.1719	-0.02233	6.3177	-0.02422	9.2814	-0.00631	12.2404	0.00192	0.0916	-0.4266	3.1148	1.54995	6.0632	2.23331	9.0858	2.15203	12.0974	9.71679	0.0916	-0.08304	3.095	-0.23675	6.107	0.59373	9.137	0.19454	12.1	0.95641
0.0459	-0.0432	3.172	-0.02204	6.3178	-0.02409	9.2815	-0.00602	12.2405	0.00224	0.0918	-0.41259	3.115	1.55274	6.0634	2.23623	9.086	2.18161	12.0976	9.82049	0.0918	-0.04032	3.0952	-0.29913	6.1072	0.67994	9.1372	0.18947	12.1002	0.80938
0.046	-0.04426	3.1721	-0.02196	6.3179	-0.02414	9.2816	-0.00586	12.2406	0.00272	0.092	-0.39615	3.1152	1.55709	6.0636	2.24063	9.0862	2.21026	12.0978	9.92233	0.092	-0.0071	3.0954	-0.3847	6.1074	0.75133	9.1374	0.1994	12.1004	0.65089
0.0461	-0.04487	3.1722	-0.02177	6.318	-0.02422	9.2817	-0.00543	12.2407	0.00322	0.0922	-0.37486	3.1154	1.56421	6.0638	2.24575	9.0864	2.23983	12.098	10.0244	0.0922	0.02612	3.0956	-0.46447	6.1076	0.83754	9.1376	0.22133	12.1006	0.52053
0.0462	-0.04535	3.1723	-0.0218	6.3181	-0.02427	9.2818	-0.00506	12.2408	0.00359	0.0924	-0.34993	3.1156	1.57408	6.064	2.24941	9.0866	2.27063	12.0982	10.126	0.0924	0.01822	3.0958	-0.54279	6.1078	0.90489	9.1378	0.22127	12.1008	0.38496
0.0463	-0.04548	3.1724	-0.02196	6.3182	-0.02433	9.2819	-0.0046	12.2409	0.00391	0.0926	-0.32378	3.1158	1.5808	6.0642	2.2516	9.0868	2.30051	12.0984	10.2265	0.0926	0.03087	3.096	-0.63125	6.108	0.97762	9.138	0.2502	12.101	0.28169
0.0464	-0.04556	3.1725	-0.02196	6.3183	-0.02435	9.282	-0.00423	12.241	0.00447	0.0928	-0.29642	3.116	1.58713	6.0644	2.24681	9.087	2.33223	12.0986	10.326	0.0928	0.04828	3.0962	-0.68494	6.1082	0.98436	9.1382	0.24213	12.1012	0.20656
0.0465	-0.04541	3.1726	-0.02185	6.3184	-0.02414	9.2821	-0.00381	12.2411	0.00511	0.093	-0.26825	3.1162	1.59228	6.0646	2.24349	9.0872	2.36517	12.0988	10.4262	0.093	0.04353	3.0964	-0.7082	6.1084	0.98032	9.1384	0.27106	12.1014	0.14601
0.0466	-0.04514	3.1727	-0.02193	6.3185	-0.02355	9.2822	-0.00346	12.2412	0.0058	0.0932	-0.23887	3.1164	1.59978	6.0648	2.24127	9.0874	2.39933	12.099	10.5257	0.0932	0.02297	3.0966	-0.72421	6.1086	0.92644	9.1386	0.28999	12.1016	0.13965
0.0467	-0.04453	3.1728	-0.02182	6.3186	-0.02345	9.2823	-0.00309	12.2413	0.00644	0.0934	-0.21272	3.1166	1.60729	6.065	2.24125	9.0876	2.4338	12.0992	10.624	0.0934	0.02297	3.0968	-0.72718	6.1088	0.84831	9.1388	0.29992	12.1018	0.15934
0.0468	-0.04365	3.1729	-0.02161	6.3187	-0.0231	9.2824	-0.00287	12.2414	0.00697	0.0936	-0.18536	3.1168	1.61835	6.0652	2.24307	9.0878	2.4701	12.0994	10.7237	0.0936	0.01348	3.097	-0.73595	6.109	0.77557	9.139	0.30585	12.102	0.18737
0.0469	-0.04269	3.173	-0.0214	6.3188	-0.0231	9.2825	-0.00264	12.2415	0.00743	0.0938	-0.15477	3.117	1.63255	6.0654	2.2482	9.088	2.50733	12.0996	10.8245	0.0938	0.01032	3.0972	-0.73892	6.1092	0.719	9.1392	0.29978	12.1022	0.22269
0.047	-0.04165	3.1731	-0.02119	6.3189	-0.02278	9.2826	-0.00245	12.2416	0.00769	0.094	-0.12376	3.1172	1.64951	6.0656	2.2559	9.0882	2.54517	12.0998	10.9258	0.094	-0.04505	3.0974	-0.75494	6.1094	0.65839	9.1394	0.28972	12.1024	0.26217
0.0471	-0.04037	3.1732	-0.02071	6.319	-0.02254	9.2827	-0.00213	12.2417	0.00775	0.0942	-0.09317	3.1174	1.67081	6.0658	2.26947	9.0884	2.58576	12.1	11.0282	0.0942	-0.10042	3.0976	-0.73183	6.1096	0.58295	9.1396	0.27065	12.1026	0.30583
0.0472	-0.03926	3.1733	-0.02028	6.3191	-0.0223	9.2828	-0.00205	12.2418	0.00772	0.0944	-0.06298	3.1176	1.69447	6.066	2.28598	9.0886	2.62635	12.1002	11.1298	0.0944	-0.14155	3.0978	-0.69423	6.1098	0.52099	9.1398	0.25458	12.1028	0.34219
0.0473	-0.03801	3.1734	-0.01967	6.3192	-0.02225	9.2829	-0.00186	12.2419	0.00777	0.0946	-0.03562	3.1178	1.72364	6.0662	2.30543	9.0888	2.66572	12.1004	11.2316	0.0946	-0.14629	3.098	-0.63924	6.11	0.49001	9.14	0.27851	12.103	0.38063
0.0474	-0.03689	3.1735	-0.01866	6.3193	-0.02212	9.283	-0.0016	12.242	0.00804	0.0948	-0.00825	3.118	1.75636	6.0664	2.33039	9.089	2.70814	12.1006	11.335	0.0948	-0.16211	3.0982	-0.56976	6.1102	0.44287	9.1402	0.26744	12.1032	0.40866
0.0475	-0.03566	3.1736	-0.01773	6.3194	-0.02198	9.2831	-0.00122	12.2421	0.00783	0.095	0.0183	3.1182	1.7942	6.0666	2.36527	9.0892	2.74843	12.1008	11.4406	0.095	-0.17951	3.0984	-0.51187	6.1104	0.4496	9.1404	0.29737	12.1034	0.42522
0.0476	-0.03484	3.1737	-0.01698	6.3195	-0.02201	9.2832	-0.000958	12.2422	0.00764	0.0952	0.04404	3.1184	1.83716	6.0668	2.40198	9.0894	2.78779	12.101	11.5472	0.0952	-0.14945	3.0986	-0.44674	6.1106	0.47115	9.1406	0.2943	12.1036	0.43345
0.0477	-0.03367	3.1738	-0.01626	6.3196	-0.02212	9.2833	-0.000425	12.2423	0.00729	0.0954	0.06897	3.1186	1.88367	6.067	2.44127	9.0896	2.8241	12.1012	11.6568	0.0954	-0.09091	3.0988	-0.38161	6.1108	0.50079	9.1408	0.28923	12.1038	0.42709
0.0478	-0.03279	3.1739	-0.01568	6.3197	-0.02188	9.2834	0.00024	12.2424	0.00732	0.0956	0.09714	3.1188	1.92938	6.0672	2.48202	9.0898	2.86041	12.1014	11.7663	0.0956	-0.03712	3.099	-0.2846	6.111	0.57487	9.141	0.28117	12.104	0.43011
0.0479	-0.03199	3.174	-0.01493	6.3198	-0.02177	9.2835	0.000879	12.2425	0.00743	0.0958	0.1241	3.119	1.97667	6.0674	2.52241	9.09	2.89549	12.1016	11.8754	0.0958	0.03881	3.0992	-0.16586	6.1112	0.64357	9.1412	0.2751	12.1042	0.44667
0.048	-0.03138	3.1741	-0.01419	6.3199	-0.0214	9.2836	0.00154	12.2426	0.00713	0.096	0.1462	3.1192	2.02633	6.0676	2.56536	9.0902	2.93149	12.1018	11.9839	0.096	0.10684	3.0994	-0.03842	6.1114	0.69745	9.1414	0.28603	12.1044	0.48824
0.0481	-0.03066	3.1742	-0.01317	6.32	-0.02129	9.2837	0.00224	12.2427	0.00687	0.0962	0.16708	3.1194	2.07402	6.0678	2.60979	9.0904	2.96657	12.102	12.0931	0.0962	0.216	3.0996	0.08901	6.1116	0.74055	9.1416	0.28896	12.1046	0.52356
0.0482	-0.03026	3.1743	-0.01222	6.3201	-0.02095	9.2838	0.00298	12.2428	0.00687	0.0964	0.18676	3.1196	2.11777	6.068	2.64981	9.0906	2.99859	12.1022	12.2032	0.0964	0.32516	3.0998	0.16574	6.1118	0.82945	9.1418	0.28589	12.1048	0.56513
0.0483	-0.03	3.1744	-0.01144	6.3202	-0.02071	9.2839	0.00389	12.2429	0.00713	0.0966	0.20603	3.1198	2.16506	6.0682	2.69093	9.0908	3.03214	12.1024	12.3152	0.0966	0.43432	3.1	0.24246	6.112	0.89142	9.142	0.27782	12.105	0.60983
0.0484	-0.02994	3.1745	-0.01059	6.3203	-0.02033	9.284	0.00466	12.243	0.00745	0.0968	0.2253	3.12	2.20762	6.0684	2.73499	9.091	3.06631	12.1026	12.4274	0.0968	0.54032	3.1002	0.31194	6.1122	0.9197	9.1422	0.25875	12.1052	0.65661
0.0485	-0.02976	3.1746	-0.01011	6.3204	-0.01999	9.2841	0.00556	12.2431	0.00729	0.097	0.24457	3.1202	2.24822	6.0686	2.77684	9.0912	3.09466	12.1028	12.5399	0.097	0.64157	3.1004	0.38866	6.1124	0.93452	9.1424	0.25369	12.1054	0.70652
0.0486	-0.02984	3.1747	-0.00953	6.3205	-0.0197	9.2842	0.00623	12.2432	0.00748	0.0972	0.26586	3.1204	2.28842	6.0688	2.81686	9.0914	3.12545	12.103	12.6521	0.0972	0.73807	3.1006	0.45814	6.1126	0.90489	9.1426	0.22962	12.1056	0.7533
0.0487	-0.02968	3.1748	-0.00868	6.3206	-0.01927	9.2843	0.00695	12.2433	0.00703	0.0974	0.28917	3.1206	2.32232	6.069	2.85614	9.0916	3.15503	12.1032	12.7649	0.0974	0.79344	3.1008	0.50443	6.1128	0.85909	9.1428	0.22155	12.1058	0.82509
0.0488	-0.02986	3.1749	-0.00764	6.3207	-0.01866	9.2844	0.00721	12.2434	0.00681	0.0976	0.31451	3.1208	2.35662	6.0692	2.89543	9.0918	3.18827	12.1034	12.8779	0.0976	0.81401	3.101	0.54348	6.113	0.77557	9.143	0.21648	12.106	0.89167
0.0489	-0.02984	3.175	-0.00641	6.3208	-0.0181	9.2845	0.00727	12.2435	0.00591	0.0978	0.33944	3.121	2.3917	6.0694	2.93434	9.092	3.21846	12.1036	12.9922	0.0978	0.83932	3.1012	0.5463	6.1132	0.65839	9.1432	0.24041	12.1062	0.91656
0.049	-0.0301	3.1751	-0.00535	6.3209	-0.01746	9.2846	0.00751	12.2436	0.00487	0.098	0.36357	3.1212	2.42442	6.0696	2.97914	9.0922	3.24742	12.1038	13.1084	0.098	0.85198	3.1014	0.50856	6.1134	0.51426	9.1434	0.24834	12.1064	0.90812
0.0491	-0.0301	3.1752	-0.00429	6.321	-0.01687	9.2847	0.00748	12.2437	0.00431	0.0982	0.39416	3.1214	2.4528	6.0698	3.02503	9.0924	3.2724	12.104	13.2276	0.0982	0.87729	3.1016	0.43893	6.1136	0.36339	9.1436	0.24827	12.1066	0.86633
0.0492	-0.03037	3.1753	-0.00354	6.3211	-0.01578	9.2848	0.00735	12.2438	0.00383	0.0984	0.42153	3.1216	2.48434	6.07	3.07166	9.0926	3.29616	12.1042	13.3494	0.0984	0.8773	3.1018	0.37655	6.1138	0.26371	9.1438	0.2322	12.1068	0.82454
0.0493	-0.03039	3.1754	-0.00306	6.3212	-0.01485	9.2849	0.00724	12.2439	0.00314	0.0986	0.44848	3.1218	2.52179	6.0702	3.12196	9.0928	3.32114	12.1044	13.4744	0.0986	0.87255	3.102	0.29968	6.114	0.13036	9.144	0.21914	12.107	0.78379
0.0494	-0.03021	3.1755	-0.00248	6.3213	-0.01373	9.285	0.00663	12.244	0.00197	0.0988	0.47341	3.122	2.55214	6.0704	3.1697	9.093	3.34428	12.1046	13.6012	0.0988	0.85199	3.1022	0.22281	6.1142	-0.04478	9.1442	0.18107	12.1072	0.76389
0.0495	-0.02992	3.1756	-0.00224	6.3214	-0.01262	9.2851	0.00599	12.2441	0.000958	0.099	0.49713	3.1222	2.58525	6.0706	3.21339	9.0932	3.3662	12.1048	13.7305	0.099	0.80928	3.1024	0.13724	6.1144	-0.20908	9.1444	0.149	12.1074	0.74398
0.0496	-0.0296	3.1757	-0.00194	6.3215	-0.01147	9.2852	0.00487	12.2442	0.000267	0.0992	0.51762	3.1224	2.61797	6.0708	3.25671	9.0934	3.38904	12.105	13.8611	0.0992	0.77606	3.1026	0.02994	6.1146	-0.34244	9.1446	0.11693	12.1076	0.7272
0.0497	-0.0289	3.1758	-0.00184	6.3216	-0.01019	9.2853	0.00383	12.2443	-0.000452	0.0994	0.53405	3.1226	2.64596	6.071	3.2993	9.0936	3.40821	12.1052	13.998	0.0994	0.74284	3.1028	-0.05128	6.1148	-0.42864	9.1448	0.10886	12.1078	0.73022
0.0498	-0.02827	3.1759	-0.00189	6.3217	-0.00897	9.2854	0.0025	12.2444	-0.000559	0.0996	0.54321	3.1228	2.67632	6.0712	3.34116	9.0938	3.42676	12.1054	14.1353	0.0996	0.70803	3.103	-0.10207	6.115	-0.50003	9.145	0.08779	12.108	0.69676
0.0499	-0.02747	3.176	-0.002	6.3218	-0.00804	9.2855	0.00128	12.2445	-0.000825	0.0998	0.54549	3.123	2.70352	6.0714	3.38081	9.094	3.43981	12.1056	14.2746	0.0998	0.67956	3.1032	-0.13982	6.1152	-0.51081	9.1452	0.08772	12.1082	0.67477
0.05	-0.02683	3.1761	-0.00224	6.3219	-0.00713	9.2856	0.000267	12.2446	-0.000692	0.1	0.54291	3.1232	2.72876	6.0716	3.42119	9.0942	3.45316	12.1058	14.4169	0.1	0.64634	3.1034	-0.15148	6.1154	-0.52832	9.1454	0.05565	12.1084	0.67466
0.0501	-0.02582	3.1762	-0.00245	6.322	-0.00631	9.2857	-0.000984	12.2447	-0.000346	0.1002	0.53912	3.1234	2.75163	6.0718	3.45497	9.0944	3.46376	12.106	14.5611	0.1002	0.62894	3.1036	-0.14431	6.1156	-0.51485	9.1456	0.04559	12.1086	0.70165
0.0502	-0.02473	3.1763	-0.00271	6.3221	-0.00546	9.2858	-0.00221	12.2448	-0.000133	0.1004	0.52239	3.1236	2.77371	6.072	3.4836	9.0946	3.47496	12.1062	14.7087	0.1004	0.59572	3.1038	-0.10961	6.1158	-0.48252	9.1458	0.02152	12.1088	0.72134
0.0503	-0.02339	3.1764	-0.00293	6.3222	-0.00508	9.2859	-0.00351	12.2449	0.000133	0.1006	0.50727	3.1238	2.79343	6.0722	3.50966	9.0948	3.48403	12.1064	14.8566	0.1006	0.56092	3.104	-0.07491	6.116	-0.50003	9.146	0.04745	12.109	0.76291
0.0504	-0.02209	3.1765	-0.00295	6.3223	-0.00455	9.286	-0.00538	12.245	0.000666	0.1008	0.4873	3.124	2.80488	6.0724	3.53462	9.095	3.49065	12.1066	15.0061	0.1008	0.5451	3.1042	0.0221	6.1162	-0.48926	9.1462	0.09038	12.1092	0.78781
0.0505	-0.021	3.1766	-0.00295	6.3224	-0.0041	9.2861	-0.00673	12.2451	0.00168	0.101	0.4649	3.1242	2.81554	6.0726	3.55848	9.0952	3.49543	12.1068	15.1555	0.101	0.55776	3.1044	0.11042	6.1164	-0.3815	9.1464	0.19131	12.1094	0.77415
0.0506	-0.01993	3.1767	-0.00269	6.3225	-0.00375	9.2862	-0.00801	12.2452	0.00194	0.1012	0.43886	3.1244	2.82265	6.0728	3.58307	9.0954	3.49899	12.107	15.3093	0.1012	0.54827	3.1046	0.21032	6.1166	-0.24545	9.1466	0.28124	12.1096	0.74591
0.0507	-0.01927	3.1768	-0.00245	6.3226	-0.00351	9.2863	-0.00902	12.2453	0.0021	0.1014	0.41201	3.1246	2.82662	6.073	3.6084	9.0956	3.50224	12.1072	15.4673	0.1014	0.54036	3.1048	0.34066	6.1168	-0.11289	9.1468	0.36717	12.1098	0.71558
0.0508	-0.01879	3.1769	-0.00208	6.3227	-0.0033	9.2864	-0.01001	12.2454	0.0025	0.1016	0.38395	3.1248	2.83216	6.0732	3.63116	9.0958	3.50396	12.1074	15.621	0.1016	0.5103	3.105	0.44491	6.117	-0.00892	9.147	0.41511	12.11	0.66754
0.0509	-0.01823	3.177	-0.00176	6.3228	-0.00311	9.2865	-0.01078	12.2455	0.0028	0.1018	0.35831	3.125	2.83415	6.0734	3.65281	9.096	3.50415	12.1076	15.7825	0.1018	0.47708	3.1052	0.4999	6.1172	0.09863	9.1472	0.46504	12.1102	0.65701
0.051	-0.01781	3.1771	-0.00149	6.3229	-0.00271	9.2866	-0.01147	12.2456	0.00288	0.102	0.33349	3.1252	2.833	6.0736	3.67373	9.0962	3.50464	12.1078	15.9477	0.102	0.46443	3.1054	0.5375	6.1174	0.18155	9.1474	0.48097	12.1104	0.63398
0.0511	-0.01741	3.1772	-0.0012	6.323	-0.00226	9.2867	-0.01238	12.2457	0.00288	0.1022	0.30785	3.1254	2.82908	6.0738	3.69061	9.0964	3.50453	12.108	16.1182	0.1022	0.44703	3.1056	0.54177	6.1176	0.29604	9.1476	0.5209	12.1106	0.60991
0.0512	-0.01717	3.1773	-0.000984	6.3231	-0.00168	9.2868	-0.01331	12.2458	0.0028	0.1024	0.28019	3.1256	2.82595	6.074	3.70712	9.0966	3.50533	12.1082	16.2935	0.1024	0.39324	3.1058	0.5417	6.1178	0.4065	9.1478	0.51783	12.1108	0.5702
0.0513	-0.01714	3.1774	-0.000878	6.3232	-0.0012	9.2869	-0.01416	12.2459	0.00282	0.1026	0.25941	3.1258	2.82086	6.0742	3.724	9.0968	3.50613	12.1084	16.4725	0.1026	0.35527	3.106	0.53003	6.118	0.5183	9.148	0.53976	12.111	0.56176
0.0514	-0.0173	3.1775	-0.000745	6.3233	-0.000638	9.287	-0.01501	12.246	0.0025	0.1028	0.23499	3.126	2.81182	6.0744	3.73684	9.097	3.50632	12.1086	16.659	0.1028	0.27143	3.1062	0.49953	6.1182	0.64357	9.1482	0.52369	12.1112	0.53143
0.0515	-0.01765	3.1776	-0.000638	6.3234	-0.000505	9.2871	-0.01528	12.2461	0.00216	0.103	0.21502	3.1262	2.80397	6.0746	3.7438	9.0972	3.5062	12.1088	16.8497	0.103	0.17335	3.1064	0.46468	6.1184	0.73651	9.1484	0.45162	12.1114	0.52819
0.0516	-0.01783	3.1777	-0.000638	6.3235	-0.000452	9.2872	-0.01597	12.2462	0.00146	0.1032	0.19424	3.1264	2.7973	6.0748	3.75077	9.0974	3.5067	12.109	17.0516	0.1032	0.03888	3.1066	0.43707	6.1186	0.81598	9.1486	0.32356	12.1116	0.53955
0.0517	-0.0182	3.1778	-0.000718	6.3236	-0.000292	9.2873	-0.01666	12.2463	0.00125	0.1034	0.17305	3.1266	2.78826	6.075	3.75369	9.0976	3.50903	12.1092	17.2564	0.1034	-0.04497	3.1068	0.40657	6.1188	0.85505	9.1488	0.17749	12.1118	0.57799
0.0518	-0.01826	3.1779	-0.000638	6.3237	-5.28744e-05	9.2874	-0.01765	12.2464	0.00104	0.1036	0.15227	3.1268	2.78041	6.0752	3.75294	9.0978	3.51106	12.1094	17.4655	0.1036	-0.14621	3.107	0.33694	6.119	0.86582	9.149	0.04942	12.112	0.60289
0.0519	-0.01844	3.178	-0.000532	6.3238	-2.62596e-05	9.2875	-0.01876	12.2465	-5.28744e-05	0.1038	0.12826	3.127	2.7698	6.0754	3.75219	9.098	3.51492	12.1096	17.6855	0.1038	-0.22215	3.1072	0.27456	6.1192	0.90219	9.1492	-0.06765	12.1122	0.61112
0.052	-0.01892	3.1781	-0.000319	6.3239	-5.28744e-05	9.2876	-0.0202	12.2466	-0.00133	0.104	0.10019	3.1272	2.75919	6.0756	3.7496	9.0982	3.51848	12.1098	17.9082	0.104	-0.26011	3.1074	0.22522	6.1194	0.92644	9.1494	-0.16372	12.1124	0.59746
0.0521	-0.01927	3.1782	-0.000159	6.324	-0.000133	9.2877	-0.02172	12.2467	-0.00226	0.1042	0.07011	3.1274	2.74661	6.0758	3.74701	9.0984	3.52203	12.11	18.1375	0.1042	-0.3313	3.1076	0.20196	6.1196	0.95203	9.1496	-0.24079	12.1126	0.60256
0.0522	-0.01951	3.1783	2.69701e-05	6.3241	-0.000292	9.2878	-0.02347	12.2468	-0.00338	0.1044	0.03962	3.1276	2.73167	6.076	3.74333	9.0986	3.5259	12.1102	18.3706	0.1044	-0.39458	3.1078	0.1903	6.1198	0.95607	9.1498	-0.34486	12.1128	0.62434
0.0523	-0.01954	3.1784	0.000213	6.3242	-0.000692	9.2879	-0.02528	12.2469	-0.00463	0.1046	0.01034	3.1278	2.71357	6.0762	3.73817	9.0988	3.5319	12.1104	18.6095	0.1046	-0.40249	3.108	0.18153	6.12	0.96954	9.15	-0.38492	12.113	0.65757
0.0524	-0.01962	3.1785	0.000666	6.3243	-0.00101	9.288	-0.02704	12.247	-0.00623	0.1048	-0.0246	3.128	2.69311	6.0764	3.73264	9.099	3.53393	12.1106	18.8529	0.1048	-0.44836	3.1082	0.16262	6.1202	0.96954	9.1502	-0.42999	12.1132	0.67414
0.0525	-0.01943	3.1786	0.00109	6.3244	-0.0012	9.2881	-0.02861	12.2471	-0.00775	0.105	-0.05711	3.1282	2.67345	6.0766	3.72822	9.0992	3.53718	12.1108	19.0996	0.105	-0.39457	3.1084	0.13211	6.1204	0.96685	9.1504	-0.46506	12.1134	0.6907
0.0526	-0.01906	3.1787	0.00144	6.3245	-0.000958	9.2882	-0.03053	12.2472	-0.00987	0.1052	-0.09569	3.1284	2.65259	6.0768	3.72637	9.0994	3.53768	12.111	19.3531	0.1052	-0.35186	3.1086	0.03496	6.1206	0.98705	9.1506	-0.42513	12.1136	0.70205
0.0527	-0.01882	3.1788	0.00197	6.3246	-0.000692	9.2883	-0.03212	12.2473	-0.01211	0.1054	-0.13103	3.1286	2.62741	6.077	3.72158	9.0996	3.53787	12.1112	19.6074	0.1054	-0.30123	3.1088	-0.09263	6.1208	0.96954	9.1508	-0.3562	12.1138	0.70194
0.0528	-0.01831	3.1789	0.00261	6.3247	-0.000505	9.2884	-0.03396	12.2474	-0.01421	0.1056	-0.16314	3.1288	2.60459	6.0772	3.71716	9.0998	3.53346	12.1114	19.8703	0.1056	-0.26801	3.109	-0.21587	6.121	0.98436	9.151	-0.25527	12.114	0.68204
0.0529	-0.01799	3.179	0.00311	6.3248	-0.000399	9.2885	-0.03518	12.2475	-0.01647	0.1058	-0.19768	3.129	2.58373	6.0774	3.7153	9.1	3.52753	12.1116	20.1401	0.1058	-0.19682	3.1092	-0.34635	6.1212	1.03016	9.1512	-0.16134	12.1142	0.67151
0.053	-0.01751	3.1791	0.00349	6.3249	-5.28744e-05	9.2886	-0.03633	12.2476	-0.01812	0.106	-0.22534	3.1292	2.56367	6.0776	3.71125	9.1002	3.5216	12.1118	20.4152	0.106	-0.13353	3.1094	-0.47394	6.1214	1.04902	9.1514	-0.05241	12.1144	0.69641
0.0531	-0.01677	3.1792	0.0037	6.325	0.000133	9.2887	-0.03684	12.2477	-0.01972	0.1062	-0.2449	3.1294	2.54282	6.0778	3.70829	9.1004	3.51781	12.112	20.6956	0.1062	-0.09556	3.1096	-0.57834	6.1216	1.06653	9.1516	0.05353	12.1146	0.73173
0.0532	-0.0161	3.1793	0.00386	6.3251	0.000267	9.2888	-0.03729	12.2478	-0.02143	0.1064	-0.2584	3.1296	2.52433	6.078	3.70203	9.1006	3.51463	12.1122	20.9816	0.1064	-0.01172	3.1098	-0.73636	6.1218	1.05575	9.1518	0.15746	12.1148	0.74621
0.0533	-0.0152	3.1794	0.00405	6.3252	0.000479	9.2889	-0.0371	12.2479	-0.02294	0.1066	-0.26705	3.1298	2.50781	6.0782	3.69835	9.1008	3.51085	12.1124	21.274	0.1066	0.06422	3.11	-0.88278	6.122	1.04902	9.152	0.27939	12.115	0.72942
0.0534	-0.01453	3.1795	0.00431	6.3253	0.000958	9.289	-0.03668	12.248	-0.02441	0.1068	-0.27569	3.13	2.49129	6.0784	3.69392	9.101	3.50583	12.1126	21.572	0.1068	0.10694	3.1102	-1.0292	6.1222	1.00861	9.1522	0.37832	12.1152	0.70118
0.0535	-0.01368	3.1796	0.0045	6.3254	0.00133	9.2891	-0.03625	12.2481	-0.02582	0.107	-0.27908	3.1302	2.47832	6.0786	3.6884	9.1012	3.50541	12.1128	21.8761	0.107	0.20344	3.1104	-1.16548	6.1224	0.98705	9.1524	0.46625	12.1154	0.69586
0.0536	-0.01309	3.1797	0.00471	6.3255	0.00181	9.2892	-0.03596	12.2482	-0.02707	0.1072	-0.2861	3.1304	2.46377	6.0788	3.68361	9.1014	3.50774	12.113	22.1861	0.1072	0.25407	3.1106	-1.23801	6.1226	0.97762	9.1526	0.54818	12.1156	0.68742
0.0537	-0.01246	3.1798	0.00514	6.3256	0.00216	9.2893	-0.0355	12.2483	-0.02795	0.1074	-0.28787	3.1306	2.44765	6.079	3.67845	9.1016	3.5165	12.1132	22.5006	0.1074	0.3126	3.1108	-1.2772	6.1228	0.95607	9.1528	0.59311	12.1158	0.65084
0.0538	-0.01158	3.1799	0.00551	6.3257	0.00248	9.2894	-0.03497	12.2484	-0.02874	0.1076	-0.29045	3.1308	2.43506	6.0792	3.67623	9.1018	3.52526	12.1134	22.8233	0.1076	0.38854	3.111	-1.22222	6.123	0.93452	9.153	0.62504	12.116	0.6476
0.0539	-0.01075	3.18	0.00548	6.3258	0.00282	9.2895	-0.03407	12.2485	-0.02973	0.1078	-0.29181	3.131	2.41894	6.0794	3.67475	9.102	3.53831	12.1136	23.1517	0.1078	0.47239	3.1112	-1.20056	6.1232	0.92374	9.1532	0.64098	12.1162	0.64228
0.054	-0.00948	3.1801	0.0053	6.3259	0.00327	9.2896	-0.03361	12.2486	-0.03045	0.108	-0.28548	3.1312	2.39375	6.0796	3.66555	9.1022	3.55441	12.1138	23.4861	0.108	0.5151	3.1114	-1.12673	6.1234	0.88738	9.1534	0.65191	12.1164	0.64218
0.0541	-0.00804	3.1802	0.00508	6.326	0.00375	9.2897	-0.03292	12.2487	-0.03133	0.1082	-0.2828	3.1314	2.36463	6.0798	3.65929	9.1024	3.57052	12.114	23.8256	0.1082	0.59895	3.1116	-1.06885	6.1236	0.85909	9.1536	0.65184	12.1166	0.63061
0.0542	-0.00671	3.1803	0.00492	6.3261	0.00455	9.2898	-0.0326	12.2488	-0.03228	0.1084	-0.2874	3.1316	2.3359	6.08	3.6523	9.1026	3.58601	12.1142	24.1734	0.1084	0.67489	3.1118	-1.01096	6.1238	0.82676	9.1538	0.64377	12.1168	0.60028
0.0543	-0.00535	3.1804	0.00479	6.3262	0.00516	9.2899	-0.03218	12.2489	-0.03324	0.1086	-0.29483	3.1318	2.30363	6.0802	3.64677	9.1028	3.60334	12.1144	24.5265	0.1086	0.73026	3.112	-0.87193	6.124	0.83754	9.154	0.6357	12.117	0.57308
0.0544	-0.00447	3.1805	0.00455	6.3263	0.00559	9.29	-0.03194	12.249	-0.03415	0.1088	-0.30347	3.132	2.26899	6.0804	3.63757	9.103	3.62343	12.1146	24.8878	0.1088	0.7888	3.1122	-0.72131	6.1242	0.8335	9.1542	0.60863	12.1172	0.5563
0.0545	-0.00354	3.1806	0.00439	6.3264	0.00572	9.2901	-0.0318	12.2491	-0.03503	0.109	-0.31252	3.1322	2.23435	6.0806	3.63131	9.1032	3.64321	12.1148	25.2563	0.109	0.84733	3.1124	-0.55185	6.1244	0.85101	9.1544	0.58256	12.1174	0.5416
0.0546	-0.00274	3.1807	0.00399	6.3265	0.00572	9.2902	-0.03165	12.2492	-0.03572	0.1092	-0.31874	3.1324	2.19971	6.0808	3.62175	9.1034	3.66604	12.115	25.6333	0.1092	0.88214	3.1126	-0.36355	6.1246	0.85505	9.1546	0.5715	12.1176	0.47793
0.0547	-0.00184	3.1808	0.00354	6.3266	0.00532	9.2903	-0.03133	12.2493	-0.03644	0.1094	-0.31929	3.1326	2.16547	6.081	3.61365	9.1036	3.6895	12.1152	26.0208	0.1094	0.91062	3.1128	-0.21293	6.1248	0.84427	9.1548	0.57143	12.1178	0.44448
0.0548	-0.000984	3.1809	0.00282	6.3267	0.00474	9.2904	-0.0309	12.2494	-0.03686	0.1096	-0.31985	3.1328	2.13162	6.0812	3.60703	9.1038	3.71172	12.1154	26.4167	0.1096	0.94068	3.113	0.01883	6.125	0.82945	9.155	0.57136	12.118	0.4277
0.0549	-0.000266	3.181	0.00181	6.3268	0.00418	9.2905	-0.03063	12.2495	-0.03702	0.1098	-0.32081	3.133	2.1017	6.0814	3.59563	9.104	3.7364	12.1156	26.8211	0.1098	0.96599	3.1132	0.15641	6.1252	0.8335	9.1552	0.58729	12.1182	0.38591
0.055	0.00032	3.1811	0.00128	6.3269	0.00341	9.2906	-0.03047	12.2496	-0.03705	0.11	-0.32298	3.1332	2.07022	6.0816	3.58716	9.1042	3.7626	12.1158	27.233	0.11	0.96125	3.1134	0.35775	6.1254	0.76884	9.1554	0.60322	12.1184	0.35245
0.0551	0.000533	3.1812	0.000852	6.327	0.00229	9.2907	-0.03	12.2497	-0.0371	0.1102	-0.33324	3.1334	2.04779	6.0818	3.58898	9.1044	3.79126	12.116	27.6535	0.1102	0.96125	3.1136	0.54605	6.1256	0.719	9.1556	0.62215	12.1186	0.319
0.0552	0.000639	3.1813	0.000506	6.3271	0.000879	9.2908	-0.02962	12.2498	-0.03686	0.1104	-0.33905	3.1336	2.03285	6.082	3.58676	9.1046	3.82389	12.1162	28.0827	0.1104	0.89481	3.1138	0.74738	6.1258	0.67186	9.1558	0.64308	12.1188	0.28867
0.0553	0.000905	3.1814	0.00016	6.3272	-0.000771	9.2909	-0.02906	12.2499	-0.0363	0.1106	-0.3392	3.1338	2.02145	6.0822	3.58344	9.1048	3.8602	12.1164	28.5212	0.1106	0.81887	3.114	0.94727	6.126	0.6503	9.156	0.65601	12.119	0.29169
0.0554	0.00109	3.1815	3.55277e-07	6.3273	-0.00216	9.291	-0.0285	12.25	-0.03572	0.1108	-0.33652	3.134	2.02069	6.0824	3.58233	9.105	3.89865	12.1166	28.9695	0.1108	0.72079	3.1142	1.07471	6.1262	0.61124	9.1562	0.68295	12.1192	0.30513
0.0555	0.00146	3.1816	-0.000372	6.3274	-0.00327	9.2911	-0.02795	12.2501	-0.03521	0.111	-0.33505	3.1342	2.03174	6.0826	3.58415	9.1052	3.9371	12.1168	29.4232	0.111	0.63378	3.1144	1.17462	6.1264	0.60046	9.1564	0.74388	12.1194	0.33836
0.0556	0.00186	3.1817	-0.00101	6.3275	-0.00436	9.2912	-0.02717	12.2502	-0.0346	0.1112	-0.32994	3.1344	2.05028	6.0828	3.58413	9.1054	3.97922	12.117	29.8862	0.1112	0.54835	3.1146	1.2325	6.1266	0.58969	9.1566	0.79981	12.1196	0.3914
0.0557	0.00226	3.1818	-0.00133	6.3276	-0.00508	9.2913	-0.02643	12.2503	-0.03393	0.1114	-0.32604	3.1346	2.07354	6.083	3.59256	9.1056	4.02073	12.1172	30.3599	0.1114	0.46451	3.1148	1.25996	6.1268	0.58295	9.1568	0.84274	12.1198	0.47986
0.0558	0.00258	3.1819	-0.00152	6.3277	-0.00586	9.2914	-0.02587	12.2504	-0.03324	0.1116	-0.32093	3.1348	2.10705	6.0832	3.59916	9.1058	4.06315	12.1174	30.841	0.1116	0.37592	3.115	1.26278	6.127	0.57891	9.157	0.85567	12.12	0.54852
0.0559	0.00277	3.182	-0.00173	6.3278	-0.00665	9.2915	-0.02547	12.2505	-0.03279	0.1118	-0.31218	3.135	2.15001	6.0834	3.60355	9.106	4.10803	12.1176	31.3338	0.1118	0.3253	3.1152	1.14389	6.1272	0.58565	9.1572	0.8826	12.1202	0.64323
0.056	0.0028	3.1821	-0.00178	6.3279	-0.00751	9.2916	-0.0251	12.2506	-0.03236	0.112	-0.29898	3.1352	2.19415	6.0836	3.61676	9.1062	4.15413	12.1178	31.8357	0.112	0.27468	3.1154	1.03949	6.1274	0.57891	9.1574	0.89053	12.1204	0.75358
0.0561	0.00301	3.1822	-0.00218	6.328	-0.00806	9.2917	-0.02473	12.2507	-0.03194	0.1122	-0.28133	3.1354	2.25562	6.0838	3.62739	9.1064	4.20207	12.118	32.3476	0.1122	0.24146	3.1156	0.87278	6.1276	0.64357	9.1576	0.89546	12.1206	0.86184
0.0562	0.0033	3.1823	-0.00213	6.3281	-0.0083	9.2918	-0.0247	12.2508	-0.03159	0.1124	-0.25599	3.1356	2.32104	6.084	3.63619	9.1066	4.24786	12.1182	32.8695	0.1124	0.2288	3.1158	0.68433	6.1278	0.71227	9.1578	0.8954	12.1208	0.97843
0.0563	0.00335	3.1824	-0.00197	6.3282	-0.00857	9.2919	-0.02486	12.2509	-0.03141	0.1126	-0.22984	3.1358	2.38881	6.0842	3.65344	9.1068	4.29029	12.1184	33.4014	0.1126	0.28417	3.116	0.48719	6.128	0.77962	9.158	0.88433	12.121	1.07523
0.0564	0.00314	3.1825	-0.00184	6.3283	-0.0087	9.292	-0.02531	12.251	-0.03133	0.1128	-0.20208	3.136	2.45856	6.0844	3.67766	9.107	4.33272	12.1186	33.9432	0.1128	0.36802	3.1162	0.27122	6.1282	0.82272	9.1582	0.88426	12.1212	1.15014
0.0565	0.00298	3.1826	-0.00186	6.3284	-0.009	9.2921	-0.0259	12.2511	-0.03135	0.113	-0.17391	3.1362	2.52594	6.0846	3.70336	9.1072	4.37545	12.1188	34.4972	0.113	0.48193	3.1164	0.06249	6.1284	0.85909	9.1584	0.87619	12.1214	1.21881
0.0566	0.0029	3.1827	-0.00136	6.3285	-0.00963	9.2922	-0.02685	12.2512	-0.03117	0.1132	-0.14089	3.1364	2.58859	6.0848	3.73162	9.1074	4.42002	12.119	35.0651	0.1132	0.57368	3.1166	-0.1303	6.1286	0.87256	9.1586	0.83112	12.1216	1.27497
0.0567	0.00274	3.1828	-0.000771	6.3286	-0.01006	9.2923	-0.02803	12.2513	-0.03106	0.1134	-0.10584	3.1366	2.64731	6.085	3.76356	9.1076	4.46643	12.1192	35.6449	0.1134	0.67177	3.1168	-0.29556	6.1288	0.88738	9.1588	0.78605	12.1218	1.31341
0.0568	0.00256	3.1829	-0.000585	6.3287	-0.0107	9.2924	-0.0293	12.2514	-0.03106	0.1136	-0.06837	3.1368	2.70406	6.0852	3.79403	9.1078	4.51437	12.1194	36.233	0.1136	0.77144	3.117	-0.45792	6.129	0.91566	9.159	0.73498	12.122	1.35186
0.0569	0.00253	3.183	-0.000585	6.3288	-0.01107	9.2925	-0.03042	12.2515	-0.03098	0.1138	-0.03089	3.137	2.75371	6.0854	3.82854	9.108	4.56169	12.1196	36.8341	0.1138	0.86952	3.1172	-0.5971	6.1292	0.96281	9.1592	0.72492	12.1222	1.37675
0.057	0.00261	3.1831	-0.000266	6.3289	-0.01097	9.2926	-0.03165	12.2516	-0.03093	0.114	0.00496	3.1372	2.79785	6.0856	3.86746	9.1082	4.6084	12.1198	37.4464	0.114	0.90275	3.1174	-0.67397	6.1294	1.00187	9.1594	0.69285	12.1224	1.3631
0.0571	0.00293	3.1832	2.69701e-05	6.329	-0.01091	9.2927	-0.03271	12.2517	-0.03085	0.1142	0.04122	3.1374	2.83845	6.0858	3.90454	9.1084	4.65603	12.12	38.0718	0.1142	0.93281	3.1176	-0.75085	6.1296	1.04093	9.1596	0.66578	12.1226	1.33798
0.0572	0.00311	3.1833	0.0004	6.3291	-0.01094	9.2928	-0.03401	12.2518	-0.03082	0.1144	0.07789	3.1376	2.86605	6.086	3.94529	9.1086	4.70213	12.1202	38.711	0.1144	0.94072	3.1178	-0.79294	6.1298	1.04902	9.1598	0.64471	12.1228	1.31287
0.0573	0.00322	3.1834	5.3585e-05	6.3292	-0.01105	9.2929	-0.03497	12.2519	-0.03074	0.1146	0.11536	3.1378	2.88852	6.0862	3.98678	9.1088	4.75252	12.1204	39.3645	0.1146	0.93597	3.118	-0.80461	6.13	1.0773	9.16	0.63364	12.123	1.26587
0.0574	0.00349	3.1835	-0.000319	6.3293	-0.01086	9.293	-0.03585	12.252	-0.03087	0.1148	0.15243	3.138	2.90864	6.0864	4.02716	9.109	4.8078	12.1206	40.0367	0.1148	0.86004	3.1182	-0.80178	6.1302	1.11637	9.1602	0.63357	12.1232	1.24075
0.0575	0.00394	3.1836	-0.000718	6.3294	-0.01091	9.2931	-0.03652	12.2521	-0.03106	0.115	0.1891	3.1382	2.9256	6.0866	4.06498	9.1092	4.86125	12.1208	40.7249	0.115	0.76354	3.1184	-0.79751	6.1304	1.16351	9.1604	0.6175	12.1234	1.22605
0.0576	0.00429	3.1837	-0.00122	6.3295	-0.01057	9.2932	-0.0371	12.2522	-0.03109	0.1152	0.22819	3.1384	2.94138	6.0868	4.10316	9.1094	4.91347	12.121	41.4301	0.1152	0.63698	3.1186	-0.75122	6.1306	1.22413	9.1606	0.58043	12.1236	1.17384
0.0577	0.00458	3.1838	-0.00229	6.3296	-0.01001	9.2933	-0.03713	12.2523	-0.03135	0.1154	0.26728	3.1386	2.95677	6.087	4.14244	9.1096	4.96539	12.1212	42.1555	0.1154	0.53574	3.1188	-0.69043	6.1308	1.29282	9.1608	0.56737	12.1238	1.13206
0.0578	0.00514	3.1839	-0.00327	6.3297	-0.00955	9.2934	-0.03699	12.2524	-0.03162	0.1156	0.30556	3.1388	2.97531	6.0872	4.18099	9.1098	5.01332	12.1214	42.9014	0.1156	0.41392	3.119	-0.63255	6.131	1.33593	9.161	0.5453	12.124	1.07047
0.0579	0.00583	3.184	-0.00415	6.3298	-0.00926	9.2935	-0.03641	12.2525	-0.03165	0.1158	0.34223	3.139	2.99542	6.0874	4.21954	9.11	5.05851	12.1216	43.6721	0.1158	0.2842	3.1192	-0.55872	6.1312	1.3494	9.1612	0.53723	12.1242	1.00992
0.058	0.00655	3.1841	-0.00487	6.3299	-0.009	9.2936	-0.03588	12.2526	-0.03167	0.116	0.3793	3.1392	3.0179	6.0876	4.25809	9.1102	5.1043	12.1218	44.4662	0.116	0.16081	3.1194	-0.4849	6.1314	1.33593	9.1614	0.50016	12.1244	0.96293
0.0581	0.00724	3.1842	-0.00604	6.33	-0.00889	9.2937	-0.03492	12.2527	-0.03146	0.1162	0.41879	3.1394	3.04274	6.0878	4.29738	9.1104	5.14948	12.122	45.285	0.1162	0.08645	3.1196	-0.41977	6.1316	1.32111	9.1616	0.47609	12.1246	0.93989
0.0582	0.00764	3.1843	-0.00711	6.3301	-0.00857	9.2938	-0.03415	12.2528	-0.03149	0.1164	0.4587	3.1396	3.06955	6.088	4.3385	9.1106	5.19405	12.1222	46.1318	0.1164	-0.00214	3.1198	-0.33145	6.1318	1.31437	9.1618	0.45202	12.1248	0.89602
0.0583	0.00809	3.1844	-0.0083	6.3302	-0.00844	9.2939	-0.03316	12.2529	-0.03138	0.1166	0.49577	3.1398	3.10502	6.0882	4.37851	9.1108	5.23893	12.1224	47.0084	0.1166	-0.04959	3.12	-0.23155	6.132	1.29552	9.162	0.44395	12.125	0.84798
0.0584	0.00838	3.1845	-0.00924	6.3303	-0.00801	9.294	-0.03231	12.253	-0.03127	0.1168	0.52717	3.14	3.14562	6.0884	4.41633	9.111	5.28074	12.1226	47.918	0.1168	-0.07807	3.1202	-0.16641	6.1322	1.20661	9.1622	0.42489	12.1252	0.82078
0.0585	0.00873	3.1846	-0.01051	6.3304	-0.00775	9.2941	-0.03133	12.2531	-0.03087	0.117	0.55736	3.1402	3.18425	6.0886	4.45341	9.1112	5.31889	12.1228	48.8596	0.117	-0.06541	3.1204	-0.10418	6.1324	1.09481	9.1624	0.39882	12.1254	0.77065
0.0586	0.00916	3.1847	-0.01168	6.3305	-0.00735	9.2942	-0.03034	12.2532	-0.03029	0.1172	0.58594	3.1404	3.22563	6.0888	4.49159	9.1114	5.36101	12.123	49.8381	0.1172	-0.03693	3.1206	-0.01587	6.1326	0.99109	9.1626	0.38575	12.1256	0.69865
0.0587	0.0098	3.1848	-0.0128	6.3306	-0.00769	9.2943	-0.02933	12.2533	-0.02965	0.1174	0.61208	3.1406	3.26938	6.089	4.53308	9.1116	5.40466	12.1232	50.8558	0.1174	0.01844	3.1208	0.04637	6.1328	0.86178	9.1628	0.38768	12.1258	0.69854
0.0588	0.01046	3.1849	-0.01379	6.3307	-0.00814	9.2944	-0.02869	12.2534	-0.02888	0.1176	0.63419	3.1408	3.3147	6.0892	4.5742	9.1118	5.4477	12.1234	51.9165	0.1176	0.06116	3.121	0.06078	6.133	0.74459	9.163	0.36961	12.126	0.67342
0.0589	0.01075	3.185	-0.01501	6.3308	-0.0087	9.2945	-0.02834	12.2535	-0.02808	0.1178	0.65548	3.141	3.35806	6.0894	4.61826	9.112	5.49594	12.1236	53.0244	0.1178	0.1276	3.1212	0.08389	6.1332	0.6503	9.1632	0.35054	12.1262	0.67852
0.059	0.01086	3.1851	-0.016	6.3309	-0.00892	9.2946	-0.02858	12.2536	-0.02736	0.118	0.67677	3.1412	3.40102	6.0896	4.66599	9.1122	5.5451	12.1238	54.1842	0.118	0.19088	3.1214	0.09976	6.1334	0.56814	9.1634	0.32347	12.1264	0.65861
0.0591	0.01067	3.1852	-0.01714	6.331	-0.00916	9.2947	-0.02866	12.2537	-0.02685	0.1182	0.69644	3.1414	3.44201	6.0898	4.71482	9.1124	5.59273	12.124	55.4017	0.1182	0.26682	3.1216	0.12721	6.1336	0.4927	9.1636	0.3134	12.1266	0.64496
0.0592	0.01038	3.1853	-0.01805	6.3311	-0.00974	9.2948	-0.02906	12.2538	-0.02651	0.1184	0.71005	3.1416	3.48339	6.09	4.76145	9.1126	5.63884	12.1242	56.6818	0.1184	0.30954	3.1218	0.13873	6.1338	0.39303	9.1638	0.29934	12.1268	0.64485
0.0593	0.01025	3.1854	-0.01906	6.3312	-0.01062	9.2949	-0.02917	12.2539	-0.0259	0.1186	0.7188	3.1418	3.52478	6.0902	4.80441	9.1128	5.68341	12.1244	58.0279	0.1186	0.36333	3.122	0.16184	6.134	0.292	9.164	0.29727	12.127	0.67809
0.0594	0.0099	3.1855	-0.0198	6.3313	-0.01126	9.295	-0.02912	12.254	-0.02526	0.1188	0.72431	3.142	3.55828	6.0904	4.8503	9.113	5.72583	12.1246	59.4504	0.1188	0.4013	3.1222	0.16177	6.1342	0.2031	9.1642	0.2732	12.1272	0.71966
0.0595	0.0099	3.1856	-0.02063	6.3314	-0.01248	9.2951	-0.02906	12.2541	-0.02451	0.119	0.73226	3.1422	3.58588	6.0906	4.90244	9.1132	5.76795	12.1248	60.9537	0.119	0.43136	3.1224	0.16459	6.1344	0.17347	9.1644	0.26513	12.1274	0.76956
0.0596	0.00956	3.1857	-0.02127	6.3315	-0.01365	9.2952	-0.02909	12.2542	-0.02358	0.1192	0.73737	3.1424	3.61742	6.0908	4.95385	9.1134	5.80885	12.125	62.5492	0.1192	0.43927	3.1226	0.16451	6.1346	0.16269	9.1646	0.25406	12.1276	0.82989
0.0597	0.00878	3.1858	-0.02204	6.3316	-0.01466	9.2953	-0.02909	12.2543	-0.02281	0.1194	0.74167	3.1426	3.64935	6.091	5.00488	9.1136	5.84332	12.1252	64.2461	0.1194	0.43927	3.1228	0.16444	6.1348	0.14518	9.1648	0.22999	12.1278	0.89126
0.0598	0.00785	3.1859	-0.02281	6.3317	-0.01514	9.2954	-0.02904	12.2544	-0.02209	0.1196	0.74192	3.1428	3.67616	6.0912	5.05151	9.1138	5.87289	12.1254	66.0547	0.1196	0.42345	3.123	0.17306	6.135	0.16269	9.165	0.21392	12.128	0.93596
0.0599	0.00671	3.186	-0.02347	6.3318	-0.01568	9.2955	-0.02877	12.2545	-0.02153	0.1198	0.74056	3.143	3.69588	6.0914	5.09741	9.114	5.90094	12.1256	67.9842	0.1198	0.4013	3.1232	0.21935	6.1352	0.16	9.1652	0.21985	12.1282	0.99941
0.06	0.00556	3.1861	-0.02403	6.3319	-0.0161	9.2956	-0.02821	12.2546	-0.02079	0.12	0.73313	3.1432	3.71914	6.0916	5.14037	9.1142	5.91918	12.1258	70.0499	0.12	0.37283	3.1234	0.26565	6.1354	0.17077	9.1654	0.25379	12.1284	1.05765
0.0601	0.0045	3.1862	-0.02486	6.332	-0.01674	9.2957	-0.02736	12.2547	-0.02031	0.1202	0.72044	3.1434	3.73807	6.0918	5.17928	9.1144	5.93468	12.126	72.265	0.1202	0.35543	3.1236	0.31484	6.1356	0.19232	9.1656	0.29672	12.1286	1.15445
0.0602	0.00325	3.1863	-0.02566	6.3321	-0.0173	9.2958	-0.02675	12.2548	-0.01956	0.1204	0.70411	3.1436	3.75976	6.092	5.216	9.1146	5.94864	12.1262	74.6464	0.1204	0.31746	3.1238	0.3336	6.1358	0.23812	9.1658	0.34465	12.1288	1.24291
0.0603	0.00202	3.1864	-0.02648	6.3322	-0.01778	9.2959	-0.02606	12.2549	-0.01882	0.1206	0.68738	3.1438	3.77751	6.0922	5.25418	9.1148	5.9623	12.1264	77.2117	0.1206	0.30481	3.124	0.3683	6.136	0.33915	9.166	0.39258	12.129	1.28761
0.0604	0.000586	3.1865	-0.02736	6.3323	-0.01791	9.296	-0.02582	12.255	-0.01826	0.1208	0.66862	3.144	3.79172	6.0924	5.29383	9.115	5.9732	12.1266	79.9777	0.1208	0.29216	3.1242	0.36533	6.1362	0.45768	9.1662	0.42351	12.1292	1.33439
0.0605	-0.000612	3.1866	-0.02837	6.3324	-0.01836	9.2961	-0.02566	12.2551	-0.01797	0.121	0.64824	3.1442	3.80593	6.0926	5.33054	9.1152	5.98441	12.1268	82.9505	0.121	0.28425	3.1244	0.35656	6.1364	0.58969	9.1664	0.45544	12.1294	1.37805
0.0606	-0.0021	3.1867	-0.02922	6.3325	-0.01842	9.2962	-0.02563	12.2552	-0.01783	0.1212	0.62463	3.1444	3.82013	6.0928	5.36211	9.1154	5.99286	12.127	86.1436	0.1212	0.2621	3.1246	0.37678	6.1366	0.69745	9.1666	0.46937	12.1296	1.38627
0.0607	-0.00311	3.1868	-0.03	6.3326	-0.01858	9.2963	-0.02555	12.2553	-0.01802	0.1214	0.60142	3.1446	3.82843	6.093	5.39368	9.1156	6.00193	12.1272	89.5643	0.1214	0.27951	3.1248	0.38829	6.1368	0.80117	9.1668	0.50331	12.1298	1.39763
0.0608	-0.00381	3.1869	-0.03058	6.3327	-0.01898	9.2964	-0.02547	12.2554	-0.01818	0.1216	0.57457	3.1448	3.832	6.0932	5.42305	9.1158	6.01161	12.1274	93.2267	0.1216	0.29691	3.125	0.37952	6.137	0.90219	9.167	0.58124	12.13	1.4392
0.0609	-0.00452	3.187	-0.03106	6.3328	-0.01967	9.2965	-0.02534	12.2555	-0.01847	0.1218	0.54772	3.145	3.83596	6.0934	5.45095	9.116	6.02343	12.1276	97.1414	0.1218	0.33804	3.1252	0.35627	6.1372	0.98436	9.1672	0.61517	12.1302	1.4443
0.061	-0.00511	3.1871	-0.03149	6.3329	-0.02017	9.2966	-0.02552	12.2556	-0.01847	0.122	0.52007	3.1452	3.84347	6.0936	5.47664	9.1162	6.03341	12.1278	101.322	0.122	0.38076	3.1254	0.31852	6.1374	1.08808	9.1674	0.6761	12.1304	1.44419
0.0611	-0.00564	3.1872	-0.03178	6.333	-0.02089	9.2967	-0.02579	12.2557	-0.01866	0.1222	0.49402	3.1454	3.83916	6.0938	5.5016	9.1164	6.04738	12.128	105.775	0.1222	0.41873	3.1256	0.25614	6.1376	1.16351	9.1676	0.71103	12.1306	1.43887
0.0612	-0.00633	3.1873	-0.03188	6.3331	-0.02166	9.2968	-0.02611	12.2558	-0.01863	0.1224	0.4696	3.1456	3.83604	6.094	5.52399	9.1166	6.05981	12.1282	110.508	0.1224	0.45195	3.1258	0.19086	6.1378	1.2349	9.1678	0.74596	12.1308	1.40021
0.0613	-0.00657	3.1874	-0.03186	6.3332	-0.02262	9.2969	-0.02627	12.2559	-0.01866	0.1226	0.44721	3.1458	3.82542	6.0942	5.54491	9.1168	6.07163	12.1284	115.529	0.1226	0.50258	3.126	0.15601	6.138	1.27396	9.168	0.77989	12.131	1.3605
0.0614	-0.00671	3.1875	-0.03178	6.3333	-0.02342	9.297	-0.02646	12.256	-0.01884	0.1228	0.42359	3.146	3.81324	6.0944	5.56326	9.117	6.08192	12.1286	120.839	0.1228	0.54846	3.1262	0.1284	6.1382	1.27396	9.1682	0.79882	12.1312	1.34372
0.0615	-0.00655	3.1876	-0.03149	6.3334	-0.02462	9.2971	-0.02616	12.2561	-0.01884	0.123	0.402	3.1462	3.80026	6.0946	5.58088	9.1172	6.09435	12.1288	126.432	0.123	0.60383	3.1264	0.11384	6.1384	1.24972	9.1684	0.85476	12.1314	1.31652
0.0616	-0.0066	3.1877	-0.03117	6.3335	-0.02547	9.2972	-0.02595	12.2562	-0.01858	0.1232	0.38244	3.1464	3.78611	6.0948	5.59482	9.1174	6.10434	12.129	132.304	0.1232	0.6418	3.1266	0.10507	6.1386	1.21335	9.1686	0.92369	12.1316	1.28307
0.0617	-0.00647	3.1878	-0.03098	6.3336	-0.02661	9.2973	-0.02558	12.2563	-0.01812	0.1234	0.36368	3.1466	3.76998	6.095	5.60545	9.1176	6.11432	12.1292	138.441	0.1234	0.68451	3.1268	0.08181	6.1388	1.1891	9.1688	1.00062	12.1318	1.27462
0.0618	-0.0066	3.1879	-0.03079	6.3337	-0.02763	9.2974	-0.02526	12.2564	-0.0177	0.1236	0.34128	3.1468	3.75465	6.0952	5.61241	9.1178	6.12186	12.1294	144.819	0.1236	0.71299	3.127	0.07014	6.139	1.14869	9.169	1.06455	12.132	1.26618
0.0619	-0.00681	3.188	-0.03079	6.3338	-0.02858	9.2975	-0.02496	12.2565	-0.01725	0.1238	0.31969	3.147	3.73852	6.0954	5.61828	9.118	6.13123	12.1296	151.389	0.1238	0.75096	3.1272	0.06283	6.1392	1.11637	9.1692	1.09148	12.1322	1.2494
0.062	-0.007	3.1881	-0.0309	6.3339	-0.0293	9.2976	-0.02507	12.2566	-0.0165	0.124	0.29648	3.1472	3.7224	6.0956	5.62303	9.1182	6.13693	12.1298	158.101	0.124	0.75887	3.1274	0.08159	6.1394	1.08134	9.1694	1.17841	12.1324	1.2545
0.0621	-0.00716	3.1882	-0.03109	6.334	-0.0301	9.2977	-0.02481	12.2567	-0.01592	0.1242	0.27368	3.1474	3.70509	6.0958	5.62743	9.1184	6.14293	12.13	164.89	0.1242	0.77628	3.1276	0.12064	6.1396	1.01265	9.1696	1.20234	12.1326	1.26064
0.0622	-0.00721	3.1883	-0.03125	6.3341	-0.03061	9.2978	-0.02435	12.2568	-0.01522	0.1244	0.24885	3.1476	3.69369	6.096	5.62851	9.1186	6.14771	12.1302	171.685	0.1244	0.81425	3.1278	0.18287	6.1398	0.93452	9.1698	1.23227	12.1328	1.25428
0.0623	-0.00689	3.1884	-0.03151	6.3342	-0.03101	9.2979	-0.02377	12.2569	-0.0144	0.1246	0.2216	3.1478	3.67993	6.0962	5.63033	9.1188	6.15586	12.1304	178.409	0.1246	0.86013	3.128	0.22482	6.14	0.81598	9.17	1.23721	12.133	1.28543
0.0624	-0.00687	3.1885	-0.03194	6.3343	-0.03135	9.298	-0.02329	12.257	-0.01357	0.1248	0.18706	3.148	3.66735	6.0964	5.63105	9.119	6.16493	12.1306	184.971	0.1248	0.9329	3.1282	0.26676	6.1402	0.72574	9.1702	1.21014	12.1332	1.30199
0.0625	-0.00665	3.1886	-0.03234	6.3344	-0.0318	9.2981	-0.02252	12.2571	-0.01227	0.125	0.15091	3.1482	3.65871	6.0966	5.6314	9.1192	6.17644	12.1308	191.291	0.125	1.01991	3.1284	0.30581	6.1404	0.65434	9.1704	1.20507	12.1334	1.31231
0.0626	-0.00636	3.1887	-0.03284	6.3345	-0.03207	9.2982	-0.02177	12.2572	-0.01107	0.1252	0.11152	3.1484	3.65046	6.0968	5.62772	9.1194	6.18734	12.131	197.292	0.1252	1.08794	3.1286	0.37094	6.1406	0.58565	9.1706	1.144	12.1336	1.29553
0.0627	-0.00612	3.1888	-0.03332	6.3346	-0.03252	9.2983	-0.021	12.2573	-0.00993	0.1254	0.07173	3.1486	3.63985	6.097	5.62733	9.1196	6.20069	12.1312	202.911	0.1254	1.16388	3.1288	0.45636	6.1408	0.51426	9.1708	1.06693	12.1338	1.28708
0.0628	-0.00596	3.1889	-0.03367	6.3347	-0.03268	9.2984	-0.02004	12.2574	-0.00878	0.1256	0.02991	3.1488	3.62885	6.0972	5.62805	9.1198	6.2168	12.1314	208.093	0.1256	1.25247	3.129	0.55192	6.141	0.43882	9.171	0.98686	12.134	1.25988
0.0629	-0.00564	3.189	-0.03391	6.3348	-0.03287	9.2985	-0.01898	12.2575	-0.0074	0.1258	-0.00948	3.149	3.61587	6.0974	5.6273	9.12	6.23627	12.1316	212.803	0.1258	1.30626	3.1292	0.66776	6.1412	0.4038	9.1712	0.89879	12.1342	1.21496
0.063	-0.00535	3.1891	-0.03409	6.3349	-0.03284	9.2986	-0.01789	12.2576	-0.00609	0.126	-0.05008	3.1492	3.60448	6.0976	5.62802	9.1202	6.25299	12.1318	217.031	0.126	1.33632	3.1294	0.78361	6.1414	0.34992	9.1714	0.79973	12.1344	1.14817
0.0631	-0.00524	3.1892	-0.03415	6.335	-0.033	9.2987	-0.01626	12.2577	-0.00503	0.1262	-0.08745	3.1494	3.59111	6.0978	5.62764	9.1204	6.27338	12.132	220.779	0.1262	1.39169	3.1296	0.87627	6.1416	0.30278	9.1716	0.67266	12.1346	1.07929
0.0632	-0.00519	3.1893	-0.03412	6.3351	-0.03306	9.2988	-0.01466	12.2578	-0.00391	0.1264	-0.12684	3.1496	3.57735	6.098	5.62505	9.1206	6.29561	12.1322	224.06	0.1264	1.42966	3.1298	0.93706	6.1418	0.30951	9.1718	0.57659	12.1348	1.00415
0.0633	-0.00532	3.1894	-0.03404	6.3352	-0.03311	9.2989	-0.01323	12.2579	-0.00293	0.1266	-0.16583	3.1498	3.56083	6.0982	5.62283	9.1208	6.31967	12.1324	226.9	0.1266	1.43758	3.13	0.99929	6.142	0.37417	9.172	0.48352	12.135	0.93423
0.0634	-0.00591	3.1895	-0.0338	6.3353	-0.03316	9.299	-0.01195	12.258	-0.00218	0.1268	-0.20158	3.15	3.54313	6.0984	5.61841	9.121	6.34435	12.1326	229.333	0.1268	1.42018	3.1302	1.0992	6.1422	0.50079	9.1722	0.41645	12.1352	0.82575
0.0635	-0.00625	3.1896	-0.03343	6.3354	-0.03316	9.2991	-0.01049	12.2581	-0.00162	0.127	-0.22721	3.1502	3.52503	6.0986	5.60995	9.1212	6.37147	12.1328	231.41	0.127	1.32368	3.1304	1.17592	6.1424	0.61528	9.1724	0.37638	12.1354	0.75687
0.0636	-0.00729	3.1897	-0.03316	6.3355	-0.03306	9.2992	-0.00918	12.2582	-0.00138	0.1272	-0.24516	3.1504	3.50024	6.0988	5.59708	9.1214	6.39768	12.133	233.176	0.1272	1.17655	3.1306	1.21931	6.1426	0.72978	9.1726	0.34231	12.1356	0.71196
0.0637	-0.00846	3.1898	-0.03292	6.3356	-0.03274	9.2993	-0.00806	12.2583	-0.00114	0.1274	-0.26149	3.1506	3.47703	6.099	5.58568	9.1216	6.42541	12.1332	234.68	0.1274	1.02943	3.1308	1.19895	6.1428	0.83754	9.1728	0.35024	12.1358	0.71185
0.0638	-0.00932	3.1899	-0.03266	6.3357	-0.03231	9.2994	-0.00692	12.2584	-0.00101	0.1276	-0.28146	3.1508	3.45775	6.0992	5.5706	9.1218	6.45437	12.1334	235.966	0.1276	0.87281	3.131	1.13802	6.143	0.94799	9.173	0.37418	12.136	0.70653
0.0639	-0.01022	3.19	-0.03239	6.3358	-0.03191	9.2995	-0.00615	12.2585	-0.00112	0.1278	-0.30103	3.151	3.44123	6.0994	5.55479	9.122	6.48456	12.1336	237.077	0.1278	0.69721	3.1312	1.04811	6.1432	1.05979	9.1732	0.39211	12.1362	0.7283
0.064	-0.01158	3.1901	-0.0322	6.3359	-0.03157	9.2996	-0.00548	12.2586	-0.00128	0.128	-0.32019	3.1512	3.42865	6.0996	5.54412	9.1222	6.51597	12.1338	238.049	0.128	0.52794	3.1314	0.92197	6.1434	1.09885	9.1734	0.43204	12.1364	0.76154
0.0641	-0.01296	3.1902	-0.03191	6.336	-0.03149	9.2997	-0.00476	12.2587	-0.00133	0.1282	-0.33571	3.1514	3.41371	6.0998	5.52942	9.1224	6.55013	12.134	238.905	0.1282	0.36816	3.1316	0.78569	6.1436	1.16351	9.1736	0.49097	12.1366	0.81666
0.0642	-0.01403	3.1903	-0.03159	6.3361	-0.0313	9.2998	-0.00431	12.2588	-0.0013	0.1284	-0.35083	3.1516	3.40192	6.1	5.51655	9.1226	6.58766	12.1342	239.671	0.1284	0.16566	3.1318	0.66245	6.1438	1.25241	9.1738	0.5549	12.1368	0.8947
0.0643	-0.01506	3.1904	-0.03127	6.3362	-0.03143	9.2999	-0.00394	12.2589	-0.00146	0.1286	-0.35826	3.1518	3.39012	6.1002	5.50478	9.1228	6.62703	12.1344	240.364	0.1286	-0.02417	3.132	0.49719	6.144	1.29282	9.174	0.60983	12.137	0.99462
0.0644	-0.01589	3.1905	-0.03117	6.3363	-0.03183	9.3	-0.0037	12.259	-0.00149	0.1288	-0.35962	3.152	3.38109	6.1004	5.49448	9.123	6.66915	12.1346	241.001	0.1288	-0.19977	3.1322	0.28411	6.1442	1.3036	9.1742	0.65276	12.1372	1.10809
0.0645	-0.01647	3.1906	-0.03103	6.3364	-0.03223	9.3001	-0.00351	12.2591	-0.00144	0.129	-0.35734	3.1522	3.37481	6.1006	5.48602	9.1232	6.71097	12.1348	241.594	0.129	-0.35639	3.1324	0.01163	6.1444	1.28878	9.1744	0.68969	12.1374	1.23823
0.0646	-0.0173	3.1907	-0.03077	6.3365	-0.03239	9.3002	-0.00351	12.2592	-0.00128	0.1292	-0.35628	3.1524	3.37247	6.1008	5.4849	9.1234	6.75217	12.135	242.151	0.1292	-0.44815	3.1326	-0.25506	6.1446	1.27127	9.1746	0.71963	12.1376	1.33815
0.0647	-0.01762	3.1908	-0.03031	6.3366	-0.03263	9.3003	-0.00373	12.2593	-0.00117	0.1294	-0.35602	3.1526	3.37328	6.101	5.49002	9.1236	6.79613	12.1352	242.679	0.1294	-0.50351	3.1328	-0.49857	6.1448	1.24972	9.1748	0.74056	12.1378	1.41307
0.0648	-0.01812	3.1909	-0.02986	6.3367	-0.03298	9.3004	-0.00394	12.2594	-0.00112	0.1296	-0.35011	3.1528	3.37646	6.1012	5.49662	9.1238	6.84192	12.1354	243.185	0.1296	-0.52882	3.133	-0.7102	6.145	1.24568	9.175	0.74349	12.138	1.47652
0.0649	-0.01876	3.191	-0.02938	6.3368	-0.03338	9.3005	-0.00426	12.2595	-0.000984	0.1298	-0.33245	3.153	3.38436	6.1014	5.50248	9.124	6.88986	12.1356	243.672	0.1298	-0.52882	3.1332	-0.90299	6.1452	1.24972	9.1752	0.73742	12.1382	1.52851
0.065	-0.0194	3.1911	-0.02877	6.3369	-0.03377	9.3006	-0.0045	12.2596	-0.000718	0.13	-0.30833	3.1532	3.38833	6.1016	5.51018	9.1242	6.93718	12.1358	244.143	0.13	-0.51142	3.1334	-1.0726	6.1454	1.24164	9.1754	0.75335	12.1384	1.57008
0.0651	-0.01967	3.1912	-0.02819	6.337	-0.03412	9.3007	-0.00474	12.2597	-0.000559	0.1302	-0.27895	3.1534	3.38953	6.1018	5.51494	9.1244	6.9839	12.136	244.598	0.1302	-0.47028	3.1336	-1.2393	6.1456	1.28878	9.1756	0.76628	12.1386	1.63458
0.0652	-0.01999	3.1913	-0.02747	6.3371	-0.03428	9.3008	-0.00508	12.2598	-0.000399	0.1304	-0.24511	3.1536	3.39547	6.102	5.52447	9.1246	7.03336	12.1362	245.046	0.1304	-0.40226	3.1338	-1.39297	6.1458	1.32111	9.1758	0.77221	12.1388	1.6897
0.0653	-0.02049	3.1914	-0.02672	6.3372	-0.03433	9.3009	-0.0054	12.2599	-0.000346	0.1306	-0.20804	3.1538	3.39864	6.1022	5.53327	9.1248	7.08406	12.1364	245.482	0.1306	-0.28044	3.134	-1.55099	6.146	1.3036	9.176	0.78815	12.139	1.7146
0.0654	-0.02108	3.1915	-0.02592	6.3373	-0.03391	9.301	-0.00583	12.26	-0.000239	0.1308	-0.17381	3.154	3.40418	6.1024	5.54281	9.125	7.13597	12.1366	245.907	0.1308	-0.14597	3.1342	-1.59453	6.1462	1.31437	9.1762	0.80908	12.1392	1.71449
0.0655	-0.02169	3.1916	-0.02504	6.3374	-0.03322	9.3011	-0.00633	12.2601	-0.000292	0.131	-0.13836	3.1542	3.41169	6.1026	5.55528	9.1252	7.1885	12.1368	246.322	0.131	-0.01941	3.1344	-1.54824	6.1464	1.29282	9.1764	0.84601	12.1394	1.71959
0.0656	-0.02236	3.1917	-0.02433	6.3375	-0.03239	9.3012	-0.00668	12.2602	-0.000372	0.1312	-0.10574	3.1544	3.42393	6.1028	5.57032	9.1254	7.24317	12.137	246.724	0.1312	0.10241	3.1346	-1.40486	6.1466	1.27801	9.1766	0.87594	12.1396	1.7226
0.0657	-0.02278	3.1918	-0.02382	6.3376	-0.03173	9.3013	-0.00697	12.2603	-0.000346	0.1314	-0.06988	3.1546	3.43931	6.103	5.585	9.1256	7.30121	12.1372	247.118	0.1314	0.19891	3.1348	-1.21946	6.1468	1.25241	9.1768	0.91587	12.1398	1.71624
0.0658	-0.02337	3.1919	-0.02345	6.3377	-0.03098	9.3014	-0.00716	12.2604	-0.000213	0.1316	-0.03483	3.1548	3.46022	6.1032	5.60004	9.1258	7.36047	12.1374	247.501	0.1316	0.27169	3.135	-1.00074	6.147	1.20661	9.177	0.9498	12.14	1.7078
0.0659	-0.02379	3.192	-0.02273	6.3378	-0.03026	9.3015	-0.00732	12.2605	5.3585e-05	0.1318	-0.001	3.155	3.47875	6.1034	5.61765	9.126	7.42034	12.1376	247.871	0.1318	0.32231	3.1352	-0.72695	6.1472	1.16351	9.1772	0.98973	12.1402	1.6806
0.066	-0.02427	3.1921	-0.02198	6.3379	-0.02957	9.3016	-0.0074	12.2606	0.00024	0.132	0.02676	3.1552	3.48941	6.1036	5.64335	9.1262	7.4793	12.1378	248.231	0.132	0.33813	3.1354	-0.41404	6.1474	1.11637	9.1774	1.01866	12.1404	1.66903
0.0661	-0.02459	3.1922	-0.02143	6.338	-0.02898	9.3017	-0.00721	12.2607	0.000506	0.1322	0.05412	3.1554	3.5111	6.1038	5.67198	9.1264	7.54009	12.138	248.578	0.1322	0.34288	3.1356	-0.08664	6.1476	1.08404	9.1776	1.0486	12.1406	1.6585
0.0662	-0.02496	3.1923	-0.02087	6.3381	-0.02834	9.3018	-0.00703	12.2608	0.000692	0.1324	0.08067	3.1556	3.53634	6.104	5.70502	9.1266	7.60425	12.1382	248.912	0.1324	0.30966	3.1358	0.28712	6.1478	1.04902	9.1778	1.04053	12.1408	1.62192
0.0663	-0.02526	3.1924	-0.02057	6.3382	-0.02763	9.3019	-0.00687	12.2609	0.000879	0.1326	0.1048	3.1558	3.56118	6.1042	5.73806	9.1268	7.66963	12.1384	249.226	0.1326	0.25904	3.136	0.66524	6.148	1.01938	9.178	1.04546	12.141	1.59159
0.0664	-0.02547	3.1925	-0.02047	6.3383	-0.02683	9.302	-0.00671	12.261	0.00123	0.1328	0.12609	3.156	3.59114	6.1044	5.77992	9.127	7.73134	12.1386	249.527	0.1328	0.19576	3.1362	1.0506	6.1482	1.00187	9.1782	1.01839	12.1412	1.56022
0.0665	-0.02558	3.1926	-0.02049	6.3384	-0.02635	9.3021	-0.00636	12.2611	0.00162	0.133	0.149	3.1562	3.62189	6.1046	5.82838	9.1272	7.79489	12.1388	249.814	0.133	0.10242	3.1364	1.39394	6.1484	0.96685	9.1784	1.00832	12.1414	1.54136
0.0666	-0.02584	3.1927	-0.02041	6.3385	-0.02584	9.3022	-0.0057	12.2612	0.0021	0.1332	0.1711	3.1564	3.65382	6.1048	5.87832	9.1274	7.85935	12.139	250.083	0.1332	0.03124	3.1366	1.67207	6.1486	0.94799	9.1786	0.99225	12.1416	1.49644
0.0667	-0.02608	3.1928	-0.02025	6.3386	-0.02568	9.3023	-0.00506	12.2613	0.0028	0.1334	0.19725	3.1566	3.68378	6.105	5.92935	9.1276	7.92565	12.1392	250.336	0.1334	-0.01148	3.1368	1.8792	6.1488	0.91566	9.1788	0.98918	12.1418	1.46924
0.0668	-0.02654	3.1929	-0.02004	6.3387	-0.02571	9.3024	-0.00442	12.2614	0.00343	0.1336	0.22056	3.1568	3.71177	6.1052	5.98002	9.1278	7.99195	12.1394	250.575	0.1336	-0.03995	3.137	2.01823	6.149	0.89815	9.179	0.97812	12.142	1.44413
0.0669	-0.0268	3.193	-0.01975	6.3388	-0.02566	9.3025	-0.0037	12.2615	0.00399	0.1338	0.24428	3.157	3.73701	6.1054	6.03363	9.128	8.05979	12.1396	250.799	0.1338	-0.03678	3.1372	2.10365	6.1492	0.90893	9.1792	0.97605	12.1422	1.43568
0.067	-0.02717	3.1931	-0.01972	6.3389	-0.02555	9.3026	-0.00306	12.2616	0.00447	0.134	0.26881	3.1572	3.76421	6.1056	6.0865	9.1282	8.12884	12.1398	251.012	0.134	-0.03204	3.1374	2.10358	6.1494	0.90489	9.1794	0.96498	12.1424	1.43557
0.0671	-0.02755	3.1932	-0.01996	6.339	-0.0252	9.3027	-0.0024	12.2617	0.00511	0.1342	0.29698	3.1574	3.79851	6.1058	6.13791	9.1284	8.20004	12.14	251.209	0.1342	0.00119	3.1376	2.04554	6.1496	0.89411	9.1796	0.97591	12.1426	1.43546
0.0672	-0.02816	3.1933	-0.02009	6.3391	-0.02465	9.3028	-0.00224	12.2618	0.00554	0.1344	0.32474	3.1576	3.82571	6.106	6.18858	9.1286	8.27399	12.1402	251.394	0.1344	0.0613	3.1378	1.93389	6.1498	0.88064	9.1798	0.96184	12.1428	1.4489
0.0673	-0.02874	3.1934	-0.02028	6.3392	-0.02409	9.3029	-0.00194	12.2619	0.00588	0.1346	0.35372	3.1578	3.85331	6.1062	6.23925	9.1288	8.34795	12.1404	251.565	0.1346	0.16572	3.138	1.74835	6.15	0.85101	9.18	0.99377	12.143	1.47067
0.0674	-0.02917	3.1935	-0.02015	6.3393	-0.02361	9.303	-0.00162	12.262	0.00604	0.1348	0.38472	3.158	3.88287	6.1064	6.29102	9.129	8.42129	12.1406	251.729	0.1348	0.26222	3.1382	1.54686	6.1502	0.8079	9.1802	1.0207	12.1432	1.49557
0.0675	-0.02965	3.1936	-0.01991	6.3394	-0.02316	9.3031	-0.00128	12.2621	0.00607	0.135	0.41896	3.1582	3.91205	6.1066	6.33802	9.1292	8.50014	12.1408	251.878	0.135	0.33025	3.1384	1.33089	6.1504	0.77288	9.1804	1.07963	12.1434	1.50901
0.0676	-0.03013	3.1937	-0.01943	6.3395	-0.02257	9.3032	-0.00112	12.2622	0.00628	0.1352	0.4528	3.1584	3.9428	6.1068	6.38208	9.1294	8.57838	12.141	252.014	0.1352	0.42359	3.1386	1.09608	6.1506	0.74055	9.1806	1.11057	12.1436	1.51203
0.0677	-0.03055	3.1938	-0.01892	6.3396	-0.02198	9.3033	-0.000905	12.2623	0.00642	0.1354	0.48501	3.1586	3.97473	6.107	6.42577	9.1296	8.65784	12.1412	252.146	0.1354	0.46947	3.1388	0.89169	6.1508	0.72978	9.1808	1.1565	12.1438	1.52859
0.0678	-0.03093	3.1939	-0.01834	6.3397	-0.02095	9.3034	-0.000771	12.2624	0.00628	0.1356	0.51682	3.1588	4.01099	6.1072	6.47203	9.1298	8.73761	12.1414	252.272	0.1356	0.45682	3.139	0.6989	6.151	0.72978	9.181	1.19643	12.144	1.53369
0.0679	-0.03111	3.194	-0.01762	6.3398	-0.01975	9.3035	-0.000692	12.2625	0.00596	0.1358	0.55065	3.159	4.04962	6.1074	6.52013	9.13	8.81707	12.1416	252.385	0.1358	0.43151	3.1392	0.52495	6.1512	0.70822	9.1812	1.23636	12.1442	1.57318
0.068	-0.03146	3.1941	-0.01682	6.3399	-0.01874	9.3036	-0.000878	12.2626	0.00583	0.136	0.58691	3.1592	4.09179	6.1076	6.56492	9.1302	8.89653	12.1418	252.488	0.136	0.38879	3.1394	0.36258	6.1514	0.65839	9.1814	1.26729	12.1444	1.6085
0.0681	-0.03159	3.1942	-0.01602	6.34	-0.01783	9.3037	-0.000905	12.2627	0.00532	0.1362	0.62196	3.1594	4.13554	6.1078	6.61486	9.1304	8.97569	12.142	252.581	0.1362	0.35557	3.1396	0.25528	6.1516	0.62202	9.1816	1.30722	12.1446	1.63965
0.0682	-0.03162	3.1943	-0.01474	6.3401	-0.01706	9.3038	-0.000825	12.2628	0.00447	0.1364	0.65498	3.1596	4.1785	6.108	6.66626	9.1306	9.05576	12.1422	252.666	0.1364	0.29704	3.1398	0.16247	6.1518	0.59373	9.1818	1.33915	12.1448	1.67497
0.0683	-0.03149	3.1944	-0.01363	6.3402	-0.01653	9.3039	-0.000266	12.2629	0.00389	0.1366	0.68639	3.1598	4.225	6.1082	6.71987	9.1308	9.13339	12.1424	252.742	0.1366	0.22427	3.14	0.10879	6.152	0.57487	9.182	1.38208	12.145	1.68841
0.0684	-0.03135	3.1945	-0.01227	6.3403	-0.01602	9.304	0.00016	12.263	0.00378	0.1368	0.71254	3.16	4.27308	6.1084	6.77789	9.131	9.20887	12.1426	252.809	0.1368	0.13252	3.1402	0.10871	6.1522	0.56814	9.1822	1.41102	12.1452	1.71122
0.0685	-0.03143	3.1946	-0.01126	6.3404	-0.01562	9.3041	0.000666	12.2631	0.00367	0.137	0.73545	3.1602	4.31959	6.1086	6.83921	9.1312	9.28619	12.1428	252.866	0.137	0.05184	3.1404	0.13182	6.1524	0.58565	9.1824	1.42995	12.1454	1.72153
0.0686	-0.03154	3.1947	-0.01014	6.3405	-0.01541	9.3042	0.00112	12.2632	0.00351	0.1372	0.75552	3.1604	4.36609	6.1088	6.90053	9.1314	9.3629	12.143	252.918	0.1372	0.00121	3.1406	0.15059	6.1526	0.61124	9.1826	1.44288	12.1456	1.78603
0.0687	-0.03162	3.1948	-0.00929	6.3406	-0.01509	9.3043	0.00154	12.2633	0.00333	0.1374	0.77601	3.1606	4.41181	6.109	6.96405	9.1316	9.43777	12.1432	252.962	0.1374	-0.03675	3.1408	0.1621	6.1528	0.6503	9.1828	1.46981	12.1458	1.87136
0.0688	-0.03154	3.1949	-0.00846	6.3407	-0.0148	9.3044	0.00136	12.2634	0.00338	0.1376	0.79528	3.1608	4.45753	6.1092	7.02647	9.1318	9.51111	12.1434	252.997	0.1376	-0.0146	3.141	0.1316	6.153	0.6759	9.183	1.47174	12.146	1.95461
0.0689	-0.03151	3.195	-0.00767	6.3408	-0.01472	9.3045	0.00125	12.2635	0.00333	0.1378	0.80969	3.161	4.49576	6.1094	7.08522	9.132	9.58323	12.1436	253.022	0.1378	0.03919	3.1412	0.11124	6.1532	0.70149	9.1832	1.46367	12.1462	2.03474
0.069	-0.03138	3.1951	-0.00687	6.3409	-0.0144	9.3046	0.00109	12.2636	0.00341	0.138	0.81925	3.1612	4.53242	6.1096	7.14544	9.1322	9.6532	12.1438	253.044	0.138	0.10722	3.1414	0.12276	6.1534	0.77288	9.1834	1.4506	12.1464	2.08986
0.0691	-0.03117	3.1952	-0.00617	6.341	-0.01376	9.3047	0.00125	12.2637	0.00306	0.1382	0.82558	3.1614	4.56553	6.1098	7.20823	9.1324	9.72072	12.144	253.06	0.1382	0.16575	3.1416	0.1734	6.1536	0.88064	9.1836	1.44254	12.1466	2.13455
0.0692	-0.03106	3.1953	-0.00546	6.3411	-0.01299	9.3048	0.00112	12.2638	0.00349	0.1384	0.83109	3.1616	4.59667	6.11	7.26588	9.1326	9.78672	12.1442	253.069	0.1384	0.22903	3.1418	0.20375	6.1538	0.97358	9.1838	1.44547	12.1468	2.20634
0.0693	-0.0309	3.1954	-0.00511	6.3412	-0.01216	9.3049	0.000692	12.2639	0.00418	0.1386	0.83418	3.1618	4.62742	6.1102	7.32316	9.1328	9.85088	12.1444	253.074	0.1386	0.31288	3.142	0.25874	6.154	1.07057	9.184	1.4554	12.147	2.25937
0.0694	-0.03061	3.1955	-0.00458	6.3413	-0.0111	9.305	8.01998e-05	12.264	0.00458	0.1388	0.83524	3.162	4.65935	6.1104	7.37934	9.133	9.91351	12.1446	253.076	0.1388	0.36825	3.1422	0.30793	6.1542	1.15273	9.1842	1.46933	12.1472	2.31137
0.0695	-0.03018	3.1956	-0.00429	6.3414	-0.00995	9.3051	-0.000559	12.2641	0.00466	0.139	0.83914	3.1622	4.69128	6.1106	7.42818	9.1332	9.97828	12.1448	253.076	0.139	0.41888	3.1424	0.34263	6.1544	1.23894	9.1844	1.46626	12.1474	2.35085
0.0696	-0.0296	3.1957	-0.00383	6.3415	-0.00865	9.3052	-0.00141	12.2642	0.00487	0.1392	0.84142	3.1624	4.72125	6.1108	7.4726	9.1334	10.0391	12.145	253.073	0.1392	0.4695	3.1426	0.3498	6.1546	1.31437	9.1846	1.48219	12.1476	2.38617
0.0697	-0.02872	3.1958	-0.00354	6.3416	-0.00727	9.3053	-0.00242	12.2643	0.00519	0.1394	0.84248	3.1626	4.7516	6.111	7.5207	9.1336	10.0968	12.1452	253.068	0.1394	0.51064	3.1428	0.37002	6.1548	1.3494	9.1848	1.49812	12.1478	2.40274
0.0698	-0.02781	3.1959	-0.00293	6.3417	-0.00602	9.3054	-0.00327	12.2644	0.00511	0.1396	0.84072	3.1628	4.78196	6.1112	7.56476	9.1338	10.1567	12.1454	253.063	0.1396	0.52013	3.143	0.38153	6.155	1.37095	9.185	1.48705	12.148	2.36928
0.0699	-0.02685	3.196	-0.00237	6.3418	-0.00484	9.3055	-0.00354	12.2645	0.00466	0.1398	0.84097	3.163	4.80837	6.1114	7.61176	9.134	10.2153	12.1456	253.055	0.1398	0.51539	3.1432	0.42783	6.1552	1.39654	9.1852	1.51899	12.1482	2.35042
0.07	-0.02574	3.1961	-0.00186	6.3419	-0.00365	9.3056	-0.00362	12.2646	0.00434	0.14	0.84204	3.1632	4.83794	6.1116	7.66022	9.1342	10.2734	12.1458	253.043	0.14	0.50273	3.1434	0.46977	6.1554	1.41809	9.1854	1.56992	12.1484	2.32738
0.0701	-0.02504	3.1962	-0.0016	6.342	-0.00274	9.3057	-0.00365	12.2647	0.00399	0.1402	0.84391	3.1634	4.86514	6.1118	7.70869	9.1344	10.3335	12.146	253.028	0.1402	0.49008	3.1436	0.49288	6.1556	1.3925	9.1856	1.65785	12.1486	2.32207
0.0702	-0.0243	3.1963	-0.00133	6.3421	-0.0021	9.3058	-0.00378	12.2648	0.00391	0.1404	0.84295	3.1636	4.89235	6.112	7.75642	9.1346	10.3937	12.1462	253.01	0.1404	0.49008	3.1438	0.48556	6.1558	1.3467	9.1858	1.72678	12.1488	2.32196
0.0703	-0.02361	3.1964	-0.00114	6.3422	-0.00157	9.3059	-0.00357	12.2649	0.00296	0.1406	0.84199	3.1638	4.91758	6.1122	7.80452	9.1348	10.4548	12.1464	252.992	0.1406	0.47743	3.144	0.48839	6.156	1.27396	9.186	1.80071	12.149	2.31664
0.0704	-0.02305	3.1965	-0.000798	6.3423	-0.00114	9.306	-0.00322	12.265	0.00194	0.1408	0.83901	3.164	4.93927	6.1124	7.84821	9.135	10.515	12.1466	252.974	0.1408	0.49483	3.1442	0.46948	6.1562	1.14869	9.1862	1.85164	12.1492	2.32174
0.0705	-0.02249	3.1966	-0.000532	6.3424	-0.000851	9.3061	-0.00274	12.2651	0.00109	0.141	0.83725	3.1642	4.95505	6.1126	7.8919	9.1352	10.5761	12.1468	252.951	0.141	0.54862	3.1444	0.44187	6.1564	1.01669	9.1864	1.89957	12.1494	2.32684
0.0706	-0.0222	3.1967	-0.000133	6.3425	-0.000638	9.3062	-0.00224	12.2652	-2.62596e-05	0.1412	0.83224	3.1644	4.96295	6.1128	7.93596	9.1354	10.636	12.147	252.925	0.1412	0.60874	3.1446	0.42296	6.1566	0.8766	9.1866	1.9685	12.1496	2.33819
0.0707	-0.02182	3.1968	0.000213	6.3426	-0.000479	9.3063	-0.00165	12.2653	-0.00122	0.1414	0.82603	3.1646	4.97243	6.113	7.98149	9.1356	10.6974	12.1472	252.899	0.1414	0.68468	3.1448	0.40695	6.1568	0.72304	9.1868	2.01344	12.1498	2.35997
0.0708	-0.02166	3.1969	0.000692	6.3427	-0.000292	9.3064	-0.000958	12.2654	-0.00234	0.1416	0.81819	3.1648	4.97797	6.1132	8.02151	9.1358	10.7588	12.1474	252.871	0.1416	0.73372	3.145	0.41557	6.157	0.63953	9.187	2.02737	12.15	2.34944
0.0709	-0.02164	3.197	0.000799	6.3428	-7.94893e-05	9.3065	-0.000452	12.2655	-0.00327	0.1418	0.80833	3.165	4.97878	6.1134	8.06336	9.136	10.8174	12.1476	252.837	0.1418	0.78118	3.1452	0.45751	6.1572	0.56814	9.1872	2.0723	12.1502	2.40976
0.071	-0.02169	3.1971	0.000879	6.3429	0.00016	9.3066	-0.000106	12.2656	-0.00421	0.142	0.7916	3.1652	4.9796	6.1136	8.10081	9.1362	10.8764	12.1478	252.806	0.142	0.81915	3.1454	0.48497	6.1574	0.50348	9.1874	2.06423	12.1504	2.45446
0.0711	-0.02198	3.1972	0.000958	6.343	0.00032	9.3067	-0.000213	12.2657	-0.00516	0.1422	0.77365	3.1654	4.97805	6.1138	8.13605	9.1364	10.9353	12.148	252.776	0.1422	0.86978	3.1456	0.50373	6.1576	0.44287	9.1876	2.05116	12.1506	2.50645
0.0712	-0.02182	3.1973	0.00117	6.3431	0.000506	9.3068	-0.000266	12.2658	-0.00607	0.1424	0.75246	3.1656	4.97532	6.114	8.16615	9.1366	10.994	12.1482	252.747	0.1424	0.91566	3.1458	0.5109	6.1578	0.4038	9.1878	1.97609	12.1508	2.53969
0.0713	-0.02172	3.1974	0.00138	6.3432	0.000692	9.3069	-0.000346	12.2659	-0.00697	0.1426	0.72926	3.1658	4.97101	6.1142	8.19442	9.1368	11.0548	12.1484	252.721	0.1426	0.97419	3.146	0.51083	6.158	0.37417	9.188	1.92802	12.151	2.58439
0.0714	-0.02145	3.1975	0.00178	6.3433	0.000799	9.307	-0.000585	12.266	-0.00729	0.1428	0.69998	3.166	4.96788	6.1144	8.22085	9.137	11.1165	12.1486	252.694	0.1428	1.04222	3.1462	0.50351	6.1582	0.39572	9.1882	1.82396	12.1512	2.61137
0.0715	-0.02121	3.1976	0.00208	6.3434	0.000799	9.3071	-0.000984	12.2661	-0.00764	0.143	0.66949	3.1662	4.96515	6.1146	8.24985	9.1372	11.1782	12.1488	252.665	0.143	1.06753	3.1464	0.49909	6.1584	0.51156	9.1884	1.73889	12.1514	2.64252
0.0716	-0.02116	3.1977	0.00232	6.3435	0.000719	9.3072	-0.00162	12.2662	-0.0082	0.1432	0.63576	3.1664	4.96281	6.1148	8.27591	9.1374	11.243	12.149	252.641	0.1432	1.09285	3.1466	0.49612	6.1586	0.62202	9.1886	1.64882	12.1516	2.68096
0.0717	-0.02087	3.1978	0.00245	6.3436	0.000719	9.3073	-0.00224	12.2663	-0.00862	0.1434	0.60042	3.1666	4.96559	6.115	8.30307	9.1376	11.3041	12.1492	252.621	0.1434	1.13873	3.1468	0.46127	6.1588	0.7621	9.1888	1.54475	12.1518	2.72566
0.0718	-0.02076	3.1979	0.00277	6.3437	0.000692	9.3074	-0.00264	12.2664	-0.0091	0.1436	0.56588	3.1668	4.96562	6.1152	8.32766	9.1378	11.3661	12.1494	252.605	0.1436	1.13873	3.147	0.44525	6.159	0.89142	9.189	1.45968	12.152	2.76411
0.0719	-0.02065	3.198	0.00306	6.3438	0.000692	9.3075	-0.00285	12.2665	-0.0099	0.1438	0.53297	3.167	4.96604	6.1154	8.35079	9.138	11.429	12.1496	252.591	0.1438	1.17195	3.1472	0.39881	6.1592	0.97358	9.1892	1.41461	12.1522	2.83277
0.072	-0.02039	3.1981	0.00349	6.3439	0.000639	9.3076	-0.00295	12.2666	-0.01099	0.144	0.50248	3.1672	4.96645	6.1156	8.37097	9.1382	11.4944	12.1498	252.582	0.144	1.25264	3.1474	0.34078	6.1594	1.0342	9.1894	1.37154	12.1524	2.85559
0.0721	-0.02031	3.1982	0.00391	6.344	0.000479	9.3077	-0.00314	12.2667	-0.01192	0.1442	0.47482	3.1674	4.96451	6.1158	8.39189	9.1384	11.5644	12.15	252.575	0.1442	1.31592	3.1476	0.28999	6.1596	1.07057	9.1896	1.34747	12.1526	2.87736
0.0722	-0.02012	3.1983	0.00437	6.3441	0.0004	9.3078	-0.00295	12.2668	-0.01296	0.1444	0.44554	3.1676	4.96138	6.116	8.41245	9.1386	11.6359	12.1502	252.572	0.1444	1.3618	3.1478	0.21312	6.1598	1.08808	9.1898	1.31241	12.1528	2.90226
0.0723	-0.02004	3.1984	0.00487	6.3442	0.000293	9.3079	-0.00271	12.2669	-0.01421	0.1446	0.41627	3.1678	4.95747	6.1162	8.43483	9.1388	11.7083	12.1504	252.57	0.1446	1.42033	3.148	0.129	6.16	1.12041	9.19	1.31034	12.153	2.92924
0.0724	-0.01985	3.1985	0.00527	6.3443	0.0004	9.308	-0.00277	12.267	-0.01562	0.1448	0.39265	3.168	4.95159	6.1164	8.45649	9.139	11.7795	12.1506	252.571	0.1448	1.47096	3.1482	0.05503	6.1602	1.13522	9.1902	1.29927	12.1532	2.95206
0.0725	-0.01964	3.1986	0.00535	6.3444	0.000692	9.3081	-0.00282	12.2671	-0.01735	0.145	0.37349	3.1682	4.94373	6.1166	8.47814	9.1392	11.8501	12.1508	252.573	0.145	1.49627	3.1484	-0.05662	6.1604	1.13118	9.1904	1.3392	12.1534	2.97904
0.0726	-0.01935	3.1987	0.00564	6.3445	0.0012	9.3082	-0.00242	12.2672	-0.0193	0.1452	0.35635	3.1684	4.9347	6.1168	8.49612	9.1394	11.924	12.151	252.585	0.1452	1.50893	3.1486	-0.17986	6.1606	1.0773	9.1906	1.36813	12.1536	3.00394
0.0727	-0.01898	3.1988	0.00599	6.3446	0.00184	9.3083	-0.00202	12.2673	-0.02116	0.1454	0.33759	3.1686	4.92409	6.117	8.51704	9.1396	11.9962	12.1512	252.592	0.1454	1.50102	3.1488	-0.3002	6.1608	1.07326	9.1908	1.40606	12.1538	3.04343
0.0728	-0.01868	3.1989	0.00655	6.3447	0.0024	9.3084	-0.002	12.2674	-0.02284	0.1456	0.31803	3.1688	4.90836	6.1172	8.53613	9.1398	12.0765	12.1514	252.598	0.1456	1.46306	3.149	-0.36113	6.161	1.01265	9.191	1.44799	12.154	3.06832
0.0729	-0.0181	3.199	0.00684	6.3448	0.00296	9.3085	-0.00224	12.2675	-0.02449	0.1458	0.29603	3.169	4.8942	6.1174	8.55595	9.14	12.1588	12.1516	252.599	0.1458	1.45831	3.1492	-0.48437	6.1612	0.99783	9.1912	1.49092	12.1542	3.09843
0.073	-0.01746	3.1991	0.007	6.3449	0.00343	9.3086	-0.00285	12.2676	-0.02614	0.146	0.2704	3.1692	4.87886	6.1176	8.5765	9.1402	12.2437	12.1518	252.602	0.146	1.43775	3.1494	-0.63514	6.1614	1.00591	9.1914	1.50886	12.1544	3.10353
0.0731	-0.0169	3.1992	0.00692	6.345	0.00359	9.3087	-0.00349	12.2677	-0.02725	0.1462	0.23991	3.1694	4.86471	6.1178	8.59852	9.1404	12.3308	12.152	252.603	0.1462	1.41244	3.1496	-0.77867	6.1616	1.03016	9.1916	1.52779	12.1546	3.14198
0.0732	-0.01594	3.1993	0.007	6.3451	0.0041	9.3088	-0.00429	12.2678	-0.02829	0.1464	0.21306	3.1696	4.85134	6.118	8.61797	9.1406	12.4128	12.1522	252.603	0.1464	1.4251	3.1498	-0.90625	6.1618	1.07057	9.1918	1.54672	12.1548	3.20335
0.0733	-0.01464	3.1994	0.00703	6.3452	0.00437	9.3089	-0.00564	12.2679	-0.02906	0.1466	0.19147	3.1698	4.83876	6.1182	8.63705	9.1408	12.4947	12.1524	252.6	0.1466	1.45832	3.15	-0.95994	6.162	1.13792	9.192	1.57265	12.155	3.24805
0.0734	-0.01339	3.1995	0.007	6.3453	0.00476	9.309	-0.0074	12.268	-0.0297	0.1468	0.17393	3.17	4.82618	6.1184	8.65467	9.141	12.5784	12.1526	252.595	0.1468	1.46781	3.1502	-0.9832	6.1622	1.17429	9.1922	1.60158	12.1552	3.30525
0.0735	-0.01222	3.1996	0.00721	6.3454	0.00495	9.3091	-0.00889	12.2681	-0.03007	0.147	0.15031	3.1702	4.81636	6.1186	8.67191	9.1412	12.667	12.1528	252.589	0.147	1.45041	3.1504	-1.0137	6.1624	1.2349	9.1924	1.63351	12.1554	3.34994
0.0736	-0.01115	3.1997	0.00767	6.3455	0.00508	9.3092	-0.01062	12.2682	-0.03018	0.1472	0.12468	3.1704	4.80575	6.1188	8.69026	9.1414	12.7624	12.153	252.58	0.1472	1.47098	3.1506	-0.96451	6.1626	1.28205	9.1926	1.64944	12.1556	3.38839
0.0737	-0.00995	3.1998	0.00764	6.3456	0.00511	9.3093	-0.01304	12.2683	-0.02986	0.1474	0.09823	3.1706	4.79829	6.119	8.71045	9.1416	12.8587	12.1532	252.565	0.1474	1.49629	3.1508	-0.86026	6.1628	1.33189	9.1928	1.69238	12.1558	3.42162
0.0738	-0.0087	3.1999	0.00759	6.3457	0.00514	9.3094	-0.01552	12.2684	-0.02949	0.1476	0.07502	3.1708	4.79083	6.1192	8.72586	9.1418	12.9596	12.1534	252.552	0.1476	1.52635	3.151	-0.73572	6.163	1.3467	9.193	1.75931	12.156	3.42777
0.0739	-0.00751	3.2	0.00729	6.3458	0.00514	9.3095	-0.01762	12.2685	-0.02914	0.1478	0.05748	3.171	4.78455	6.1194	8.7409	9.142	13.0608	12.1536	252.539	0.1478	1.55167	3.1512	-0.66334	6.1632	1.40058	9.1932	1.82824	12.1562	3.44954
0.074	-0.00657	3.2001	0.00695	6.3459	0.00535	9.3096	-0.01975	12.2686	-0.02877	0.148	0.04236	3.1712	4.77591	6.1196	8.75484	9.1422	13.1635	12.1538	252.527	0.148	1.56433	3.1514	-0.45186	6.1634	1.45042	9.1934	1.88917	12.1564	3.47131
0.0741	-0.00556	3.2002	0.00676	6.346	0.00564	9.3097	-0.02158	12.2687	-0.02771	0.1482	0.03251	3.1714	4.76687	6.1198	8.76952	9.1424	13.2693	12.154	252.513	0.1482	1.58015	3.1516	-0.15489	6.1636	1.49353	9.1936	1.9661	12.1566	3.53477
0.0742	-0.00439	3.2003	0.00713	6.3461	0.00663	9.3098	-0.02353	12.2688	-0.02685	0.1484	0.02791	3.1716	4.75784	6.12	8.78126	9.1426	13.3757	12.1542	252.499	0.1484	1.54693	3.1518	0.15802	6.1638	1.52585	9.1938	2.01703	12.1568	3.55133
0.0743	-0.00357	3.2004	0.00708	6.3462	0.00721	9.3099	-0.02526	12.2689	-0.02611	0.1486	0.01926	3.1718	4.75117	6.1202	8.79593	9.1428	13.4892	12.1544	252.487	0.1486	1.46783	3.152	0.47383	6.164	1.57165	9.194	2.09096	12.157	3.55435
0.0744	-0.00325	3.2005	0.00695	6.3463	0.00825	9.31	-0.02664	12.269	-0.02558	0.1488	0.00415	3.172	4.7441	6.1204	8.81024	9.143	13.6078	12.1546	252.474	0.1488	1.37449	3.1522	0.75631	6.1642	1.60398	9.1942	2.15189	12.1572	3.54069
0.0745	-0.0029	3.2006	0.00663	6.3464	0.009	9.3101	-0.02768	12.2691	-0.02496	0.149	-0.01178	3.1722	4.73861	6.1206	8.82455	9.1432	13.7292	12.1548	252.461	0.149	1.29381	3.1524	1.06342	6.1644	1.65112	9.1944	2.21883	12.1574	3.50099
0.0746	-0.00256	3.2007	0.00618	6.3465	0.00982	9.3102	-0.02872	12.2692	-0.02451	0.1492	-0.02407	3.1724	4.73076	6.1208	8.83959	9.1434	13.8509	12.155	252.447	0.1492	1.23528	3.1526	1.42704	6.1646	1.67268	9.1946	2.29576	12.1576	3.49567
0.0747	-0.00232	3.2008	0.00562	6.3466	0.01057	9.3103	-0.0296	12.2693	-0.02417	0.1494	-0.03311	3.1726	4.72527	6.121	8.855	9.1436	13.9704	12.1552	252.435	0.1494	1.18149	3.1528	1.7472	6.1648	1.72252	9.1948	2.37869	12.1578	3.52369
0.0748	-0.00229	3.2009	0.0053	6.3467	0.01153	9.3104	-0.0301	12.2694	-0.02411	0.1496	-0.03771	3.1728	4.71663	6.1212	8.86858	9.1438	14.0946	12.1554	252.424	0.1496	1.14353	3.153	2.0007	6.165	1.75888	9.195	2.42662	12.158	3.52046
0.0749	-0.00232	3.201	0.00508	6.3468	0.01224	9.3105	-0.03034	12.2695	-0.0239	0.1498	-0.03948	3.173	4.71272	6.1214	8.88142	9.144	14.2194	12.1556	252.414	0.1498	1.12138	3.1532	2.21653	6.1652	1.79121	9.1952	2.44255	12.1582	3.53702
0.075	-0.0021	3.2011	0.00484	6.3469	0.01296	9.3106	-0.03066	12.2696	-0.02377	0.15	-0.04327	3.1732	4.71156	6.1216	8.89426	9.1442	14.3478	12.1558	252.405	0.15	1.12138	3.1534	2.4367	6.1654	1.78717	9.1954	2.45248	12.1584	3.52545
0.0751	-0.00194	3.2012	0.00471	6.347	0.01336	9.3107	-0.03085	12.2697	-0.0235	0.1502	-0.04301	3.1734	4.71158	6.1218	8.90563	9.1444	14.4808	12.156	252.396	0.1502	1.13088	3.1536	2.52067	6.1656	1.74811	9.1956	2.47341	12.1586	3.50659
0.0752	-0.00205	3.2013	0.00423	6.3471	0.01365	9.3108	-0.03114	12.2698	-0.02401	0.1504	-0.04397	3.1736	4.71397	6.122	8.91736	9.1446	14.616	12.1562	252.387	0.1504	1.13088	3.1538	2.52059	6.1658	1.7077	9.1958	2.49535	12.1588	3.44813
0.0753	-0.00216	3.2014	0.00335	6.3472	0.01352	9.3109	-0.03141	12.2699	-0.02451	0.1506	-0.04372	3.1738	4.71833	6.1222	8.93277	9.1448	14.757	12.1564	252.376	0.1506	1.1467	3.154	2.44807	6.166	1.69019	9.196	2.55628	12.159	3.43968
0.0754	-0.00208	3.2015	0.00258	6.3473	0.01341	9.311	-0.03167	12.27	-0.02499	0.1508	-0.03942	3.174	4.71914	6.1224	8.94782	9.145	14.9028	12.1566	252.364	0.1508	1.17676	3.1542	2.31614	6.1662	1.64439	9.1962	2.57721	12.1592	3.41456
0.0755	-0.00178	3.2016	0.00178	6.3474	0.01302	9.3111	-0.03188	12.2701	-0.02531	0.151	-0.02864	3.1742	4.72153	6.1226	8.96543	9.1452	15.0515	12.1568	252.351	0.151	1.19416	3.1544	2.14653	6.1664	1.60398	9.1964	2.62514	12.1594	3.46655
0.0756	-0.00165	3.2017	0.00115	6.3475	0.01304	9.3112	-0.03212	12.2702	-0.02563	0.1512	-0.01382	3.1744	4.72549	6.1228	8.98525	9.1454	15.2035	12.157	252.339	0.1512	1.18942	3.1546	1.88853	6.1666	1.56088	9.1966	2.66507	12.1596	3.55814
0.0757	-0.00149	3.2018	0.000426	6.3476	0.01296	9.3113	-0.03231	12.2703	-0.02598	0.1514	0.00545	3.1746	4.73261	6.123	9.0069	9.1456	15.3604	12.1572	252.327	0.1514	1.18151	3.1548	1.5407	6.1668	1.52855	9.1968	2.694	12.1598	3.61638
0.0758	-0.00114	3.2019	-0.000399	6.3477	0.01294	9.3114	-0.03244	12.2704	-0.0263	0.1516	0.02836	3.1748	4.73933	6.1232	9.02856	9.1458	15.5215	12.1574	252.316	0.1516	1.1214	3.155	1.16388	6.167	1.47467	9.197	2.73193	12.16	3.62982
0.0759	-0.000692	3.202	-0.00112	6.3478	0.01254	9.3115	-0.0325	12.2705	-0.02659	0.1518	0.05208	3.175	4.74763	6.1234	9.05756	9.146	15.6849	12.1576	252.305	0.1518	1.05812	3.1552	0.81605	6.1672	1.43965	9.1972	2.79786	12.1602	3.72975
0.076	-0.000266	3.2021	-0.00213	6.3479	0.01243	9.3116	-0.03282	12.2706	-0.02707	0.152	0.07822	3.1752	4.75592	6.1236	9.09464	9.1462	15.8534	12.1578	252.291	0.152	0.96637	3.1554	0.47691	6.1674	1.40732	9.1974	2.8648	12.1604	3.84113
0.0761	-0.000106	3.2022	-0.00311	6.348	0.01216	9.3117	-0.03303	12.2707	-0.02749	0.1522	0.10922	3.1754	4.76973	6.1238	9.13906	9.1464	16.0216	12.158	252.276	0.1522	0.87778	3.1556	0.14501	6.1676	1.41809	9.1976	2.93673	12.1606	3.99315
0.0762	0.000213	3.2023	-0.0041	6.3481	0.01184	9.3118	-0.03346	12.2708	-0.02808	0.1524	0.14063	3.1756	4.7867	6.124	9.1912	9.1466	16.192	12.1582	252.261	0.1524	0.77653	3.1558	-0.15935	6.1678	1.43291	9.1978	3.01366	12.1608	4.1681
0.0763	0.000799	3.2024	-0.0049	6.3482	0.0115	9.3119	-0.03391	12.2709	-0.02842	0.1526	0.1781	3.1758	4.80563	6.1242	9.24885	9.1468	16.3624	12.1584	252.245	0.1526	0.68794	3.156	-0.4188	6.168	1.45042	9.198	3.07159	12.161	4.36701
0.0764	0.00107	3.2025	-0.00564	6.3483	0.01113	9.312	-0.03428	12.271	-0.0288	0.1528	0.21679	3.176	4.82653	6.1244	9.31017	9.147	16.5343	12.1586	252.232	0.1528	0.59618	3.1562	-0.62318	6.1682	1.44234	9.1982	3.10652	12.1612	4.56697
0.0765	0.00125	3.2026	-0.00633	6.3484	0.0111	9.3121	-0.03468	12.2711	-0.02906	0.153	0.25588	3.1762	4.85531	6.1246	9.37663	9.1472	16.7055	12.1588	252.219	0.153	0.52816	3.1564	-0.77685	6.1684	1.45312	9.1984	3.17545	12.1614	4.80027
0.0766	0.00141	3.2027	-0.00684	6.3485	0.0111	9.3122	-0.03526	12.2712	-0.02944	0.1532	0.2974	3.1764	4.88882	6.1248	9.44714	9.1474	16.8808	12.159	252.208	0.1532	0.49494	3.1566	-0.88849	6.1686	1.44234	9.1986	3.23638	12.1616	4.99085
0.0767	0.00186	3.2028	-0.00732	6.3486	0.01062	9.3123	-0.0358	12.2713	-0.02992	0.1534	0.33811	3.1766	4.9235	6.125	9.52315	9.1476	17.0582	12.1592	252.196	0.1534	0.5076	3.1568	-0.92334	6.1688	1.44234	9.1988	3.28731	12.1618	5.15433
0.0768	0.00237	3.2029	-0.00796	6.3487	0.01006	9.3124	-0.03638	12.2714	-0.03034	0.1536	0.37842	3.1768	4.96213	6.1252	9.60284	9.1478	17.2365	12.1594	252.184	0.1536	0.51076	3.157	-0.91183	6.169	1.45042	9.199	3.32125	12.162	5.32928
0.0769	0.00277	3.203	-0.00838	6.3488	0.0094	9.3125	-0.03686	12.2715	-0.03082	0.1538	0.41913	3.177	5.0047	6.1254	9.68876	9.148	17.4182	12.1596	252.17	0.1538	0.57405	3.1572	-0.85104	6.1692	1.45716	9.1992	3.34018	12.1622	5.51777
0.077	0.00322	3.2031	-0.00897	6.3489	0.00881	9.3126	-0.03753	12.2716	-0.03117	0.154	0.46146	3.1772	5.05278	6.1256	9.77469	9.1482	17.5993	12.1598	252.154	0.154	0.60885	3.1574	-0.78446	6.1694	1.4612	9.1994	3.34511	12.1624	5.65625
0.0771	0.0037	3.2032	-0.0095	6.349	0.00785	9.3127	-0.03793	12.2717	-0.03149	0.1542	0.50662	3.1774	5.10204	6.1258	9.86319	9.1484	17.7795	12.16	252.138	0.1542	0.67213	3.1576	-0.69615	6.1696	1.45716	9.1996	3.35104	12.1626	5.77493
0.0772	0.00423	3.2033	-0.01038	6.3491	0.00697	9.3128	-0.03838	12.2718	-0.03212	0.1544	0.55057	3.1776	5.14973	6.126	9.95169	9.1486	17.9636	12.1602	252.124	0.1544	0.70852	3.1578	-0.60059	6.1698	1.44234	9.1998	3.36097	12.1628	5.87485
0.0773	0.00471	3.2034	-0.01131	6.3492	0.00604	9.3129	-0.03846	12.2719	-0.03282	0.1546	0.59411	3.1778	5.19899	6.1262	10.0406	9.1488	18.149	12.1604	252.109	0.1546	0.76389	3.158	-0.46591	6.17	1.46389	9.2	3.3509	12.163	5.97998
0.0774	0.00506	3.2035	-0.01238	6.3493	0.005	9.313	-0.03851	12.272	-0.03364	0.1548	0.63158	3.178	5.24943	6.1264	10.128	9.149	18.3404	12.1606	252.096	0.1548	0.80977	3.1582	-0.34137	6.1702	1.48544	9.2002	3.36883	12.1632	6.07782
0.0775	0.00556	3.2036	-0.01355	6.3494	0.00397	9.3131	-0.03843	12.2721	-0.03441	0.155	0.66825	3.1782	5.30027	6.1266	10.2157	9.1492	18.5341	12.1608	252.081	0.155	0.89046	3.1584	-0.22262	6.1704	1.54741	9.2004	3.38777	12.1634	6.14649
0.0776	0.00604	3.2037	-0.01416	6.3495	0.00248	9.3132	-0.03825	12.2722	-0.03524	0.1552	0.70612	3.1784	5.35072	6.1268	10.302	9.1494	18.7298	12.161	252.066	0.1552	0.93317	3.1586	-0.11402	6.1706	1.60802	9.2006	3.3927	12.1636	6.20785
0.0777	0.00663	3.2038	-0.01501	6.3496	0.000692	9.3133	-0.03771	12.2723	-0.03606	0.1554	0.74198	3.1786	5.3984	6.127	10.388	9.1496	18.9235	12.1612	252.049	0.1554	0.95849	3.1588	-0.02136	6.1708	1.68615	9.2008	3.39063	12.1638	6.25151
0.0778	0.00705	3.2039	-0.01616	6.3497	-0.000878	9.3134	-0.03721	12.2724	-0.03676	0.1556	0.77703	3.1788	5.44688	6.1272	10.472	9.1498	19.1177	12.1614	252.033	0.1556	0.91103	3.159	0.04667	6.171	1.76158	9.201	3.39856	12.164	6.3233
0.0779	0.00729	3.204	-0.01711	6.3498	-0.00216	9.3135	-0.03665	12.2725	-0.03745	0.1558	0.8145	3.179	5.49417	6.1274	10.5539	9.15	19.3116	12.1616	252.015	0.1558	0.86041	3.1592	0.12774	6.1712	1.84509	9.2012	3.42749	12.1642	6.41489
0.078	0.00743	3.2041	-0.01828	6.3499	-0.00341	9.3136	-0.0362	12.2726	-0.03803	0.156	0.84955	3.1792	5.54225	6.1276	10.6318	9.1502	19.505	12.1618	251.998	0.156	0.75125	3.1594	0.17113	6.1714	1.92726	9.2014	3.46742	12.1644	6.52002
0.0781	0.0074	3.2042	-0.01946	6.35	-0.00466	9.3137	-0.0355	12.2727	-0.03872	0.1562	0.88136	3.1794	5.58757	6.1278	10.7096	9.1504	19.7041	12.162	251.982	0.1562	0.70063	3.1596	0.20149	6.1716	2.02424	9.2016	3.49935	12.1646	6.64495
0.0782	0.00727	3.2043	-0.02047	6.3501	-0.00562	9.3138	-0.035	12.2728	-0.03934	0.1564	0.90346	3.1796	5.63408	6.128	10.7842	9.1506	19.9069	12.1622	251.969	0.1564	0.62944	3.1598	0.24054	6.1718	2.12123	9.2018	3.54428	12.1648	6.78655
0.0783	0.00721	3.2044	-0.02097	6.3502	-0.00655	9.3139	-0.03441	12.2729	-0.0395	0.1566	0.92556	3.1798	5.68019	6.1282	10.8609	9.1508	20.1109	12.1624	251.953	0.1566	0.57091	3.16	0.28538	6.172	2.19531	9.202	3.57122	12.165	6.93649
0.0784	0.00711	3.2045	-0.02145	6.3503	-0.00727	9.314	-0.03396	12.273	-0.03928	0.1568	0.94604	3.18	5.72709	6.1284	10.9391	9.151	20.3171	12.1626	251.938	0.1568	0.49497	3.1602	0.32443	6.1722	2.21686	9.2022	3.61915	12.1652	7.05205
0.0785	0.00708	3.2046	-0.02177	6.3504	-0.00796	9.3141	-0.0333	12.2731	-0.03891	0.157	0.96814	3.1802	5.77241	6.1286	11.021	9.1512	20.5239	12.1628	251.921	0.157	0.43169	3.1604	0.37507	6.1724	2.20339	9.2024	3.64008	12.1654	7.18531
0.0786	0.00721	3.2047	-0.02196	6.3505	-0.00854	9.3142	-0.03282	12.2732	-0.03843	0.1572	0.99186	3.1804	5.81892	6.1288	11.1044	9.1514	20.7295	12.163	251.904	0.1572	0.3431	3.1606	0.42861	6.1726	2.12123	9.2026	3.66901	12.1656	7.33525
0.0787	0.0074	3.2048	-0.02292	6.3506	-0.00924	9.3143	-0.03252	12.2733	-0.03798	0.1574	1.01599	3.1806	5.86385	6.129	11.1896	9.1516	20.9359	12.1632	251.888	0.1574	0.29248	3.1608	0.4865	6.1728	2.05253	9.2028	3.71694	12.1658	7.47685
0.0788	0.00721	3.2049	-0.02377	6.3507	-0.00974	9.3144	-0.03231	12.2734	-0.03755	0.1576	1.04011	3.1808	5.90917	6.1292	11.2751	9.1518	21.1467	12.1634	251.871	0.1576	0.21655	3.161	0.54438	6.173	1.98383	9.203	3.76487	12.166	7.64868
0.0789	0.00687	3.205	-0.02419	6.3508	-0.01043	9.3145	-0.03231	12.2735	-0.03721	0.1578	1.06504	3.181	5.95646	6.1294	11.3629	9.152	21.3581	12.1636	251.855	0.1578	0.2213	3.1612	0.60227	6.1732	1.89493	9.2032	3.8178	12.1662	7.80383
0.079	0.00663	3.2051	-0.02451	6.3509	-0.01166	9.3146	-0.03236	12.2736	-0.0367	0.158	1.08269	3.1812	6.00336	6.1296	11.4543	9.1522	21.5762	12.1638	251.839	0.158	0.25452	3.1614	0.63697	6.1734	1.7508	9.2034	3.86573	12.1664	7.94751
0.0791	0.00665	3.2052	-0.0247	6.351	-0.01309	9.3147	-0.03234	12.2737	-0.0362	0.1582	1.09792	3.1814	6.04672	6.1298	11.5491	9.1524	21.7974	12.164	251.825	0.1582	0.34311	3.1616	0.70935	6.1736	1.60802	9.2036	3.89267	12.1666	8.10266
0.0792	0.0066	3.2053	-0.02465	6.3511	-0.01459	9.3148	-0.03231	12.2738	-0.03545	0.1584	1.11355	3.1816	6.09125	6.13	11.6449	9.1526	22.0173	12.1642	251.808	0.1584	0.39848	3.1618	0.76723	6.1738	1.42887	9.2038	3.9296	12.1668	8.23593
0.0793	0.00679	3.2054	-0.02459	6.3512	-0.01624	9.3149	-0.03212	12.2739	-0.03463	0.1586	1.13363	3.1818	6.13224	6.1302	11.7426	9.1528	22.2406	12.1644	251.787	0.1586	0.46493	3.162	0.79034	6.174	1.26049	9.204	3.96653	12.167	8.3692
0.0794	0.00668	3.2055	-0.02443	6.3513	-0.01794	9.315	-0.03186	12.274	-0.03375	0.1588	1.14723	3.182	6.17363	6.1304	11.8333	9.153	22.4661	12.1646	251.767	0.1588	0.53612	3.1622	0.8178	6.1742	1.08134	9.2042	4.00646	12.1672	8.50976
0.0795	0.00679	3.2056	-0.02414	6.3514	-0.01988	9.3151	-0.03165	12.2741	-0.03314	0.159	1.15881	3.1822	6.21343	6.1306	11.9218	9.1532	22.6928	12.1648	251.744	0.159	0.63421	3.1624	0.82497	6.1744	0.93452	9.2044	4.03539	12.1674	8.67949
0.0796	0.00679	3.2057	-0.02377	6.3515	-0.02174	9.3152	-0.03157	12.2742	-0.03218	0.1592	1.16837	3.1824	6.25718	6.1308	12.007	9.1534	22.9195	12.165	251.722	0.1592	0.71806	3.1626	0.80606	6.1746	0.82272	9.2046	4.07332	12.1676	8.85652
0.0797	0.00623	3.2058	-0.02337	6.3516	-0.02385	9.3153	-0.03117	12.2743	-0.0313	0.1594	1.17227	3.1826	6.2962	6.131	12.0911	9.1536	23.1504	12.1652	251.698	0.1594	0.8019	3.1628	0.76686	6.1748	0.76884	9.2048	4.09725	12.1678	9.03981
0.0798	0.0053	3.2059	-0.02257	6.3517	-0.02558	9.3154	-0.03061	12.2744	-0.03055	0.1596	1.17091	3.1828	6.33247	6.1312	12.1748	9.1538	23.3848	12.1654	251.674	0.1596	0.85253	3.163	0.72911	6.175	0.68263	9.205	4.07319	12.168	9.2283
0.0799	0.00461	3.206	-0.02172	6.3518	-0.02712	9.3155	-0.03023	12.2745	-0.02954	0.1598	1.16469	3.183	6.36873	6.1314	12.2578	9.154	23.6182	12.1656	251.651	0.1598	0.93638	3.1632	0.70151	6.1752	0.60451	9.2052	4.04112	12.1682	9.40533
0.08	0.00394	3.2061	-0.02103	6.3519	-0.02829	9.3156	-0.02952	12.2746	-0.02861	0.16	1.15443	3.1832	6.39948	6.1316	12.3393	9.1542	23.858	12.1658	251.626	0.16	0.99175	3.1634	0.671	6.1754	0.55063	9.2054	3.99005	12.1684	9.59695
0.0801	0.00303	3.2062	-0.02044	6.352	-0.02909	9.3157	-0.02861	12.2747	-0.02797	0.1602	1.14376	3.1834	6.42708	6.1318	12.419	9.1544	24.0969	12.166	251.603	0.1602	1.02497	3.1636	0.66223	6.1756	0.57487	9.2056	3.93698	12.1686	9.79899
0.0802	0.00154	3.2063	-0.01988	6.3521	-0.02952	9.3158	-0.02784	12.2748	-0.02723	0.1604	1.13148	3.1836	6.45743	6.132	12.4969	9.1546	24.338	12.1662	251.578	0.1604	1.02497	3.1638	0.63608	6.1758	0.61124	9.2058	3.89191	12.1688	10.001
0.0803	5.3585e-05	3.2064	-0.01948	6.3522	-0.02978	9.3159	-0.0272	12.2749	-0.02677	0.1606	1.11393	3.1838	6.48503	6.1322	12.5729	9.1548	24.5815	12.1664	251.558	0.1606	1.03289	3.164	0.6389	6.176	0.70149	9.206	3.85184	12.169	10.2395
0.0804	-0.00186	3.2065	-0.019	6.3523	-0.02992	9.316	-0.02656	12.275	-0.02638	0.1608	1.09275	3.184	6.51342	6.1324	12.6511	9.155	24.8244	12.1666	251.541	0.1608	1.03763	3.1642	0.65042	6.1762	0.77962	9.2062	3.80877	12.1692	10.4895
0.0805	-0.00365	3.2066	-0.01874	6.3524	-0.02992	9.3161	-0.02624	12.2751	-0.02624	0.161	1.0748	3.1842	6.53786	6.1326	12.7345	9.1552	25.0695	12.1668	251.525	0.161	1.02498	3.1644	0.62426	6.1764	0.92644	9.2064	3.7797	12.1694	10.7499
0.0806	-0.00599	3.2067	-0.01847	6.3525	-0.02968	9.3162	-0.02587	12.2752	-0.02592	0.1612	1.05685	3.1844	6.55758	6.1328	12.8182	9.1554	25.317	12.167	251.512	0.1612	0.9617	3.1646	0.6039	6.1766	1.07326	9.2066	3.73664	12.1696	11.0301
0.0807	-0.00852	3.2068	-0.0181	6.3526	-0.02928	9.3163	-0.02547	12.2753	-0.02622	0.1614	1.03769	3.1846	6.571	6.133	12.9019	9.1556	25.5684	12.1672	251.5	0.1614	0.8826	3.1648	0.61252	6.1768	1.22817	9.2068	3.71057	12.1698	11.2988
0.0808	-0.01054	3.2069	-0.0177	6.3527	-0.02864	9.3164	-0.02544	12.2754	-0.02661	0.1616	1.01772	3.1848	6.58599	6.1332	12.9834	9.1558	25.823	12.1674	251.493	0.1616	0.78136	3.165	0.64288	6.177	1.36421	9.207	3.6645	12.17	11.5842
0.0809	-0.01222	3.207	-0.01741	6.3528	-0.028	9.3165	-0.02547	12.2755	-0.02677	0.1618	0.99613	3.185	6.60177	6.1334	13.0642	9.156	26.0809	12.1676	251.485	0.1618	0.70859	3.1652	0.66599	6.1772	1.51508	9.2072	3.65143	12.1702	11.9082
0.081	-0.01392	3.2071	-0.01701	6.3529	-0.02739	9.3166	-0.02531	12.2756	-0.02685	0.162	0.97454	3.1852	6.6148	6.1336	13.1446	9.1562	26.3449	12.1678	251.481	0.162	0.60418	3.1654	0.6891	6.1774	1.62957	9.2074	3.65936	12.1704	12.2665
0.0811	-0.01546	3.2072	-0.01674	6.353	-0.02696	9.3167	-0.02531	12.2757	-0.02667	0.1622	0.95011	3.1854	6.62703	6.1338	13.2221	9.1564	26.6095	12.168	251.476	0.1622	0.49502	3.1656	0.70061	6.1776	1.74407	9.2076	3.69629	12.1706	12.654
0.0812	-0.01677	3.2073	-0.01642	6.3531	-0.02646	9.3168	-0.02555	12.2758	-0.026	0.1624	0.92529	3.1856	6.63848	6.134	13.2974	9.1566	26.8772	12.1682	251.471	0.1624	0.39852	3.1658	0.6846	6.1778	1.80872	9.2078	3.69622	12.1708	13.0676
0.0813	-0.01743	3.2074	-0.01608	6.3532	-0.026	9.3169	-0.02555	12.2759	-0.02558	0.1626	0.90046	3.1858	6.64481	6.1342	13.3742	9.1568	27.1483	12.1684	251.467	0.1626	0.30044	3.166	0.68163	6.178	1.86664	9.208	3.74715	12.171	13.5114
0.0814	-0.01783	3.2075	-0.01565	6.3533	-0.0255	9.317	-0.02547	12.276	-0.02504	0.1628	0.87766	3.186	6.64759	6.1344	13.4502	9.157	27.427	12.1686	251.459	0.1628	0.20394	3.1662	0.67286	6.1782	1.85856	9.2082	3.78209	12.1712	13.9823
0.0815	-0.01799	3.2076	-0.01549	6.3534	-0.02502	9.3171	-0.0255	12.2761	-0.02454	0.163	0.85364	3.1862	6.64722	6.1346	13.5177	9.1572	27.7088	12.1688	251.454	0.163	0.10269	3.1664	0.68148	6.1784	1.87742	9.2084	3.80302	12.1714	14.4958
0.0816	-0.01783	3.2077	-0.01546	6.3535	-0.02443	9.3172	-0.02539	12.2762	-0.02369	0.1632	0.82639	3.1864	6.64606	6.1348	13.5816	9.1574	27.9936	12.169	251.452	0.1632	0.01885	3.1666	0.70459	6.1786	1.80468	9.2086	3.82695	12.1716	15.0501
0.0817	-0.01725	3.2078	-0.01573	6.3536	-0.02377	9.3173	-0.02526	12.2763	-0.02318	0.1634	0.79873	3.1866	6.64648	6.135	13.6433	9.1576	28.2834	12.1692	251.449	0.1634	-0.01912	3.1668	0.71901	6.1788	1.72925	9.2088	3.87688	12.1718	15.646
0.0818	-0.01639	3.2079	-0.01626	6.3537	-0.0231	9.3174	-0.0252	12.2764	-0.0223	0.1636	0.76662	3.1868	6.64533	6.1352	13.7039	9.1578	28.5774	12.1694	251.445	0.1636	-0.01121	3.167	0.71893	6.179	1.63631	9.209	3.91181	12.172	16.3117
0.0819	-0.01565	3.208	-0.01706	6.3538	-0.02236	9.3175	-0.02494	12.2765	-0.02113	0.1638	0.73613	3.187	6.64102	6.1354	13.7641	9.158	28.876	12.1696	251.438	0.1638	0.04891	3.1672	0.70002	6.1792	1.54741	9.2092	4.01774	12.1722	17.0494
0.082	-0.01477	3.2081	-0.01794	6.3539	-0.02156	9.3176	-0.02467	12.2766	-0.01985	0.164	0.70686	3.1872	6.63356	6.1356	13.8218	9.1582	29.178	12.1698	251.433	0.164	0.08688	3.1674	0.68835	6.1794	1.45716	9.2094	4.13767	12.1724	17.8474
0.0821	-0.01387	3.2082	-0.01911	6.354	-0.02084	9.3177	-0.02451	12.2767	-0.01898	0.1642	0.67839	3.1874	6.62531	6.1358	13.879	9.1584	29.4864	12.17	251.422	0.1642	0.15807	3.1676	0.67234	6.1796	1.41136	9.2096	4.27061	12.1726	18.6851
0.0822	-0.01283	3.2083	-0.02007	6.3541	-0.02012	9.3178	-0.02427	12.2768	-0.01815	0.1644	0.65316	3.1876	6.61313	6.136	13.9374	9.1586	29.8015	12.1702	251.411	0.1644	0.22135	3.1678	0.67661	6.1798	1.35748	9.2098	4.40154	12.1728	19.5811
0.0823	-0.01171	3.2084	-0.02124	6.3542	-0.01959	9.3179	-0.02385	12.2769	-0.01757	0.1646	0.62914	3.1878	6.59936	6.1362	13.9973	9.1588	30.1231	12.1704	251.401	0.1646	0.26249	3.168	0.67654	6.18	1.33189	9.21	4.61647	12.173	20.573
0.0824	-0.01078	3.2085	-0.02252	6.3543	-0.01914	9.318	-0.02369	12.277	-0.01687	0.1648	0.60432	3.188	6.58363	6.1364	14.0535	9.159	30.4517	12.1706	251.389	0.1648	0.30995	3.1682	0.66487	6.1802	1.3036	9.2102	4.7764	12.1732	21.644
0.0825	-0.01001	3.2086	-0.02393	6.3544	-0.0189	9.3181	-0.02339	12.2771	-0.01605	0.165	0.58111	3.1882	6.57145	6.1366	14.1093	9.1592	30.7806	12.1708	251.379	0.165	0.35583	3.1684	0.64886	6.1804	1.31033	9.2104	4.95233	12.1734	22.8057
0.0826	-0.00918	3.2087	-0.02523	6.3545	-0.01884	9.3182	-0.02308	12.2772	-0.01522	0.1652	0.5583	3.1884	6.55808	6.1368	14.1691	9.1594	31.1205	12.171	251.364	0.1652	0.39855	3.1686	0.62995	6.1806	1.28878	9.2106	5.13326	12.1736	24.0706
0.0827	-0.00876	3.2088	-0.02648	6.3546	-0.019	9.3183	-0.02254	12.2773	-0.01477	0.1654	0.53752	3.1886	6.54392	6.137	14.2282	9.1596	31.4724	12.1712	251.347	0.1654	0.45708	3.1688	0.63712	6.1808	1.35344	9.2108	5.32219	12.1738	25.4095
0.0828	-0.0083	3.2089	-0.02749	6.3547	-0.01932	9.3184	-0.0219	12.2774	-0.01397	0.1656	0.5127	3.1888	6.52937	6.1372	14.2888	9.1598	31.8325	12.1714	251.328	0.1656	0.54884	3.169	0.68051	6.181	1.42213	9.211	5.50012	12.174	26.8401
0.0829	-0.00814	3.209	-0.02858	6.3548	-0.01993	9.3185	-0.02113	12.2775	-0.01307	0.1658	0.49515	3.189	6.51522	6.1374	14.3501	9.16	32.2006	12.1716	251.308	0.1658	0.5789	3.1692	0.72971	6.1812	1.47467	9.2112	5.68906	12.1742	28.3852
0.083	-0.00796	3.2091	-0.02938	6.3549	-0.02087	9.3186	-0.02036	12.2776	-0.01243	0.166	0.47599	3.1892	6.49791	6.1376	14.4104	9.1602	32.5769	12.1718	251.289	0.166	0.58681	3.1694	0.79918	6.1814	1.5043	9.2114	5.82699	12.1744	30.019
0.0831	-0.00825	3.2092	-0.0301	6.355	-0.02212	9.3187	-0.01935	12.2777	-0.01211	0.1662	0.45642	3.1894	6.48061	6.1378	14.4732	9.1604	32.9643	12.172	251.27	0.1662	0.61212	3.1696	0.85707	6.1816	1.52585	9.2116	5.94692	12.1746	31.7516
0.0832	-0.0086	3.2093	-0.03071	6.3551	-0.02347	9.3188	-0.01802	12.2778	-0.01163	0.1664	0.43605	3.1896	6.45897	6.138	14.5352	9.1606	33.3572	12.1722	251.257	0.1664	0.62478	3.1698	0.90336	6.1818	1.51104	9.2118	6.01885	12.1748	33.6397
0.0833	-0.00942	3.2094	-0.03141	6.3552	-0.02481	9.3189	-0.01663	12.2779	-0.01123	0.1666	0.41163	3.1898	6.44284	6.1382	14.5943	9.1608	33.7586	12.1724	251.245	0.1666	0.65959	3.17	0.93082	6.182	1.50026	9.212	6.07678	12.175	35.6371
0.0834	-0.01043	3.2095	-0.03188	6.3553	-0.02608	9.319	-0.01528	12.278	-0.01099	0.1668	0.38437	3.19	6.42514	6.1384	14.6523	9.161	34.1702	12.1726	251.235	0.1668	0.70863	3.1702	0.98871	6.1822	1.44638	9.2122	6.07471	12.1752	37.6866
0.0835	-0.01142	3.2096	-0.03215	6.3554	-0.02725	9.3191	-0.01365	12.2781	-0.01075	0.167	0.35914	3.1902	6.40902	6.1386	14.7155	9.1612	34.5894	12.1728	251.227	0.167	0.77191	3.1704	1.04949	6.1824	1.40732	9.2124	6.11164	12.1754	39.8018
0.0836	-0.01243	3.2097	-0.03239	6.3555	-0.02827	9.3192	-0.01227	12.2782	-0.01065	0.1672	0.32987	3.1904	6.38659	6.1388	14.7783	9.1614	35.0245	12.173	251.222	0.1672	0.81938	3.1706	1.11172	6.1826	1.36421	9.2126	6.14358	12.1756	41.943
0.0837	-0.01344	3.2098	-0.03258	6.3556	-0.02909	9.3193	-0.01075	12.2783	-0.01054	0.1674	0.30302	3.1906	6.36574	6.139	14.8404	9.1616	35.4685	12.1732	251.22	0.1674	0.88266	3.1708	1.18845	6.1828	1.33862	9.2128	6.21051	12.1758	44.0894
0.0838	-0.01429	3.2099	-0.03263	6.3557	-0.02984	9.3194	-0.00948	12.2784	-0.01022	0.1676	0.27657	3.1908	6.34528	6.1392	14.9072	9.1618	35.9189	12.1734	251.223	0.1676	0.89057	3.171	1.24633	6.183	1.26049	9.213	6.26044	12.176	46.2796
0.0839	-0.01536	3.21	-0.03274	6.3558	-0.03063	9.3195	-0.00836	12.2785	-0.01001	0.1678	0.2562	3.191	6.32324	6.1394	14.9733	9.162	36.3776	12.1736	251.226	0.1678	0.83204	3.1712	1.29552	6.1832	1.18506	9.2132	6.32437	12.1762	48.4489
0.084	-0.01605	3.2101	-0.03258	6.3559	-0.03122	9.3196	-0.00724	12.2786	-0.00987	0.168	0.23622	3.1912	6.30318	6.1396	15.039	9.1622	36.8488	12.1738	251.235	0.168	0.83995	3.1714	1.37369	6.1834	1.146	9.2134	6.3883	12.1764	50.5536
0.0841	-0.01669	3.2102	-0.03242	6.356	-0.03159	9.3197	-0.00612	12.2787	-0.00969	0.1682	0.21544	3.1914	6.28981	6.1398	15.1088	9.1624	37.3323	12.174	251.245	0.1682	0.83204	3.1716	1.45042	6.1836	1.14869	9.2136	6.47323	12.1766	52.5781
0.0842	-0.01674	3.2103	-0.03202	6.3561	-0.03178	9.3198	-0.0053	12.2788	-0.00932	0.1684	0.19669	3.1916	6.27802	6.14	15.1793	9.1626	37.8262	12.1742	251.256	0.1684	0.81464	3.1718	1.53873	6.1838	1.17429	9.2138	6.56916	12.1768	54.5047
0.0843	-0.01666	3.2104	-0.0313	6.3562	-0.03183	9.3199	-0.00484	12.2789	-0.00905	0.1686	0.18157	3.1918	6.27095	6.1402	15.2542	9.1628	38.3344	12.1744	251.267	0.1686	0.78933	3.172	1.64733	6.184	1.23086	9.214	6.70709	12.177	56.2885
0.0844	-0.01632	3.2105	-0.03061	6.3563	-0.03194	9.32	-0.00447	12.279	-0.00881	0.1688	0.17212	3.192	6.2631	6.1404	15.3328	9.163	38.8559	12.1746	251.28	0.1688	0.73396	3.1722	1.77332	6.1842	1.28205	9.2142	6.86203	12.1772	57.9212
0.0845	-0.01586	3.2106	-0.02994	6.3564	-0.03202	9.3201	-0.0041	12.2791	-0.00854	0.169	0.16913	3.1922	6.26155	6.1406	15.4136	9.1632	39.3923	12.1748	251.294	0.169	0.67227	3.1724	1.88192	6.1844	1.35748	9.2144	7.05296	12.1774	59.4299
0.0846	-0.01549	3.2107	-0.02941	6.3565	-0.03228	9.3202	-0.00381	12.2792	-0.00833	0.1692	0.16818	3.1924	6.26355	6.1408	15.4881	9.1634	39.9462	12.175	251.308	0.1692	0.5995	3.1726	1.96734	6.1846	1.40328	9.2146	7.22389	12.1776	60.8281
0.0847	-0.01506	3.2108	-0.02877	6.3566	-0.03242	9.3203	-0.00357	12.2793	-0.00817	0.1694	0.1741	3.1926	6.27381	6.141	15.5667	9.1636	40.5123	12.1752	251.322	0.1694	0.53622	3.1728	2.00929	6.1848	1.47197	9.2148	7.39382	12.1778	62.1232
0.0848	-0.01469	3.2109	-0.02803	6.3567	-0.03244	9.3204	-0.00343	12.2794	-0.00804	0.1696	0.18163	3.1928	6.2829	6.1412	15.6489	9.1638	41.0943	12.1754	251.335	0.1696	0.45237	3.173	1.99762	6.185	1.53663	9.215	7.55575	12.178	63.2933
0.0849	-0.01435	3.211	-0.02731	6.3568	-0.03247	9.3205	-0.00319	12.2795	-0.00804	0.1698	0.19079	3.193	6.2971	6.1414	15.7305	9.164	41.6947	12.1756	251.348	0.1698	0.41124	3.1732	1.97871	6.1852	1.62957	9.2152	7.73168	12.1782	64.33
0.085	-0.01387	3.2111	-0.02646	6.3569	-0.03223	9.3206	-0.0029	12.2796	-0.00806	0.17	0.20116	3.1932	6.31761	6.1416	15.8149	9.1642	42.3171	12.1758	251.364	0.17	0.36853	3.1734	1.90039	6.1854	1.71578	9.2154	7.89361	12.1784	65.2812
0.0851	-0.01349	3.2112	-0.0256	6.357	-0.03218	9.3207	-0.00277	12.2797	-0.0082	0.1702	0.2095	3.1934	6.33851	6.1418	15.9012	9.1644	42.9579	12.176	251.378	0.1702	0.31	3.1736	1.74237	6.1856	1.7764	9.2156	8.06654	12.1786	66.1209
0.0852	-0.01336	3.2113	-0.02478	6.3571	-0.03188	9.3208	-0.00271	12.2798	-0.00836	0.1704	0.22837	3.1936	6.35981	6.142	15.9926	9.1646	43.618	12.1762	251.394	0.1704	0.26729	3.1738	1.54234	6.1858	1.82354	9.2158	8.22648	12.1788	66.8867
0.0853	-0.01355	3.2114	-0.02435	6.3572	-0.03143	9.3209	-0.00256	12.2799	-0.00846	0.1706	0.25169	3.1938	6.38504	6.1422	16.0819	9.1648	44.3004	12.1764	251.409	0.1706	0.23407	3.174	1.31477	6.186	1.84509	9.216	8.40241	12.179	67.566
0.0854	-0.01395	3.2115	-0.02419	6.3573	-0.03087	9.321	-0.00234	12.28	-0.00846	0.1708	0.275	3.194	6.41737	6.1424	16.1645	9.165	45.0034	12.1766	251.425	0.1708	0.21192	3.1742	1.05243	6.1862	1.85587	9.2162	8.58034	12.1792	68.1786
0.0855	-0.01429	3.2116	-0.02409	6.3574	-0.03018	9.3211	-0.00237	12.2801	-0.00836	0.171	0.30074	3.1942	6.45402	6.1426	16.2519	9.1652	45.7299	12.1768	251.44	0.171	0.22458	3.1744	0.76255	6.1864	1.87338	9.2164	8.73727	12.1794	68.7745
0.0856	-0.01482	3.2117	-0.02387	6.3575	-0.02917	9.3212	-0.0025	12.2802	-0.00812	0.1712	0.32567	3.1944	6.49186	6.1428	16.3419	9.1654	46.4778	12.177	251.456	0.1712	0.23723	3.1746	0.46253	6.1866	1.89897	9.2166	8.8812	12.1796	69.3464
0.0857	-0.01544	3.2118	-0.02358	6.3576	-0.02811	9.3213	-0.00269	12.2803	-0.00777	0.1714	0.35182	3.1946	6.53128	6.143	16.4403	9.1656	47.2505	12.1772	251.47	0.1714	0.24989	3.1748	0.18425	6.1868	1.95959	9.2168	9.04313	12.1798	69.8371
0.0858	-0.01605	3.2119	-0.02329	6.3577	-0.02736	9.3214	-0.00274	12.2804	-0.00727	0.1716	0.37675	3.1948	6.5699	6.1432	16.5402	9.1658	48.0498	12.1774	251.483	0.1716	0.27204	3.175	-0.03897	6.187	1.99192	9.217	9.22406	12.18	70.2663
0.0859	-0.01666	3.212	-0.02318	6.3578	-0.02672	9.3215	-0.00282	12.2805	-0.00668	0.1718	0.40331	3.195	6.6172	6.1434	16.643	9.166	48.8767	12.1776	251.497	0.1718	0.31792	3.1752	-0.21292	6.1872	2.02694	9.2172	9.389	12.1802	70.6663
0.086	-0.01722	3.2121	-0.02297	6.3579	-0.026	9.3216	-0.00298	12.2806	-0.00604	0.172	0.43148	3.1952	6.66055	6.1436	16.7451	9.1662	49.7318	12.1778	251.511	0.172	0.3638	3.1754	-0.38688	6.1874	2.04175	9.2174	9.55393	12.1804	71.0122
0.0861	-0.01786	3.2122	-0.02284	6.358	-0.02544	9.3217	-0.00319	12.2807	-0.00556	0.1722	0.45964	3.1954	6.69957	6.1438	16.8494	9.1664	50.6159	12.178	251.52	0.1722	0.44449	3.1756	-0.5333	6.1876	2.05927	9.2176	9.73786	12.1806	71.3121
0.0862	-0.01866	3.2123	-0.02268	6.3581	-0.02449	9.3218	-0.00338	12.2808	-0.00514	0.1724	0.49145	3.1956	6.74135	6.144	16.9585	9.1666	51.5312	12.1782	251.53	0.1724	0.53308	3.1758	-0.61887	6.1878	2.09563	9.2178	9.92079	12.1808	71.6194
0.0863	-0.01935	3.2124	-0.02265	6.3582	-0.02382	9.3219	-0.00359	12.2809	-0.00452	0.1726	0.51962	3.1958	6.78352	6.1442	17.0631	9.1668	52.4806	12.1784	251.537	0.1726	0.64224	3.176	-0.67255	6.188	2.11719	9.218	10.1237	12.181	71.9132
0.0864	-0.02007	3.2125	-0.02244	6.3583	-0.02321	9.322	-0.00383	12.281	-0.0041	0.1728	0.54496	3.196	6.82372	6.1444	17.1766	9.167	53.4638	12.1786	251.545	0.1728	0.72134	3.1762	-0.68857	6.1882	2.16029	9.2182	10.3147	12.1812	72.2048
0.0865	-0.02065	3.2126	-0.02225	6.3584	-0.0227	9.3221	-0.00389	12.2811	-0.00373	0.173	0.57394	3.1962	6.85762	6.1446	17.3026	9.1672	54.4881	12.1788	251.55	0.173	0.80203	3.1764	-0.67995	6.1884	2.19935	9.2184	10.5066	12.1814	72.4954
0.0866	-0.02137	3.2127	-0.0219	6.3585	-0.02236	9.3222	-0.00351	12.2812	-0.00349	0.1732	0.6013	3.1964	6.88877	6.1448	17.4315	9.1674	55.5528	12.179	251.555	0.1732	0.85265	3.1766	-0.64959	6.1886	2.23572	9.2186	10.7375	12.1816	72.7475
0.0867	-0.02198	3.2128	-0.02161	6.3586	-0.02241	9.3223	-0.00314	12.2813	-0.00343	0.1734	0.63149	3.1966	6.91558	6.145	17.5626	9.1676	56.6635	12.1792	251.557	0.1734	0.92859	3.1768	-0.58446	6.1888	2.27074	9.2188	10.9774	12.1818	72.9693
0.0868	-0.02252	3.2129	-0.02132	6.3587	-0.02236	9.3224	-0.00274	12.2814	-0.00309	0.1736	0.66533	3.1968	6.94081	6.1452	17.694	9.1678	57.8221	12.1794	251.559	0.1736	1.01244	3.177	-0.52658	6.189	2.2896	9.219	11.2144	12.182	73.2193
0.0869	-0.02318	3.213	-0.02108	6.3588	-0.02201	9.3225	-0.00232	12.2815	-0.00271	0.1738	0.69956	3.197	6.96644	6.1454	17.8284	9.168	59.0322	12.1796	251.559	0.1738	1.09312	3.1772	-0.46434	6.1892	2.30307	9.2192	11.4563	12.1822	73.4828
0.087	-0.02401	3.2131	-0.02039	6.3589	-0.02156	9.3226	-0.00186	12.2816	-0.00242	0.174	0.7338	3.1972	6.98695	6.1456	17.9621	9.1682	60.2956	12.1798	251.557	0.174	1.15166	3.1774	-0.42674	6.1894	2.29634	9.2194	11.7222	12.1824	73.7317
0.0871	-0.02504	3.2132	-0.01983	6.359	-0.02127	9.3227	-0.00144	12.2817	-0.00189	0.1742	0.77046	3.1974	7.01139	6.1458	18.1042	9.1684	61.6186	12.18	251.555	0.1742	1.19754	3.1776	-0.38045	6.1896	2.30307	9.2196	12.0072	12.1826	74.0067
0.0872	-0.026	3.2133	-0.0193	6.3591	-0.02089	9.3228	-0.000958	12.2818	-0.000878	0.1744	0.80834	3.1976	7.03781	6.146	18.2486	9.1686	63.0041	12.1802	251.554	0.1744	1.23551	3.1778	-0.29938	6.1898	2.2896	9.2198	12.2841	12.1828	74.2806
0.0873	-0.02683	3.2134	-0.01882	6.3592	-0.02076	9.3229	-0.000292	12.2819	0.000213	0.1746	0.84582	3.1978	7.06462	6.1462	18.3933	9.1688	64.4584	12.1804	251.549	0.1746	1.23551	3.178	-0.22555	6.19	2.25727	9.22	12.571	12.183	74.5327
0.0874	-0.02757	3.2135	-0.01815	6.3593	-0.02055	9.323	0.000639	12.282	0.00136	0.1748	0.88167	3.198	7.0934	6.1464	18.5409	9.169	65.9859	12.1806	251.545	0.1748	1.18489	3.1782	-0.14448	6.1902	2.21417	9.2202	12.893	12.1832	74.7608
0.0875	-0.02824	3.2136	-0.01738	6.3594	-0.02055	9.3231	0.00152	12.2821	0.00272	0.175	0.92077	3.1982	7.12533	6.1466	18.6885	9.1692	67.5942	12.1808	251.537	0.175	1.17223	3.1784	-0.06342	6.1904	2.13874	9.2204	13.2469	12.1834	74.9764
0.0876	-0.02893	3.2137	-0.01645	6.3595	-0.02052	9.3232	0.00224	12.2822	0.00447	0.1752	0.95581	3.1984	7.16278	6.1468	18.8332	9.1694	69.2866	12.181	251.53	0.1752	1.1311	3.1786	0.03214	6.1906	2.03771	9.2206	13.6198	12.1836	75.1701
0.0877	-0.02944	3.2138	-0.01544	6.3596	-0.02031	9.3233	0.00277	12.2823	0.00671	0.1754	0.99369	3.1986	7.20377	6.147	18.9768	9.1696	71.0727	12.1812	251.522	0.1754	1.13901	3.1788	0.14364	6.1908	1.93399	9.2208	14.0108	12.1838	75.3752
0.0878	-0.02992	3.2139	-0.01451	6.3597	-0.02007	9.3234	0.00346	12.2824	0.00953	0.1756	1.02833	3.1988	7.25264	6.1472	19.1215	9.1698	72.9608	12.1814	251.515	0.1756	1.0963	3.179	0.22906	6.191	1.80468	9.221	14.4367	12.184	75.5783
0.0879	-0.03037	3.214	-0.01357	6.3598	-0.01985	9.3235	0.0041	12.2825	0.01203	0.1758	1.05488	3.199	7.30465	6.1474	19.2669	9.17	74.9565	12.1816	251.508	0.1758	1.02986	3.1792	0.30578	6.1912	1.68345	9.2212	14.9046	12.1842	75.7501
0.088	-0.03071	3.2141	-0.01264	6.3599	-0.0197	9.3236	0.00476	12.2826	0.01469	0.176	1.08224	3.1992	7.36022	6.1476	19.4109	9.1702	77.076	12.1818	251.501	0.176	0.95867	3.1794	0.34773	6.1914	1.58647	9.2214	15.4136	12.1844	75.897
0.0881	-0.03087	3.2142	-0.01224	6.36	-0.01985	9.3237	0.00546	12.2827	0.01757	0.1762	1.1096	3.1994	7.42012	6.1478	19.56	9.1704	79.3316	12.182	251.494	0.1762	0.93652	3.1796	0.39402	6.1916	1.49622	9.2216	15.9725	12.1846	76.0625
0.0882	-0.03093	3.2143	-0.01179	6.3601	-0.01996	9.3238	0.0062	12.2828	0.02039	0.1764	1.13211	3.1996	7.48159	6.148	19.708	9.1706	81.7295	12.1822	251.487	0.1764	0.9033	3.1798	0.45191	6.1918	1.42483	9.2218	16.5704	12.1848	76.1739
0.0883	-0.03103	3.2144	-0.01128	6.3602	-0.01996	9.3239	0.00684	12.2829	0.02305	0.1766	1.153	3.1998	7.54779	6.1482	19.8575	9.1708	84.2799	12.1824	251.479	0.1766	0.85268	3.18	0.46053	6.192	1.41136	9.222	17.2543	12.185	76.279
0.0884	-0.03111	3.2145	-0.01081	6.3603	-0.01993	9.324	0.00729	12.283	0.02635	0.1768	1.17227	3.2	7.61281	6.1484	20.0088	9.171	86.99	12.1826	251.472	0.1768	0.81471	3.1802	0.45176	6.1922	1.3925	9.2222	17.9923	12.1852	76.3873
0.0885	-0.03125	3.2146	-0.01035	6.3604	-0.01996	9.3241	0.00729	12.2831	0.02973	0.177	1.19113	3.2002	7.67861	6.1486	20.1645	9.1712	89.8685	12.1828	251.466	0.177	0.80997	3.1804	0.44009	6.1924	1.40732	9.2224	18.7422	12.1854	76.5226
0.0886	-0.03162	3.2147	-0.00985	6.3605	-0.01977	9.3242	0.00724	12.2832	0.03338	0.1772	1.20595	3.2004	7.74403	6.1488	20.3213	9.1714	92.9227	12.183	251.46	0.1772	0.78941	3.1806	0.40235	6.1926	1.45716	9.2226	19.5351	12.1856	76.6611
0.0887	-0.03204	3.2148	-0.00942	6.3606	-0.01951	9.3243	0.00713	12.2833	0.037	0.1774	1.21794	3.2006	7.80589	6.149	20.4811	9.1716	96.1559	12.1832	251.453	0.1774	0.82263	3.1808	0.34721	6.1928	1.57165	9.2228	20.3581	12.1858	76.8079
0.0888	-0.03252	3.2149	-0.009	6.3607	-0.01908	9.3244	0.00684	12.2834	0.0404	0.1776	1.22507	3.2008	7.86697	6.1492	20.643	9.1718	99.5743	12.1834	251.446	0.1776	0.7815	3.181	0.28918	6.193	1.705	9.223	21.199	12.186	76.9412
0.0889	-0.033	3.215	-0.00838	6.3608	-0.01828	9.3245	0.00639	12.2835	0.04376	0.1778	1.23261	3.201	7.92333	6.1494	20.8094	9.172	103.186	12.1836	251.439	0.1778	0.78467	3.1812	0.25577	6.1932	1.86934	9.2232	22.0979	12.1862	77.0828
0.089	-0.03356	3.2151	-0.00769	6.3609	-0.01733	9.3246	0.00586	12.2836	0.0474	0.178	1.24419	3.2012	7.97771	6.1496	20.9805	9.1722	107	12.1838	251.428	0.178	0.81947	3.1814	0.25135	6.1934	2.0202	9.2234	23.0539	12.1864	77.2296
0.0891	-0.03401	3.2152	-0.00681	6.361	-0.01655	9.3247	0.00519	12.2837	0.05129	0.1782	1.25294	3.2014	8.02697	6.1498	21.1561	9.1724	111.013	12.184	251.418	0.1782	0.87326	3.1816	0.27012	6.1936	2.16029	9.2236	24.0678	12.1866	77.3848
0.0892	-0.03428	3.2153	-0.0058	6.3611	-0.01528	9.3248	0.00431	12.2838	0.05563	0.1784	1.25846	3.2016	8.07269	6.15	21.3309	9.1726	115.23	12.1842	251.408	0.1784	0.8527	3.1818	0.32076	6.1938	2.32193	9.2238	25.1237	12.1868	77.5118
0.0893	-0.03425	3.2154	-0.00495	6.3612	-0.01379	9.3249	0.00357	12.2839	0.06026	0.1786	1.26276	3.2018	8.11486	6.1502	21.5068	9.1728	119.661	12.1844	251.397	0.1786	0.8701	3.182	0.32793	6.194	2.44316	9.224	26.2527	12.187	77.692
0.0894	-0.0342	3.2155	-0.00394	6.3613	-0.01259	9.325	0.00274	12.284	0.06526	0.1788	1.26423	3.202	8.15191	6.1504	21.6827	9.173	124.31	12.1846	251.386	0.1788	0.90332	3.1822	0.38147	6.1942	2.52263	9.2242	27.4316	12.1872	77.8669
0.0895	-0.03415	3.2156	-0.00295	6.3614	-0.01168	9.3251	0.00189	12.2841	0.07005	0.179	1.26367	3.2022	8.19014	6.1506	21.8601	9.1732	129.181	12.1848	251.373	0.179	0.93338	3.1824	0.4437	6.1944	2.61827	9.2244	28.6905	12.1874	78.0272
0.0896	-0.03412	3.2157	-0.00205	6.3615	-0.01067	9.3252	0.00107	12.2842	0.07479	0.1792	1.26029	3.2024	8.22326	6.1508	22.0364	9.1734	134.269	12.185	251.359	0.1792	0.9587	3.1826	0.49434	6.1946	2.70852	9.2246	30.0585	12.1876	78.1553
0.0897	-0.03369	3.2158	-0.00133	6.3616	-0.00963	9.3253	0.000426	12.2843	0.07947	0.1794	1.25569	3.2026	8.2544	6.151	22.2119	9.1736	139.563	12.1852	251.345	0.1794	0.97452	3.1828	0.56671	6.1948	2.79069	9.2248	31.5194	12.1878	78.2656
0.0898	-0.03319	3.2159	-0.000479	6.3617	-0.0086	9.3254	-0.000346	12.2844	0.08424	0.1796	1.25514	3.2028	8.28594	6.1512	22.3849	9.1738	145.05	12.1854	251.333	0.1796	0.95396	3.183	0.63619	6.195	2.82706	9.225	33.1343	12.188	78.3604
0.0899	-0.03274	3.216	5.3585e-05	6.3618	-0.00801	9.3255	-0.00109	12.2845	0.08903	0.1798	1.25499	3.203	8.31393	6.1514	22.5593	9.174	150.699	12.1856	251.319	0.1798	0.97136	3.1832	0.67524	6.1952	2.84457	9.2252	34.8882	12.1882	78.4353
0.09	-0.03204	3.2161	0.000293	6.3619	-0.00775	9.3256	-0.00202	12.2846	0.09374	0.18	1.25079	3.2032	8.34034	6.1516	22.7257	9.1742	156.465	12.1858	251.307	0.18	0.97453	3.1834	0.70125	6.1954	2.83783	9.2254	36.7032	12.1884	78.4654
0.0901	-0.03122	3.2162	0.000373	6.362	-0.00769	9.3257	-0.00279	12.2847	0.09848	0.1802	1.24215	3.2034	8.36518	6.1518	22.888	9.1744	162.303	12.186	251.3	0.1802	0.94922	3.1836	0.71277	6.1956	2.82706	9.2256	38.5901	12.1886	78.4872
0.0902	-0.03042	3.2163	0.000293	6.3621	-0.0074	9.3258	-0.00357	12.2848	0.10292	0.1804	1.2331	3.2036	8.39081	6.152	23.0489	9.1746	168.159	12.1862	251.291	0.1804	0.89859	3.1838	0.72139	6.1958	2.79877	9.2258	40.533	12.1888	78.485
0.0903	-0.02986	3.2164	0.000293	6.3622	-0.00735	9.3259	-0.0041	12.2849	0.10702	0.1806	1.22284	3.2038	8.41644	6.1522	23.2101	9.1748	173.974	12.1864	251.284	0.1806	0.87328	3.184	0.69378	6.196	2.75836	9.226	42.529	12.189	78.4849
0.0904	-0.02957	3.2165	0.000586	6.3623	-0.0074	9.326	-0.00492	12.285	0.11088	0.1808	1.21339	3.204	8.44128	6.1524	23.3691	9.175	179.678	12.1866	251.278	0.1808	0.8195	3.1842	0.71689	6.1962	2.7193	9.2262	44.5359	12.1892	78.4483
0.0905	-0.02904	3.2166	0.000533	6.3624	-0.00713	9.3261	-0.00538	12.2851	0.11429	0.181	1.20393	3.2042	8.46652	6.1526	23.5307	9.1752	185.205	12.1868	251.274	0.181	0.74673	3.1844	0.71682	6.1964	2.66542	9.2264	46.5538	12.1894	78.42
0.0906	-0.02848	3.2167	0.000612	6.3625	-0.00612	9.3262	-0.00583	12.2852	0.11719	0.1812	1.19367	3.2044	8.48821	6.1528	23.6923	9.1754	190.492	12.187	251.272	0.1812	0.70876	3.1846	0.75442	6.1966	2.60749	9.2266	48.5438	12.1896	78.3762
0.0907	-0.02776	3.2168	0.000586	6.3626	-0.00514	9.3263	-0.00596	12.2853	0.12025	0.1814	1.18422	3.2046	8.51108	6.153	23.8561	9.1756	195.482	12.1872	251.272	0.1814	0.65972	3.1848	0.81665	6.1968	2.55496	9.2268	50.4737	12.1898	78.3375
0.0908	-0.02709	3.2169	0.000506	6.3627	-0.00418	9.3264	-0.00631	12.2854	0.12307	0.1816	1.17274	3.2048	8.53159	6.1532	24.0206	9.1758	200.129	12.1874	251.27	0.1816	0.63441	3.185	0.86729	6.197	2.47953	9.227	52.3156	12.19	78.2926
0.0909	-0.02627	3.217	0.000187	6.3628	-0.00333	9.3265	-0.00625	12.2855	0.12544	0.1818	1.15762	3.205	8.55091	6.1534	24.1907	9.176	204.4	12.1876	251.267	0.1818	0.62492	3.1852	0.92518	6.1972	2.4041	9.2272	54.0156	12.1902	78.2425
0.091	-0.02539	3.2171	8.01998e-05	6.3629	-0.00218	9.3266	-0.00628	12.2856	0.12781	0.182	1.14089	3.2052	8.57024	6.1536	24.3581	9.1762	208.277	12.1878	251.266	0.182	0.63758	3.1854	0.99755	6.1974	2.31789	9.2274	55.5805	12.1904	78.2007
0.0911	-0.02481	3.2172	0.000187	6.363	-0.000931	9.3267	-0.00604	12.2857	0.12996	0.1822	1.12456	3.2054	8.58996	6.1538	24.5344	9.1764	211.762	12.188	251.264	0.1822	0.63758	3.1856	1.06703	6.1976	2.24919	9.2276	57.0604	12.1906	78.1839
0.0912	-0.02411	3.2173	0.000187	6.3631	0.00024	9.3268	-0.00602	12.2858	0.1318	0.1824	1.10782	3.2056	8.6081	6.154	24.714	9.1766	214.857	12.1882	251.261	0.1824	0.6882	3.1858	1.12926	6.1978	2.19935	9.2278	58.4233	12.1908	78.1619
0.0913	-0.02345	3.2174	0.000213	6.3632	0.00128	9.3269	-0.00607	12.2859	0.13347	0.1826	1.08947	3.2058	8.62349	6.1542	24.8962	9.1768	217.58	12.1884	251.258	0.1826	0.7594	3.186	1.19439	6.198	2.16298	9.228	59.6503	12.191	78.1566
0.0914	-0.02276	3.2175	0.000267	6.3633	0.00226	9.327	-0.00631	12.286	0.1347	0.1828	1.0695	3.206	8.63572	6.1544	25.079	9.177	219.956	12.1886	251.254	0.1828	0.88596	3.1862	1.25952	6.1982	2.12123	9.2282	60.7442	12.1912	78.145
0.0915	-0.0219	3.2176	0.000107	6.3634	0.00306	9.3271	-0.00636	12.2861	0.13568	0.183	1.0471	3.2062	8.64638	6.1546	25.2671	9.1772	222.016	12.1888	251.249	0.183	1.05523	3.1864	1.31306	6.1984	2.09563	9.2284	61.7362	12.1914	78.1366
0.0916	-0.02143	3.2177	8.01998e-05	6.3635	0.00346	9.3272	-0.00668	12.2862	0.13664	0.1832	1.02308	3.2064	8.65547	6.1548	25.4536	9.1774	223.798	12.189	251.242	0.1832	1.21502	3.1866	1.37095	6.1986	2.09968	9.2286	62.5881	12.1916	78.1
0.0917	-0.021	3.2178	-0.000133	6.3636	0.00333	9.3273	-0.007	12.2863	0.13776	0.1834	0.99744	3.2066	8.66455	6.155	25.6417	9.1776	225.336	12.1892	251.234	0.1834	1.29887	3.1868	1.37522	6.1988	2.10641	9.2288	63.336	12.1918	78.0832
0.0918	-0.02065	3.2179	-5.28744e-05	6.3637	0.00325	9.3274	-0.00745	12.2864	0.13861	0.1836	0.971	3.2068	8.67167	6.1552	25.8286	9.1778	226.669	12.1894	251.227	0.1836	1.38746	3.187	1.35631	6.199	2.09563	9.229	63.9959	12.192	78.056
0.0919	-0.02044	3.218	0.000293	6.3638	0.00306	9.3275	-0.0079	12.2865	0.13933	0.1838	0.94456	3.207	8.67839	6.1554	26.0185	9.178	227.831	12.1896	251.221	0.1838	1.45074	3.1872	1.33595	6.1992	2.12796	9.2292	64.6049	12.1922	78.0361
0.092	-0.02033	3.2181	0.000719	6.3639	0.00296	9.3276	-0.00873	12.2866	0.14045	0.184	0.91407	3.2072	8.68393	6.1556	26.2065	9.1782	228.853	12.1898	251.219	0.184	1.51402	3.1874	1.30545	6.1994	2.15625	9.2294	65.1538	12.1924	78.0308
0.0921	-0.02012	3.2182	0.00109	6.364	0.00272	9.3277	-0.00905	12.2867	0.1417	0.1842	0.88155	3.2074	8.68907	6.1558	26.3986	9.1784	229.761	12.19	251.216	0.1842	1.53459	3.1876	1.26625	6.1996	2.22764	9.2296	65.6617	12.1926	78.0057
0.0922	-0.01956	3.2183	0.00162	6.3641	0.00237	9.3278	-0.00953	12.2868	0.14314	0.1844	0.84904	3.2076	8.69186	6.156	26.5899	9.1786	230.573	12.1902	251.213	0.1844	1.56465	3.1878	1.22125	6.1998	2.29634	9.2298	66.1007	12.1928	77.9753
0.0923	-0.0193	3.2184	0.00242	6.3642	0.00221	9.3279	-0.00985	12.2869	0.145	0.1846	0.81936	3.2078	8.69267	6.1562	26.7824	9.1788	231.309	12.1904	251.211	0.1846	1.54725	3.188	1.19365	6.2	2.3785	9.23	66.4836	12.193	77.9304
0.0924	-0.019	3.2185	0.00309	6.3643	0.00216	9.328	-0.01011	12.287	0.14718	0.1848	0.79211	3.208	8.69427	6.1564	26.9748	9.179	231.982	12.1906	251.21	0.1848	1.51403	3.1882	1.1588	6.2002	2.46875	9.2302	66.8595	12.1932	77.872
0.0925	-0.01868	3.2186	0.00383	6.3644	0.00213	9.3281	-0.01011	12.2871	0.15019	0.185	0.76728	3.2082	8.69823	6.1566	27.1687	9.1792	232.605	12.1908	251.209	0.185	1.42544	3.1884	1.12395	6.2004	2.55766	9.2304	67.2105	12.1934	77.7968
0.0926	-0.01847	3.2187	0.00476	6.3645	0.00234	9.3282	-0.01027	12.2872	0.15394	0.1852	0.74448	3.2084	8.7018	6.1568	27.3626	9.1794	233.192	12.191	251.211	0.1852	1.26566	3.1886	1.07026	6.2006	2.64386	9.2306	67.5194	12.1936	77.7467
0.0927	-0.0177	3.2188	0.0057	6.3646	0.00266	9.3283	-0.01067	12.2873	0.1586	0.1854	0.72329	3.2086	8.7034	6.157	27.5599	9.1796	233.747	12.1912	251.215	0.1854	1.16441	3.1888	1.01947	6.2008	2.71525	9.2308	67.8383	12.1938	77.7028
0.0928	-0.01679	3.2189	0.00673	6.3647	0.00317	9.3284	-0.0112	12.2874	0.16435	0.1856	0.70494	3.2088	8.70146	6.1572	27.7567	9.1798	234.28	12.1914	251.222	0.1856	1.13436	3.189	0.96579	6.201	2.79069	9.231	68.1503	12.194	77.6548
0.0929	-0.01576	3.219	0.00756	6.3648	0.00351	9.3285	-0.01187	12.2875	0.17124	0.1858	0.6878	3.209	8.69636	6.1574	27.9569	9.18	234.796	12.1916	251.228	0.1858	1.10905	3.1892	0.90051	6.2012	2.86208	9.2312	68.4692	12.1942	77.6193
0.093	-0.01461	3.2191	0.0082	6.3649	0.00397	9.3286	-0.01251	12.2876	0.1797	0.186	0.67066	3.2092	8.69048	6.1576	28.1585	9.1802	235.295	12.1918	251.235	0.186	1.10588	3.1894	0.8077	6.2014	2.90518	9.2314	68.7621	12.1944	77.5827
0.0931	-0.01352	3.2192	0.00884	6.365	0.00426	9.3287	-0.01309	12.2877	0.18929	0.1862	0.6608	3.2094	8.68184	6.1578	28.3652	9.1804	235.777	12.192	251.242	0.1862	1.06792	3.1896	0.71054	6.2016	2.99139	9.2316	69.065	12.1946	77.5492
0.0932	-0.01246	3.2193	0.0095	6.3651	0.00466	9.3288	-0.01429	12.2878	0.20004	0.1864	0.65297	3.2096	8.67123	6.158	28.5717	9.1806	236.246	12.1922	251.249	0.1864	1.05526	3.1898	0.61048	6.2018	3.04527	9.2318	69.377	12.1948	77.5554
0.0933	-0.01176	3.2194	0.00953	6.3652	0.00506	9.3289	-0.01549	12.2879	0.21231	0.1866	0.64513	3.2098	8.65944	6.1582	28.7799	9.1808	236.702	12.1924	251.258	0.1866	1.03312	3.19	0.4713	6.202	3.09241	9.232	69.6929	12.195	77.5771
0.0934	-0.01073	3.2195	0.00945	6.3653	0.00556	9.329	-0.01698	12.288	0.22601	0.1868	0.63366	3.21	8.65276	6.1584	28.9877	9.181	237.148	12.1926	251.268	0.1868	1.02521	3.1902	0.27127	6.2022	3.10588	9.2322	70.0128	12.1952	77.6354
0.0935	-0.00961	3.2196	0.0095	6.3654	0.00588	9.3291	-0.01844	12.2881	0.24137	0.187	0.61732	3.2102	8.64964	6.1586	29.2019	9.1812	237.586	12.1928	251.279	0.187	1.00465	3.1904	0.03501	6.2024	3.12474	9.2324	70.3078	12.1954	77.7124
0.0936	-0.0083	3.2197	0.00916	6.3655	0.00652	9.3292	-0.02031	12.2882	0.25846	0.1872	0.60059	3.2104	8.64651	6.1588	29.4178	9.1814	238.017	12.193	251.291	0.1872	0.96668	3.1906	-0.2114	6.2026	3.15303	9.2326	70.6087	12.1956	77.8373
0.0937	-0.00689	3.2198	0.00844	6.3656	0.00703	9.3293	-0.02201	12.2883	0.27711	0.1874	0.58507	3.2106	8.64614	6.159	29.6327	9.1816	238.435	12.1932	251.303	0.1874	0.96668	3.1908	-0.45056	6.2028	3.18132	9.2328	70.9276	12.1958	77.9341
0.0938	-0.00591	3.2199	0.00791	6.3657	0.00793	9.3294	-0.02347	12.2884	0.29755	0.1876	0.56995	3.2108	8.64932	6.1592	29.8501	9.1818	238.84	12.1934	251.315	0.1876	0.91606	3.191	-0.72014	6.203	3.21095	9.233	71.2316	12.196	78.0538
0.0939	-0.00503	3.22	0.00719	6.3658	0.0086	9.3295	-0.02467	12.2885	0.31978	0.1878	0.55645	3.211	8.6584	6.1594	30.0737	9.182	239.234	12.1936	251.327	0.1878	0.85753	3.1912	-0.9593	6.2032	3.2352	9.2332	71.5265	12.1962	78.1704
0.094	-0.00429	3.2201	0.00647	6.3659	0.00932	9.3296	-0.02576	12.2886	0.34386	0.188	0.54012	3.2112	8.67379	6.1596	30.2996	9.1822	239.612	12.1938	251.338	0.188	0.80216	3.1914	-1.17963	6.2034	3.27561	9.2334	71.7924	12.1964	78.2839
0.0941	-0.00362	3.2202	0.00567	6.366	0.00993	9.3297	-0.02664	12.2887	0.36987	0.1882	0.52865	3.2114	8.69115	6.1598	30.5269	9.1824	239.983	12.194	251.348	0.1882	0.70882	3.1916	-1.36517	6.2036	3.29581	9.2336	72.0644	12.1966	78.3807
0.0942	-0.0029	3.2203	0.00487	6.3661	0.0107	9.3298	-0.02747	12.2888	0.39837	0.1884	0.51515	3.2116	8.71441	6.16	30.7524	9.1826	240.342	12.1942	251.359	0.1884	0.65978	3.1918	-1.54202	6.2038	3.26752	9.2338	72.3223	12.1968	78.466
0.0943	-0.00232	3.2204	0.00402	6.3662	0.01126	9.3299	-0.02797	12.2889	0.42967	0.1886	0.50367	3.2118	8.74437	6.1602	30.9878	9.1828	240.693	12.1944	251.371	0.1886	0.60916	3.192	-1.71163	6.204	3.21769	9.234	72.5322	12.197	78.5274
0.0944	-0.00162	3.2205	0.00389	6.3663	0.01192	9.33	-0.02834	12.289	0.46411	0.1888	0.49584	3.212	8.7767	6.1604	31.2291	9.183	241.032	12.1946	251.383	0.1888	0.5791	3.1922	-1.76242	6.2042	3.17458	9.2342	72.7402	12.1972	78.5523
0.0945	-0.0012	3.2206	0.00362	6.3664	0.01227	9.3301	-0.02832	12.2891	0.50204	0.189	0.49285	3.2122	8.80627	6.1606	31.4818	9.1832	241.36	12.1948	251.394	0.189	0.54588	3.1924	-1.74656	6.2044	3.13148	9.2344	72.9371	12.1974	78.5689
0.0946	-0.000905	3.2207	0.00325	6.3665	0.0128	9.3302	-0.02808	12.2892	0.54417	0.1892	0.49473	3.2124	8.82914	6.1608	31.7326	9.1834	241.676	12.195	251.404	0.1892	0.53639	3.1926	-1.66549	6.2046	3.08164	9.2346	73.144	12.1976	78.5854
0.0947	-0.000771	3.2208	0.00311	6.3666	0.01256	9.3303	-0.02741	12.2893	0.59138	0.1894	0.49903	3.2126	8.84767	6.161	31.9923	9.1836	241.98	12.1952	251.411	0.1894	0.55854	3.1928	-1.51921	6.2048	3.03853	9.2348	73.3329	12.1978	78.5353
0.0948	-0.000745	3.2209	0.00327	6.3667	0.01227	9.3304	-0.02669	12.2894	0.64389	0.1896	0.50252	3.2128	8.86661	6.1612	32.2644	9.1838	242.274	12.1954	251.42	0.1896	0.58386	3.193	-1.32222	6.205	3.00621	9.235	73.5059	12.198	78.4852
0.0949	-0.000745	3.221	0.00309	6.3668	0.01126	9.3305	-0.02576	12.2895	0.70138	0.1898	0.50723	3.213	8.88357	6.1614	32.5417	9.184	242.56	12.1956	251.429	0.1898	0.63448	3.1932	-1.06003	6.2052	2.97792	9.2352	73.6838	12.1982	78.4153
0.095	-0.000745	3.2211	0.00314	6.3669	0.01009	9.3306	-0.02489	12.2896	0.76427	0.19	0.50951	3.2132	8.89896	6.1616	32.8231	9.1842	242.837	12.1958	251.437	0.19	0.67245	3.1934	-0.7674	6.2054	2.93482	9.2354	73.8597	12.1984	78.3432
0.0951	-0.000771	3.2212	0.00319	6.367	0.00886	9.3307	-0.02377	12.2897	0.83347	0.1902	0.51664	3.2134	8.91434	6.1618	33.1136	9.1844	243.109	12.196	251.45	0.1902	0.69777	3.1936	-0.44725	6.2056	2.89171	9.2356	74.0297	12.1986	78.2577
0.0952	-0.000798	3.2213	0.0033	6.3671	0.00764	9.3308	-0.02268	12.2898	0.9097	0.1904	0.52175	3.2136	8.93249	6.162	33.4136	9.1846	243.369	12.1962	251.463	0.1904	0.7563	3.1938	-0.10826	6.2058	2.87689	9.2358	74.1946	12.1988	78.1846
0.0953	-0.000771	3.2214	0.00346	6.3672	0.00634	9.3309	-0.02129	12.2899	0.9922	0.1906	0.52929	3.2138	8.94748	6.1622	33.7265	9.1848	243.623	12.1964	251.475	0.1906	0.80218	3.194	0.2771	6.206	2.89441	9.236	74.3495	12.199	78.0855
0.0954	-0.000798	3.2215	0.00365	6.3673	0.00514	9.331	-0.01972	12.29	1.08203	0.1908	0.53763	3.214	8.95696	6.1624	34.0398	9.185	243.868	12.1966	251.487	0.1908	0.84015	3.1942	0.70158	6.2062	2.95906	9.2362	74.5225	12.1992	77.9885
0.0955	-0.000798	3.2216	0.00338	6.3674	0.00383	9.3311	-0.01778	12.2901	1.17893	0.191	0.54679	3.2142	8.97116	6.1626	34.3575	9.1852	244.106	12.1968	251.497	0.191	0.87021	3.1944	1.04492	6.2064	3.02372	9.2364	74.6874	12.1994	77.9155
0.0956	-0.000692	3.2217	0.00325	6.3675	0.00253	9.3312	-0.0157	12.2902	1.28371	0.1912	0.55635	3.2144	8.98655	6.1628	34.677	9.1854	244.338	12.197	251.509	0.1912	0.89078	3.1946	1.40275	6.2066	3.10319	9.2366	74.8413	12.1996	77.8101
0.0957	-0.000559	3.2218	0.00306	6.3676	0.000958	9.3313	-0.01347	12.2903	1.39568	0.1914	0.56753	3.2146	9.00942	6.163	35.0076	9.1856	244.563	12.1972	251.522	0.1914	0.90344	3.1948	1.74609	6.2068	3.16785	9.2368	74.9613	12.1998	77.6683
0.0958	-0.000452	3.2219	0.0029	6.3677	-0.000479	9.3314	-0.01128	12.2904	1.51369	0.1916	0.5779	3.2148	9.04017	6.1632	35.3407	9.1858	244.78	12.1974	251.539	0.1916	0.88604	3.195	2.04306	6.207	3.20017	9.237	75.0912	12.2	77.5994
0.0959	-0.000346	3.222	0.00256	6.3678	-0.00202	9.3315	-0.00886	12.2905	1.63852	0.1918	0.59191	3.215	9.06974	6.1634	35.6793	9.186	244.991	12.1976	251.554	0.1918	0.88604	3.1952	2.27483	6.2072	3.21769	9.2372	75.2081	12.2002	77.5191
0.096	-0.000239	3.2221	0.00237	6.3679	-0.00295	9.3316	-0.00647	12.2906	1.77164	0.192	0.60834	3.2152	9.10443	6.1636	36.0256	9.1862	245.192	12.1978	251.569	0.192	0.89553	3.1954	2.45588	6.2074	3.23924	9.2374	75.3201	12.2004	77.4408
0.0961	-0.000106	3.2222	0.00221	6.368	-0.00343	9.3317	-0.00365	12.2907	1.91321	0.1922	0.62923	3.2154	9.14345	6.1638	36.3797	9.1864	245.385	12.198	251.583	0.1922	0.88604	3.1956	2.58332	6.2076	3.26483	9.2376	75.416	12.2006	77.3636
0.0962	-2.62596e-05	3.2223	0.00213	6.3681	-0.00394	9.3318	-0.000878	12.2908	2.063	0.1924	0.65093	3.2156	9.18326	6.164	36.7374	9.1866	245.567	12.1982	251.594	0.1924	0.8987	3.1958	2.67598	6.2078	3.29581	9.2378	75.5149	12.2008	77.302
0.0963	0.000107	3.2224	0.00213	6.3682	-0.00442	9.3319	0.0021	12.2909	2.2209	0.1926	0.67627	3.2158	9.22425	6.1642	37.1003	9.1868	245.742	12.1984	251.604	0.1926	0.8987	3.196	2.72952	6.208	3.31736	9.238	75.5838	12.201	77.2467
0.0964	0.000107	3.2225	0.00197	6.3683	-0.0049	9.332	0.00519	12.291	2.39036	0.1928	0.7012	3.216	9.26918	6.1644	37.4646	9.187	245.905	12.1986	251.614	0.1928	0.89079	3.1962	2.7135	6.2082	3.3214	9.2382	75.6368	12.2012	77.2184
0.0965	0.000213	3.2226	0.00178	6.3684	-0.00535	9.3321	0.00844	12.2911	2.56927	0.193	0.72977	3.2162	9.31844	6.1646	37.8377	9.1872	246.06	12.1988	251.623	0.193	0.89871	3.1964	2.63663	6.2084	3.30389	9.2384	75.6737	12.2014	77.2017
0.0966	0.000293	3.2227	0.0017	6.3685	-0.0058	9.3322	0.01158	12.2912	2.75967	0.1932	0.75875	3.2164	9.36691	6.1648	38.2212	9.1874	246.202	12.199	251.632	0.1932	0.92086	3.1966	2.53223	6.2086	3.27157	9.2386	75.6897	12.2016	77.1849
0.0967	0.000373	3.2228	0.00154	6.3686	-0.00604	9.3323	0.01493	12.2913	2.96151	0.1934	0.79016	3.2166	9.42011	6.165	38.6116	9.1876	246.332	12.1992	251.641	0.1934	0.98255	3.1968	2.37421	6.2088	3.24597	9.2388	75.7216	12.2018	77.1994
0.0968	0.0004	3.2229	0.0017	6.3687	-0.00612	9.3324	0.01863	12.2914	3.17765	0.1936	0.82439	3.2168	9.47331	6.1652	39.0119	9.1878	246.451	12.1994	251.647	0.1936	1.05058	3.197	2.18867	6.209	3.22846	9.239	75.7695	12.202	77.2461
0.0969	0.000426	3.223	0.00197	6.3688	-0.00578	9.3325	0.02268	12.2915	3.41096	0.1938	0.86308	3.217	9.52612	6.1654	39.4232	9.188	246.559	12.1996	251.651	0.1938	1.15974	3.1972	1.98428	6.2092	3.26483	9.2392	75.8014	12.2022	77.2512
0.097	0.000453	3.2231	0.0024	6.3689	-0.00508	9.3326	0.02667	12.2916	3.6646	0.194	0.90056	3.2172	9.58208	6.1656	39.8408	9.1882	246.657	12.1998	251.654	0.194	1.25625	3.1974	1.76831	6.2094	3.26752	9.2394	75.8334	12.2024	77.2741
0.0971	0.000666	3.2232	0.00274	6.369	-0.00482	9.3327	0.03082	12.2917	3.94025	0.1942	0.93803	3.2174	9.63843	6.1658	40.2669	9.1884	246.746	12.2	251.655	0.1942	1.31636	3.1976	1.54799	6.2096	3.25675	9.2396	75.8413	12.2026	77.3094
0.0972	0.000825	3.2233	0.00282	6.3691	-0.00482	9.3328	0.03484	12.2918	4.24084	0.1944	0.97389	3.2176	9.69479	6.166	40.7024	9.1886	246.828	12.2002	251.655	0.1944	1.41761	3.1978	1.32477	6.2098	3.25001	9.2398	75.8492	12.2028	77.3541
0.0973	0.00115	3.2234	0.0028	6.3692	-0.00482	9.3329	0.03923	12.2919	4.56903	0.1946	1.00934	3.2178	9.75311	6.1662	41.1494	9.1888	246.898	12.2004	251.656	0.1946	1.51728	3.198	1.10155	6.21	3.22846	9.24	75.8602	12.203	77.4009
0.0974	0.00152	3.2235	0.00272	6.3693	-0.00492	9.333	0.04384	12.292	4.92723	0.1948	1.04479	3.218	9.81222	6.1664	41.6074	9.189	246.959	12.2006	251.654	0.1948	1.63119	3.1982	0.87398	6.2102	3.20287	9.2402	75.8911	12.2032	77.4372
0.0975	0.002	3.2236	0.00282	6.3694	-0.0053	9.3331	0.04852	12.2921	5.31592	0.195	1.08307	3.2182	9.87408	6.1666	42.0804	9.1892	247.014	12.2008	251.651	0.195	1.73718	3.1984	0.67249	6.2104	3.19209	9.2404	75.934	12.2034	77.4725
0.0976	0.0025	3.2237	0.00269	6.3695	-0.0058	9.3332	0.05328	12.2922	5.74279	0.1952	1.11771	3.2184	9.93792	6.1668	42.5663	9.1894	247.062	12.201	251.648	0.1952	1.82103	3.1986	0.51448	6.2106	3.18132	9.2406	75.987	12.2036	77.486
0.0977	0.00298	3.2238	0.00256	6.3696	-0.00639	9.3333	0.05831	12.2923	6.21159	0.1954	1.15114	3.2186	10.0025	6.167	43.0629	9.1896	247.103	12.2012	251.642	0.1954	1.87957	3.1988	0.40718	6.2108	3.20287	9.2408	76.0379	12.2038	77.5005
0.0978	0.00346	3.2239	0.00253	6.3697	-0.00724	9.3334	0.06294	12.2924	6.72813	0.1956	1.18255	3.2188	10.0668	6.1672	43.5742	9.1898	247.142	12.2014	251.636	0.1956	1.84635	3.199	0.31437	6.211	3.20287	9.241	76.0778	12.204	77.4972
0.0979	0.0041	3.224	0.00218	6.3698	-0.0082	9.3335	0.06664	12.2925	7.29609	0.1958	1.21031	3.219	10.1349	6.1674	44.0931	9.19	247.175	12.2016	251.629	0.1958	1.78781	3.1992	0.22591	6.2112	3.21769	9.2412	76.1178	12.2042	77.4752
0.098	0.00484	3.2241	0.0013	6.3699	-0.00905	9.3336	0.07	12.2926	7.91568	0.196	1.23565	3.2192	10.2047	6.1676	44.6242	9.1902	247.204	12.2018	251.621	0.196	1.70713	3.1994	0.15193	6.2114	3.17458	9.2414	76.1517	12.2044	77.4689
0.0981	0.00562	3.2242	0.00016	6.37	-0.01019	9.3337	0.0734	12.2927	8.58731	0.1962	1.26018	3.2194	10.2756	6.1678	45.1681	9.1904	247.227	12.202	251.612	0.1962	1.59323	3.1996	0.12143	6.2116	3.20287	9.2416	76.1836	12.2046	77.4719
0.0982	0.0062	3.2243	-0.00101	6.3701	-0.0111	9.3338	0.07689	12.2928	9.30575	0.1964	1.28552	3.2196	10.3458	6.168	45.726	9.1906	247.245	12.2022	251.604	0.1964	1.44294	3.1998	0.13295	6.2118	3.25675	9.2418	76.2236	12.2048	77.453
0.0983	0.00676	3.2244	-0.00237	6.3702	-0.01187	9.3339	0.08024	12.2929	10.0596	0.1966	1.31166	3.2198	10.4171	6.1682	46.2986	9.1908	247.256	12.2024	251.595	0.1966	1.25311	3.2	0.18214	6.212	3.31736	9.242	76.2665	12.205	77.4248
0.0984	0.00743	3.2245	-0.00378	6.3703	-0.01251	9.334	0.0832	12.293	10.838	0.1968	1.33902	3.22	10.4892	6.1684	46.8833	9.191	247.267	12.2026	251.586	0.1968	1.03796	3.2002	0.24437	6.2122	3.37528	9.2422	76.2904	12.2052	77.3861
0.0985	0.00804	3.2246	-0.00546	6.3704	-0.0132	9.3341	0.08591	12.2931	11.6318	0.197	1.36557	3.2202	10.5625	6.1686	47.4812	9.1912	247.273	12.2028	251.577	0.197	0.81015	3.2004	0.33703	6.2124	3.44398	9.2424	76.3063	12.2054	77.3579
0.0986	0.00857	3.2247	-0.0074	6.3705	-0.01365	9.3342	0.0878	12.2932	12.4245	0.1972	1.38808	3.2204	10.6326	6.1688	48.0902	9.1914	247.275	12.203	251.568	0.1972	0.59974	3.2006	0.42969	6.2126	3.49382	9.2426	76.3163	12.2056	77.3359
0.0987	0.00918	3.2248	-0.00905	6.3706	-0.01403	9.3343	0.08991	12.2933	13.1887	0.1974	1.41423	3.2206	10.7027	6.169	48.7145	9.1916	247.275	12.2032	251.559	0.1974	0.40674	3.2008	0.51366	6.2128	3.53962	9.2428	76.3192	12.2058	77.3441
0.0988	0.00995	3.2249	-0.01089	6.3707	-0.01432	9.3344	0.09092	12.2934	13.8978	0.1976	1.44037	3.2208	10.7737	6.1692	49.3532	9.1918	247.272	12.2034	251.551	0.1976	0.18685	3.201	0.57155	6.213	3.5477	9.243	76.3381	12.206	77.3461
0.0989	0.01091	3.225	-0.01312	6.3708	-0.0144	9.3345	0.09251	12.2935	14.5247	0.1978	1.46652	3.221	10.8419	6.1694	50.0077	9.192	247.266	12.2036	251.541	0.1978	0.07453	3.2012	0.63668	6.2132	3.57195	9.2432	76.3381	12.2062	77.3606
0.099	0.01176	3.2251	-0.01546	6.3709	-0.0144	9.3346	0.09451	12.2936	15.0393	0.198	1.49307	3.2212	10.9045	6.1696	50.6824	9.1922	247.256	12.2038	251.532	0.198	0.01441	3.2014	0.7105	6.2134	3.58676	9.2434	76.33	12.2064	77.3875
0.0991	0.01251	3.2252	-0.01746	6.371	-0.0149	9.3347	0.09677	12.2937	15.4181	0.1982	1.52083	3.2214	10.9648	6.1698	51.3729	9.1924	247.243	12.204	251.523	0.1982	-0.02672	3.2016	0.79447	6.2136	3.61236	9.2436	76.3299	12.2066	77.3958
0.0992	0.01333	3.2253	-0.0193	6.3711	-0.01538	9.3348	0.09901	12.2938	15.6385	0.1984	1.54941	3.2216	11.0247	6.17	52.0821	9.1926	247.227	12.2042	251.514	0.1984	-0.03937	3.2018	0.8567	6.2138	3.5935	9.2438	76.3269	12.2068	77.3852
0.0993	0.01421	3.2254	-0.02119	6.3712	-0.01589	9.3349	0.10108	12.2939	15.6915	0.1986	1.57353	3.2218	11.0834	6.1702	52.8104	9.1928	247.21	12.2044	251.503	0.1986	0.04448	3.202	0.87547	6.214	3.57195	9.244	76.3298	12.207	77.3903
0.0994	0.01517	3.2255	-0.02276	6.3713	-0.01658	9.335	0.10316	12.294	15.5805	0.1988	1.59523	3.222	11.1366	6.1704	53.5552	9.193	247.192	12.2046	251.493	0.1988	0.14572	3.2022	0.87974	6.2142	3.52615	9.2442	76.3397	12.2072	77.385
0.0995	0.01586	3.2256	-0.02441	6.3714	-0.01738	9.3351	0.10526	12.2941	15.31	0.199	1.61288	3.2222	11.1878	6.1706	54.3236	9.1932	247.17	12.2048	251.483	0.199	0.24697	3.2024	0.91444	6.2144	3.50056	9.2444	76.3637	12.2074	77.3953
0.0996	0.01658	3.2257	-0.0259	6.3715	-0.01789	9.3352	0.10683	12.2942	14.882	0.1992	1.62608	3.2224	11.234	6.1708	55.114	9.1934	247.148	12.205	251.472	0.1992	0.35613	3.2026	0.92161	6.2146	3.46823	9.2446	76.3796	12.2076	77.3869
0.0997	0.01709	3.2258	-0.02744	6.3716	-0.01828	9.3353	0.10965	12.2943	14.3115	0.1994	1.63888	3.2226	11.2789	6.171	55.9293	9.1936	247.123	12.2052	251.461	0.1994	0.47004	3.2028	0.92588	6.2148	3.43321	9.2448	76.4085	12.2078	77.3597
0.0998	0.01749	3.2259	-0.02914	6.3717	-0.01847	9.3354	0.11128	12.2944	13.6276	0.1996	1.64277	3.2228	11.3234	6.1712	56.7667	9.1938	247.095	12.2054	251.447	0.1996	0.56654	3.203	0.91422	6.215	3.40088	9.245	76.4244	12.208	77.2929
0.0999	0.01783	3.226	-0.03071	6.3718	-0.01871	9.3355	0.1141	12.2945	12.8584	0.1998	1.64344	3.223	11.3664	6.1714	57.6291	9.194	247.067	12.2056	251.433	0.1998	0.72158	3.2032	0.92139	6.2152	3.3928	9.2452	76.4324	12.2082	77.2313
0.1	0.01778	3.2261	-0.03194	6.3719	-0.01887	9.3356	0.11604	12.2946	12.0312	0.2	1.64005	3.2232	11.4121	6.1716	58.5179	9.1942	247.037	12.2058	251.419	0.2	0.83549	3.2034	0.93001	6.2154	3.38202	9.2454	76.4673	12.2084	77.1593
0.1001	0.01754	3.2262	-0.03308	6.372	-0.01911	9.3357	0.11838	12.2947	11.1793	0.2002	1.63424	3.2234	11.4586	6.1718	59.4339	9.1944	247.008	12.206	251.404	0.2002	0.89561	3.2036	0.94877	6.2156	3.36451	9.2456	76.5022	12.2086	77.0925
0.1002	0.01735	3.2263	-0.03409	6.3721	-0.019	9.3358	0.12049	12.2948	10.3338	0.2004	1.61872	3.2236	11.5055	6.172	60.3851	9.1946	246.979	12.2062	251.386	0.2004	0.95414	3.2038	0.96029	6.2158	3.37124	9.2458	76.5442	12.2088	77.032
0.1003	0.01733	3.2264	-0.03518	6.3722	-0.01884	9.3359	0.12248	12.2949	9.51907	0.2006	1.59874	3.2238	11.5504	6.1722	61.3706	9.1948	246.951	12.2064	251.371	0.2006	1.00477	3.204	1.00658	6.216	3.40088	9.246	76.5891	12.209	76.9902
0.1004	0.01746	3.2265	-0.03604	6.3723	-0.01884	9.336	0.12435	12.295	8.75176	0.2008	1.57715	3.224	11.5961	6.1724	62.3901	9.195	246.922	12.2066	251.355	0.2008	1.01742	3.2042	1.05577	6.2162	3.40761	9.2462	76.616	12.2092	76.9317
0.1005	0.0177	3.2266	-0.03697	6.3724	-0.01871	9.3361	0.12634	12.2951	8.04077	0.201	1.55395	3.2242	11.6434	6.1726	63.4494	9.1952	246.894	12.2068	251.339	0.201	1.02059	3.2044	1.09482	6.2164	3.45072	9.2464	76.64	12.2094	76.9066
0.1006	0.01797	3.2267	-0.03769	6.3725	-0.0186	9.3362	0.1285	12.2952	7.39222	0.2012	1.53114	3.2244	11.6884	6.1728	64.5464	9.1954	246.866	12.207	251.322	0.2012	1.05065	3.2046	1.06722	6.2166	3.47631	9.2466	76.6399	12.2096	76.8617
0.1007	0.01815	3.2268	-0.03822	6.3726	-0.01879	9.3363	0.13103	12.2953	6.81239	0.2014	1.50794	3.2246	11.7361	6.173	65.6883	9.1956	246.838	12.2072	251.305	0.2014	1.04274	3.2048	1.05555	6.2168	3.48709	9.2468	76.6448	12.2098	76.8428
0.1008	0.01874	3.2269	-0.03838	6.3727	-0.01914	9.3364	0.13308	12.2954	6.30136	0.2016	1.4827	3.2248	11.7834	6.1732	66.8764	9.1958	246.807	12.2074	251.289	0.2016	1.00794	3.205	1.05982	6.217	3.51537	9.247	76.6348	12.21	76.8531
0.1009	0.01919	3.227	-0.03827	6.3728	-0.0198	9.3365	0.13622	12.2955	5.85245	0.2018	1.46031	3.225	11.8228	6.1734	68.116	9.196	246.779	12.2076	251.279	0.2018	0.94941	3.2052	1.06699	6.2172	3.55444	9.2472	76.6527	12.2102	76.903
0.101	0.01932	3.2271	-0.03801	6.3729	-0.02044	9.3366	0.13896	12.2956	5.45996	0.202	1.43791	3.2252	11.8571	6.1736	69.4081	9.1962	246.747	12.2078	251.271	0.202	0.84816	3.2054	1.05533	6.2174	3.58676	9.2474	76.6746	12.2104	76.9561
0.1011	0.01956	3.2272	-0.03774	6.373	-0.02137	9.3367	0.14242	12.2957	5.1186	0.2022	1.4147	3.2254	11.8858	6.1738	70.7575	9.1964	246.713	12.208	251.265	0.2022	0.75957	3.2056	1.03207	6.2176	3.62313	9.2476	76.6745	12.2106	77.0279
0.1012	0.01994	3.2273	-0.03718	6.3731	-0.02214	9.3368	0.14577	12.2958	4.81987	0.2024	1.38906	3.2256	11.9119	6.174	72.1671	9.1966	246.677	12.2082	251.262	0.2024	0.68522	3.2058	0.98273	6.2178	3.66893	9.2478	76.6795	12.2108	77.083
0.1013	0.02017	3.2274	-0.03673	6.3732	-0.02308	9.3369	0.14928	12.2959	4.55415	0.2026	1.36869	3.2258	11.9336	6.1742	73.6362	9.1968	246.639	12.2084	251.262	0.2026	0.58397	3.206	0.9247	6.218	3.7053	9.248	76.6424	12.211	77.1496
0.1014	0.01983	3.2275	-0.03596	6.3733	-0.02401	9.337	0.15328	12.296	4.31608	0.2028	1.34831	3.226	11.9548	6.1744	75.1718	9.197	246.598	12.2086	251.263	0.2028	0.48273	3.2062	0.83623	6.2182	3.72685	9.2482	76.6043	12.2112	77.2047
0.1015	0.01903	3.2276	-0.03529	6.3734	-0.0247	9.3371	0.15791	12.2961	4.10114	0.203	1.32915	3.2262	11.9714	6.1746	76.7849	9.1972	246.555	12.2088	251.265	0.203	0.38939	3.2064	0.76661	6.2184	3.75514	9.2484	76.5883	12.2114	77.2796
0.1016	0.01789	3.2277	-0.03439	6.3735	-0.02534	9.3372	0.1624	12.2962	3.90546	0.2032	1.30958	3.2264	11.9884	6.1748	78.4778	9.1974	246.511	12.209	251.271	0.2032	0.29764	3.2066	0.70857	6.2186	3.75918	9.2486	76.5432	12.2116	77.3243
0.1017	0.01658	3.2278	-0.03351	6.3736	-0.0259	9.3373	0.16826	12.2963	3.72643	0.2034	1.28678	3.2266	12.0042	6.175	80.2605	9.1976	246.465	12.2092	251.279	0.2034	0.2043	3.2068	0.67372	6.2188	3.76591	9.2488	76.5381	12.2118	77.3794
0.1018	0.01504	3.2279	-0.03274	6.3737	-0.0263	9.3374	0.17513	12.2964	3.56203	0.2036	1.26397	3.2268	12.0164	6.1752	82.1333	9.1978	246.421	12.2094	251.292	0.2036	0.17899	3.207	0.64612	6.219	3.79151	9.249	76.5331	12.212	77.4178
0.1019	0.01326	3.228	-0.03215	6.3738	-0.02661	9.3375	0.18319	12.2965	3.41064	0.2038	1.24036	3.227	12.0286	6.1754	84.103	9.198	246.377	12.2096	251.302	0.2038	0.18374	3.2072	0.59678	6.2192	3.81979	9.2492	76.522	12.2122	77.4323
0.102	0.01158	3.2281	-0.03175	6.3739	-0.02669	9.3376	0.192	12.2966	3.27102	0.204	1.21635	3.2272	12.0476	6.1756	86.1686	9.1982	246.334	12.2098	251.31	0.204	0.25493	3.2074	0.51121	6.2194	3.84808	9.2494	76.4769	12.2124	77.4322
0.1021	0.01014	3.2282	-0.03141	6.374	-0.02677	9.3377	0.20273	12.2967	3.14162	0.2042	1.19354	3.2274	12.07	6.1758	88.3378	9.1984	246.294	12.21	251.318	0.2042	0.35618	3.2076	0.47346	6.2196	3.88445	9.2496	76.4289	12.2126	77.4175
0.1022	0.00884	3.2283	-0.03098	6.3741	-0.02659	9.3378	0.21494	12.2968	3.02049	0.2044	1.16993	3.2276	12.0921	6.176	90.608	9.1986	246.258	12.2102	251.328	0.2044	0.42737	3.2078	0.42992	6.2198	3.91274	9.2498	76.3938	12.2128	77.3924
0.1023	0.00751	3.2284	-0.03085	6.3742	-0.02654	9.3379	0.22937	12.2969	2.90717	0.2046	1.14834	3.2278	12.1166	6.1762	92.9799	9.1988	246.225	12.2104	251.338	0.2046	0.4954	3.208	0.40376	6.22	3.93833	9.25	76.3487	12.213	77.3621
0.1024	0.00631	3.2285	-0.03069	6.3743	-0.0264	9.338	0.24608	12.297	2.80095	0.2048	1.12432	3.228	12.141	6.1764	95.4557	9.199	246.193	12.2106	251.348	0.2048	0.53653	3.2082	0.36891	6.2202	3.95315	9.2502	76.3487	12.2132	77.3536
0.1025	0.00524	3.2286	-0.03079	6.3744	-0.0263	9.3381	0.26487	12.2971	2.70133	0.205	1.10071	3.2282	12.1619	6.1766	98.0348	9.1992	246.163	12.2108	251.359	0.205	0.58716	3.2084	0.3529	6.2204	3.96392	9.2504	76.3516	12.2134	77.3483
0.1026	0.00437	3.2287	-0.03085	6.3745	-0.0264	9.3382	0.28614	12.2972	2.60764	0.2052	1.07629	3.2284	12.1832	6.1768	100.71	9.1994	246.134	12.211	251.37	0.2052	0.57925	3.2086	0.35717	6.2206	3.97739	9.2506	76.3515	12.2136	77.3367
0.1027	0.00335	3.2288	-0.03122	6.3746	-0.02672	9.3383	0.31153	12.2973	2.51944	0.2054	1.05227	3.2286	12.2018	6.177	103.485	9.1996	246.106	12.2112	251.376	0.2054	0.55869	3.2088	0.37159	6.2208	3.99895	9.2508	76.3775	12.2138	77.3283
0.1028	0.00226	3.2289	-0.03162	6.3747	-0.02704	9.3384	0.33867	12.2974	2.43638	0.2056	1.02987	3.2288	12.2211	6.1772	106.348	9.1998	246.078	12.2114	251.382	0.2056	0.49066	3.209	0.42657	6.221	4.03531	9.251	76.3754	12.214	77.3334
0.1029	0.00128	3.229	-0.03191	6.3748	-0.02736	9.3385	0.36965	12.2975	2.35837	0.2058	1.00707	3.229	12.2384	6.1774	109.303	9.2	246.054	12.2116	251.385	0.2058	0.38942	3.2092	0.47577	6.2212	4.08111	9.2512	76.3853	12.2142	77.3447
0.103	-5.28744e-05	3.2291	-0.03204	6.3749	-0.02768	9.3386	0.40346	12.2976	2.2851	0.206	0.98791	3.2292	12.2546	6.1776	112.35	9.2002	246.029	12.2118	251.39	0.206	0.2502	3.2094	0.57567	6.2214	4.12422	9.2514	76.4013	12.2144	77.3561
0.1031	-0.00165	3.2292	-0.03218	6.375	-0.02811	9.3387	0.44154	12.2977	2.21622	0.2062	0.96834	3.2294	12.2645	6.1778	115.497	9.2004	246.003	12.212	251.395	0.2062	0.09517	3.2096	0.80309	6.2216	4.16463	9.2516	76.4412	12.2146	77.356
0.1032	-0.00327	3.2293	-0.0325	6.3751	-0.02856	9.3388	0.48311	12.2978	2.15152	0.2064	0.94594	3.2296	12.2724	6.178	118.746	9.2006	245.976	12.2122	251.4	0.2064	-0.07727	3.2098	0.98559	6.2218	4.20369	9.2518	76.4841	12.2148	77.3663
0.1033	-0.00551	3.2294	-0.03295	6.3752	-0.02912	9.3389	0.52908	12.2979	2.09118	0.2066	0.9284	3.2298	12.2842	6.1782	122.105	9.2008	245.944	12.2124	251.402	0.2066	-0.22914	3.21	1.21301	6.222	4.23871	9.252	76.518	12.215	77.3829
0.1034	-0.00796	3.2295	-0.03314	6.3753	-0.02957	9.339	0.57885	12.298	2.03471	0.2068	0.9064	3.23	12.2929	6.1784	125.582	9.201	245.913	12.2126	251.404	0.2068	-0.3383	3.2102	1.47086	6.2222	4.30337	9.2522	76.548	12.2152	77.4307
0.1035	-0.01094	3.2296	-0.03338	6.3754	-0.03007	9.3391	0.63359	12.2981	1.98214	0.207	0.89007	3.2302	12.3044	6.1786	129.18	9.2012	245.888	12.2128	251.402	0.207	-0.36361	3.2104	1.79826	6.2224	4.39766	9.2524	76.5559	12.2154	77.4274
0.1036	-0.01389	3.2297	-0.03364	6.3755	-0.0305	9.3392	0.6938	12.2982	1.9332	0.2072	0.87253	3.2304	12.3182	6.1788	132.902	9.2014	245.866	12.213	251.401	0.2072	-0.38892	3.2106	2.13	6.2226	4.49329	9.2526	76.5608	12.2156	77.4159
0.1037	-0.01695	3.2298	-0.03393	6.3756	-0.03058	9.3393	0.75959	12.2983	1.88747	0.2074	0.85336	3.2306	12.3355	6.179	136.747	9.2016	245.849	12.2132	251.399	0.2074	-0.32563	3.2108	2.43132	6.2228	4.6051	9.2528	76.5608	12.2158	77.3939
0.1038	-0.01975	3.2299	-0.03415	6.3757	-0.03042	9.3394	0.8303	12.2984	1.84457	0.2076	0.8342	3.2308	12.3541	6.1792	140.709	9.2018	245.834	12.2134	251.401	0.2076	-0.21647	3.211	2.70801	6.223	4.72633	9.253	76.5577	12.216	77.3906
0.1039	-0.02236	3.23	-0.03439	6.3758	-0.03034	9.3395	0.90741	12.2985	1.80462	0.2078	0.81585	3.231	12.3722	6.1794	144.79	9.202	245.825	12.2136	251.403	0.2078	-0.05194	3.2112	2.94702	6.2232	4.83409	9.2532	76.5576	12.2162	77.3436
0.104	-0.02494	3.2301	-0.03471	6.3759	-0.03018	9.3396	0.98978	12.2986	1.76728	0.208	0.79952	3.2312	12.3947	6.1796	148.975	9.2022	245.811	12.2138	251.404	0.208	0.11575	3.2114	3.17444	6.2234	4.92433	9.2534	76.5316	12.2164	77.2935
0.1041	-0.02709	3.2302	-0.03505	6.376	-0.03015	9.3397	1.07881	12.2987	1.7322	0.2082	0.77995	3.2314	12.4191	6.1798	153.245	9.2024	245.799	12.214	251.406	0.2082	0.33881	3.2116	3.33665	6.2236	4.97821	9.2536	76.5075	12.2166	77.2663
0.1042	-0.02912	3.2303	-0.03516	6.3761	-0.03002	9.3398	1.1738	12.2988	1.69893	0.2084	0.76079	3.2316	12.4526	6.18	157.57	9.2026	245.792	12.2142	251.41	0.2084	0.52865	3.2118	3.34382	6.2238	5.00246	9.2538	76.4774	12.2168	77.2433
0.1043	-0.03141	3.2304	-0.03484	6.3762	-0.02965	9.3399	1.27488	12.2989	1.66758	0.2086	0.74486	3.2318	12.4885	6.1802	161.924	9.2028	245.787	12.2144	251.415	0.2086	0.72166	3.212	3.35534	6.224	5.03209	9.254	76.4564	12.217	77.2432
0.1044	-0.03319	3.2305	-0.03447	6.3763	-0.02933	9.34	1.38243	12.299	1.63798	0.2088	0.72611	3.232	12.5224	6.1804	166.268	9.203	245.787	12.2146	251.422	0.2088	0.90834	3.2122	3.32049	6.2242	5.07116	9.2542	76.4403	12.2172	77.2327
0.1045	-0.03465	3.2306	-0.03425	6.3764	-0.02914	9.3401	1.49677	12.2991	1.60956	0.209	0.71746	3.2322	12.5602	6.1806	170.567	9.2032	245.789	12.2148	251.43	0.209	1.06812	3.2124	3.22768	6.2244	5.08193	9.2544	76.4372	12.2174	77.1742
0.1046	-0.03564	3.2307	-0.03375	6.3765	-0.02885	9.3402	1.61744	12.2992	1.58212	0.2092	0.70396	3.2324	12.5961	6.1808	174.782	9.2034	245.785	12.215	251.443	0.2092	1.16937	3.2126	3.04358	6.2246	5.06038	9.2546	76.4351	12.2176	77.1157
0.1047	-0.03646	3.2308	-0.03295	6.3766	-0.02869	9.3403	1.7441	12.2993	1.55529	0.2094	0.69734	3.2326	12.6348	6.181	178.88	9.2036	245.778	12.2152	251.455	0.2094	1.26113	3.2128	2.82326	6.2248	5.06442	9.2548	76.4351	12.2178	77.0656
0.1048	-0.03699	3.2309	-0.03212	6.3767	-0.02872	9.3404	1.87685	12.2994	1.52908	0.2096	0.69719	3.2328	12.6734	6.1812	182.833	9.2038	245.772	12.2154	251.469	0.2096	1.3165	3.213	2.53338	6.225	5.04556	9.255	76.427	12.218	77.0186
0.1049	-0.03737	3.231	-0.03095	6.3768	-0.02874	9.3405	2.01576	12.2995	1.50345	0.2098	0.70109	3.233	12.7104	6.1814	186.605	9.204	245.764	12.2156	251.481	0.2098	1.34498	3.2132	2.21453	6.2252	5.02401	9.2552	76.4269	12.2182	76.9622
0.105	-0.03766	3.2311	-0.02949	6.3769	-0.0285	9.3406	2.16169	12.2996	1.47787	0.21	0.70863	3.2332	12.7494	6.1816	190.172	9.2042	245.755	12.2158	251.495	0.21	1.35764	3.2134	1.85945	6.2254	5.00246	9.2554	76.4429	12.2184	76.9434
0.1051	-0.03787	3.2312	-0.02797	6.377	-0.02834	9.3407	2.31448	12.2997	1.4524	0.2102	0.71899	3.2334	12.7889	6.1818	193.513	9.2044	245.751	12.216	251.511	0.2102	1.36238	3.2136	1.458	6.2256	4.99573	9.2556	76.4848	12.2186	76.9349
0.1052	-0.03801	3.2313	-0.02656	6.3771	-0.02789	9.3408	2.47449	12.2998	1.42736	0.2104	0.73381	3.2336	12.8259	6.182	196.616	9.2046	245.749	12.2162	251.526	0.2104	1.34182	3.2138	1.04062	6.2258	5.03883	9.2558	76.5307	12.2188	76.9067
0.1053	-0.03795	3.2314	-0.02528	6.3772	-0.02763	9.3409	2.64187	12.2999	1.40271	0.2106	0.7543	3.2338	12.8578	6.1822	199.48	9.2048	245.746	12.2164	251.54	0.2106	1.34499	3.214	0.67105	6.226	5.11022	9.256	76.5567	12.219	76.893
0.1054	-0.03747	3.2315	-0.02425	6.3773	-0.02755	9.341	2.81798	12.3	1.37796	0.2108	0.7764	3.234	12.891	6.1824	202.102	9.205	245.743	12.2166	251.552	0.2108	1.34182	3.2142	0.27395	6.2262	5.16814	9.2562	76.5566	12.2192	76.8346
0.1055	-0.03689	3.2316	-0.02308	6.3774	-0.02725	9.3411	3.00317	12.3001	1.35307	0.211	0.80457	3.2342	12.9253	6.1826	204.495	9.2052	245.742	12.2168	251.562	0.211	1.34974	3.2144	-0.14344	6.2264	5.21798	9.2564	76.5465	12.2194	76.7813
0.1056	-0.0362	3.2317	-0.02193	6.3775	-0.02656	9.3412	3.19948	12.3002	1.32829	0.2112	0.82991	3.2344	12.9607	6.1828	206.668	9.2054	245.741	12.217	251.57	0.2112	1.33234	3.2146	-0.55213	6.2266	5.26513	9.2566	76.5275	12.2196	76.8041
0.1057	-0.03534	3.2318	-0.02116	6.3776	-0.02592	9.3413	3.40811	12.3003	1.30346	0.2114	0.86091	3.2346	13.0021	6.183	208.636	9.2056	245.744	12.2172	251.576	0.2114	1.31177	3.2148	-0.93039	6.2268	5.32574	9.2568	76.5224	12.2198	76.8707
0.1058	-0.03447	3.2319	-0.02049	6.3777	-0.02499	9.3414	3.63133	12.3004	1.27868	0.2116	0.88988	3.2348	13.0427	6.1832	210.415	9.2058	245.751	12.2174	251.583	0.2116	1.29121	3.215	-1.30721	6.227	5.35133	9.257	76.5083	12.22	76.9508
0.1059	-0.03364	3.232	-0.01985	6.3778	-0.02427	9.3415	3.87068	12.3005	1.25383	0.2118	0.91927	3.235	13.0849	6.1834	212.017	9.206	245.757	12.2176	251.589	0.2118	1.25324	3.2152	-1.57825	6.2272	5.40117	9.2572	76.5223	12.2202	77.0508
0.106	-0.03282	3.2321	-0.01938	6.3779	-0.02358	9.3416	4.12908	12.3006	1.22894	0.212	0.94784	3.2352	13.1369	6.1836	213.468	9.2062	245.765	12.2178	251.595	0.212	1.19787	3.2154	-1.78263	6.2274	5.43619	9.2574	76.5062	12.2204	77.1528
0.1061	-0.03186	3.2322	-0.01924	6.378	-0.02313	9.3417	4.40667	12.3007	1.20448	0.2122	0.97682	3.2354	13.1936	6.1838	214.782	9.2064	245.776	12.218	251.601	0.2122	1.13143	3.2156	-1.91746	6.2276	5.49007	9.2576	76.4681	12.2206	77.2579
0.1062	-0.03079	3.2323	-0.01922	6.3781	-0.0227	9.3418	4.70705	12.3008	1.18021	0.2124	1.0058	3.2356	13.2543	6.184	215.978	9.2066	245.784	12.2182	251.607	0.2124	1.0555	3.2158	-1.95231	6.2278	5.53722	9.2578	76.407	12.2208	77.3464
0.1063	-0.02981	3.2324	-0.01922	6.3782	-0.02254	9.3419	5.03303	12.3009	1.15578	0.2126	1.03518	3.2358	13.3229	6.1842	217.075	9.2068	245.792	12.2184	251.616	0.2126	0.959	3.216	-1.89443	6.228	5.56281	9.258	76.351	12.221	77.4442
0.1064	-0.02869	3.2325	-0.0193	6.3783	-0.02212	9.342	5.38898	12.301	1.13132	0.2128	1.06173	3.236	13.395	6.1844	218.082	9.207	245.801	12.2186	251.625	0.2128	0.84826	3.2162	-1.77423	6.2282	5.59379	9.2582	76.3169	12.2212	77.5212
0.1065	-0.0276	3.2326	-0.01951	6.3784	-0.02169	9.3421	5.77915	12.3011	1.1071	0.213	1.08788	3.2362	13.4707	6.1846	219.015	9.2072	245.812	12.2188	251.636	0.213	0.76916	3.2164	-1.57434	6.2284	5.64094	9.2584	76.2899	12.2214	77.6128
0.1066	-0.02651	3.2327	-0.01977	6.3785	-0.02148	9.3422	6.20712	12.3012	1.08299	0.2132	1.10755	3.2364	13.5498	6.1848	219.88	9.2074	245.822	12.219	251.65	0.2132	0.68532	3.2166	-1.3049	6.2286	5.70155	9.2586	76.2658	12.2216	77.6898
0.1067	-0.02568	3.2328	-0.01977	6.3786	-0.02177	9.3423	6.67644	12.3013	1.05901	0.2134	1.12925	3.2366	13.6298	6.185	220.687	9.2076	245.833	12.2192	251.664	0.2134	0.62204	3.2168	-0.97316	6.2288	5.73388	9.2588	76.2627	12.2218	77.7095
0.1068	-0.02491	3.2329	-0.01972	6.3787	-0.02201	9.3424	7.18878	12.3014	1.03503	0.2136	1.15014	3.2368	13.7102	6.1852	221.445	9.2078	245.843	12.2194	251.68	0.2136	0.58407	3.217	-0.62257	6.229	5.75947	9.259	76.2466	12.222	77.701
0.1069	-0.02414	3.233	-0.0198	6.3788	-0.02238	9.3425	7.74532	12.3015	1.01115	0.2138	1.17305	3.237	13.7961	6.1854	222.158	9.208	245.854	12.2196	251.695	0.2138	0.53345	3.2172	-0.22852	6.2292	5.81335	9.2592	76.2466	12.2222	77.6759
0.107	-0.02342	3.2331	-0.01977	6.3789	-0.02238	9.3426	8.3465	12.3016	0.98773	0.214	1.19596	3.2372	13.884	6.1856	222.837	9.2082	245.865	12.2198	251.707	0.214	0.49865	3.2174	0.14525	6.2294	5.84164	9.2594	76.2095	12.2224	77.6341
0.1071	-0.02297	3.2332	-0.01975	6.379	-0.02265	9.3427	8.98576	12.3017	0.9649	0.2142	1.21968	3.2374	13.9687	6.1858	223.481	9.2084	245.877	12.22	251.718	0.2142	0.46543	3.2176	0.47265	6.2296	5.86993	9.2596	76.1964	12.2226	77.5704
0.1072	-0.02265	3.2333	-0.01959	6.3791	-0.02276	9.3428	9.65518	12.3018	0.94211	0.2144	1.24218	3.2376	14.0514	6.186	224.097	9.2086	245.887	12.2202	251.727	0.2144	0.42746	3.2178	0.78845	6.2298	5.85646	9.2598	76.1994	12.2228	77.4953
0.1073	-0.02241	3.2334	-0.01919	6.3792	-0.02268	9.3429	10.3454	12.3019	0.91989	0.2146	1.26347	3.2378	14.1334	6.1862	224.687	9.2088	245.897	12.2204	251.73	0.2146	0.4069	3.218	1.04775	6.23	5.8376	9.26	76.2173	12.223	77.4348
0.1074	-0.02225	3.2335	-0.0185	6.3793	-0.0223	9.343	11.0463	12.302	0.89841	0.2148	1.28679	3.238	14.2134	6.1864	225.251	9.209	245.905	12.2206	251.731	0.2148	0.41955	3.2182	1.24764	6.2302	5.8174	9.2602	76.2122	12.2232	77.3482
0.1075	-0.02249	3.2336	-0.01773	6.3794	-0.02209	9.3431	11.7416	12.3021	0.87747	0.215	1.31172	3.2382	14.2953	6.1866	225.794	9.2092	245.913	12.2208	251.73	0.215	0.42747	3.2184	1.4142	6.2304	5.75947	9.2604	76.1932	12.2234	77.2814
0.1076	-0.02297	3.2337	-0.01663	6.3795	-0.02182	9.3432	12.4083	12.3022	0.85703	0.2152	1.33949	3.2384	14.373	6.1868	226.316	9.2094	245.919	12.221	251.726	0.2152	0.4069	3.2186	1.49092	6.2306	5.69078	9.2606	76.1881	12.2236	77.2208
0.1077	-0.02369	3.2338	-0.01562	6.3796	-0.02135	9.3433	13.0227	12.3023	0.83714	0.2154	1.37615	3.2386	14.4494	6.187	226.821	9.2096	245.928	12.2212	251.719	0.2154	0.36419	3.2188	1.49809	6.2308	5.62343	9.2608	76.199	12.2238	77.1843
0.1078	-0.02435	3.2339	-0.01477	6.3797	-0.02055	9.3434	13.5601	12.3024	0.81782	0.2156	1.41039	3.2388	14.5258	6.1872	227.305	9.2098	245.934	12.2214	251.709	0.2156	0.33888	3.219	1.46759	6.231	5.61939	9.261	76.18	12.224	77.1425
0.1079	-0.02536	3.234	-0.01368	6.3798	-0.01991	9.3435	14.0018	12.3025	0.79946	0.2158	1.44341	3.239	14.6035	6.1874	227.774	9.21	245.94	12.2216	251.695	0.2158	0.31357	3.2192	1.42549	6.2312	5.61939	9.2612	76.1609	12.2242	77.0955
0.108	-0.02651	3.2341	-0.01235	6.3799	-0.0193	9.3436	14.3236	12.3026	0.78226	0.216	1.47522	3.2392	14.6803	6.1876	228.229	9.2102	245.945	12.2218	251.683	0.216	0.32306	3.2194	1.35152	6.2314	5.59379	9.2614	76.1238	12.2244	77.0589
0.1081	-0.02765	3.2342	-0.01102	6.38	-0.01906	9.3437	14.5084	12.3027	0.76566	0.2162	1.50542	3.2394	14.7587	6.1878	228.67	9.2104	245.951	12.222	251.671	0.2162	0.31357	3.2196	1.26596	6.2316	5.5911	9.2616	76.1128	12.2246	77.0286
0.1082	-0.02858	3.2343	-0.00987	6.3801	-0.01834	9.3438	14.5507	12.3028	0.74942	0.2164	1.53642	3.2396	14.8391	6.188	229.1	9.2106	245.956	12.2222	251.659	0.2164	0.34363	3.2198	1.22821	6.2318	5.61265	9.2618	76.0867	12.2248	77.0149
0.1083	-0.02952	3.2344	-0.00868	6.3802	-0.01781	9.3439	14.4532	12.3029	0.73412	0.2166	1.56823	3.2398	14.9234	6.1882	229.518	9.2108	245.962	12.2224	251.648	0.2166	0.39426	3.22	1.16583	6.232	5.69482	9.262	76.0596	12.225	76.995
0.1084	-0.03047	3.2345	-0.00761	6.3803	-0.01741	9.344	14.2167	12.303	0.71919	0.2168	1.60085	3.24	15.0089	6.1884	229.923	9.211	245.971	12.2226	251.639	0.2168	0.44805	3.2202	1.11938	6.2322	5.7918	9.2622	76.0225	12.2252	76.973
0.1085	-0.03135	3.2346	-0.00676	6.3804	-0.01717	9.3441	13.8433	12.3031	0.70447	0.217	1.62942	3.2402	15.0968	6.1886	230.32	9.2112	245.988	12.2228	251.629	0.217	0.49076	3.2204	1.0657	6.2324	5.92381	9.2624	76.0115	12.2254	77.0083
0.1086	-0.03204	3.2347	-0.00583	6.3805	-0.01669	9.3442	13.3454	12.3032	0.69047	0.2172	1.65638	3.2404	15.185	6.1888	230.709	9.2114	246.003	12.223	251.621	0.2172	0.53664	3.2206	0.98158	6.2326	6.11104	9.2626	76.0144	12.2256	77.0166
0.1087	-0.03263	3.2348	-0.00514	6.3806	-0.016	9.3443	12.7466	12.3033	0.67684	0.2174	1.68293	3.2406	15.2804	6.189	231.088	9.2116	246.019	12.2232	251.613	0.2174	0.59201	3.2208	0.96557	6.2328	6.3077	9.2628	76.0173	12.2258	77.031
0.1088	-0.033	3.2349	-0.00434	6.3807	-0.01538	9.3444	12.0731	12.3034	0.66385	0.2176	1.70341	3.2408	15.3805	6.1892	231.459	9.2118	246.032	12.2234	251.606	0.2176	0.67586	3.221	0.99157	6.233	6.48685	9.263	76.0093	12.226	77.033
0.1089	-0.0333	3.235	-0.00365	6.3808	-0.01472	9.3445	11.3507	12.3035	0.65151	0.2178	1.7243	3.241	15.4833	6.1894	231.827	9.212	246.047	12.2236	251.6	0.2178	0.72174	3.2212	0.99585	6.2332	6.64445	9.2632	75.9982	12.2262	77.0746
0.109	-0.03322	3.2351	-0.00301	6.3809	-0.01365	9.3446	10.5999	12.3036	0.63948	0.218	1.7464	3.2412	15.5841	6.1896	232.185	9.2122	246.061	12.2238	251.597	0.218	0.75655	3.2214	0.99577	6.2334	6.83438	9.2634	76.0091	12.2264	77.1464
0.1091	-0.03298	3.2352	-0.00261	6.381	-0.01267	9.3447	9.85181	12.3037	0.62755	0.2182	1.76607	3.2414	15.6819	6.1898	232.535	9.2124	246.075	12.224	251.591	0.2182	0.78503	3.2216	1.00005	6.2336	7.0499	9.2636	76.0141	12.2266	77.1963
0.1092	-0.03252	3.2353	-0.00229	6.3811	-0.0112	9.3448	9.12695	12.3038	0.61616	0.2184	1.78534	3.2416	15.7768	6.19	232.877	9.2126	246.085	12.2242	251.586	0.2184	0.83249	3.2218	1.00722	6.2338	7.24656	9.2638	76.027	12.2268	77.2326
0.1093	-0.0322	3.2354	-0.00189	6.3812	-0.01001	9.3449	8.43867	12.3039	0.6053	0.2186	1.80097	3.2418	15.8671	6.1902	233.208	9.2128	246.093	12.2244	251.579	0.2186	0.83249	3.222	0.98106	6.234	7.42302	9.264	76.0779	12.227	77.268
0.1094	-0.03196	3.2355	-0.00141	6.3813	-0.00857	9.345	7.79517	12.304	0.59452	0.2188	1.81498	3.242	15.9518	6.1904	233.531	9.213	246.098	12.2246	251.571	0.2188	0.83249	3.2222	0.9578	6.2342	7.59544	9.2642	76.1308	12.2272	77.2929
0.1095	-0.03162	3.2356	-0.00104	6.3814	-0.00721	9.3451	7.20446	12.3041	0.58409	0.219	1.82818	3.2422	16.0361	6.1906	233.85	9.2132	246.1	12.2248	251.564	0.219	0.81984	3.2224	0.91861	6.2344	7.76381	9.2644	76.1838	12.2274	77.3126
0.1096	-0.03117	3.2357	-0.000745	6.3815	-0.0058	9.3452	6.67413	12.3042	0.57427	0.2192	1.84057	3.2424	16.1169	6.1908	234.159	9.2134	246.095	12.225	251.555	0.2192	0.78503	3.2226	0.86782	6.2346	7.91333	9.2646	76.2207	12.2276	77.2926
0.1097	-0.03069	3.2358	-0.000638	6.3816	-0.00487	9.3453	6.2032	12.3043	0.56461	0.2194	1.85135	3.2426	16.1953	6.191	234.463	9.2136	246.091	12.2252	251.546	0.2194	0.75656	3.2228	0.87209	6.2348	8.04264	9.2648	76.2527	12.2278	77.2925
0.1098	-0.03018	3.2359	-0.000452	6.3817	-0.00418	9.3454	5.7874	12.3044	0.55577	0.2196	1.85565	3.2428	16.2686	6.1912	234.76	9.2138	246.085	12.2254	251.536	0.2196	0.73441	3.223	0.84883	6.235	8.17195	9.265	76.2846	12.228	77.2841
0.1099	-0.02962	3.236	-0.000372	6.3818	-0.00349	9.3455	5.42161	12.3045	0.54734	0.2198	1.85914	3.243	16.3379	6.1914	235.051	9.214	246.08	12.2256	251.525	0.2198	0.69803	3.2232	0.83282	6.2352	8.32686	9.2652	76.3245	12.2282	77.2756
0.11	-0.02893	3.2361	-0.000133	6.3819	-0.00295	9.3456	5.09943	12.3046	0.53935	0.22	1.8594	3.2432	16.4049	6.1916	235.334	9.2142	246.074	12.2258	251.513	0.22	0.68538	3.2234	0.8255	6.2354	8.49523	9.2654	76.3884	12.2284	77.2453
0.1101	-0.02842	3.2362	8.01998e-05	6.382	-0.00277	9.3457	4.81761	12.3047	0.53171	0.2202	1.8552	3.2434	16.4723	6.1918	235.617	9.2144	246.066	12.226	251.498	0.2202	0.68063	3.2236	0.83702	6.2356	8.63801	9.2656	76.4234	12.2286	77.1952
0.1102	-0.02776	3.2363	0.000453	6.3821	-0.0024	9.3458	4.56671	12.3048	0.52421	0.2204	1.8498	3.2436	16.5404	6.192	235.897	9.2146	246.058	12.2262	251.484	0.2204	0.66323	3.2238	0.86013	6.2358	8.77406	9.2658	76.4793	12.2288	77.1617
0.1103	-0.02728	3.2364	0.000772	6.3822	-0.00237	9.3459	4.34118	12.3049	0.51675	0.2206	1.84236	3.2438	16.6082	6.1922	236.176	9.2148	246.051	12.2264	251.47	0.2206	0.65058	3.224	0.87164	6.236	8.93974	9.266	76.4952	12.229	77.145
0.1104	-0.02646	3.2365	0.0012	6.3823	-0.00229	9.346	4.13755	12.305	0.50928	0.2208	1.83453	3.244	16.678	6.1924	236.457	9.215	246.046	12.2266	251.459	0.2208	0.65058	3.2242	0.89475	6.2362	9.15391	9.2662	76.4762	12.2292	77.1449
0.1105	-0.02544	3.2366	0.00141	6.3824	-0.00237	9.3461	3.95188	12.3051	0.50209	0.221	1.82386	3.2442	16.7485	6.1926	236.737	9.2152	246.042	12.2268	251.449	0.221	0.63792	3.2244	0.92221	6.2364	9.30882	9.2664	76.4411	12.2294	77.1812
0.1106	-0.02449	3.2367	0.00178	6.3825	-0.00226	9.3462	3.78107	12.3052	0.49522	0.2212	1.81077	3.2444	16.8163	6.1928	237.013	9.2154	246.039	12.227	251.439	0.2212	0.59205	3.2246	0.95691	6.2366	9.46642	9.2666	76.42	12.2296	77.2228
0.1107	-0.02387	3.2368	0.00213	6.3826	-0.00226	9.3463	3.62202	12.3053	0.48844	0.2214	1.79686	3.2446	16.884	6.193	237.287	9.2156	246.034	12.2272	251.431	0.2214	0.55883	3.2248	1.06406	6.2368	9.6092	9.2668	76.404	12.2298	77.2591
0.1108	-0.02318	3.2369	0.0025	6.3827	-0.00186	9.3464	3.4767	12.3054	0.48189	0.2216	1.78134	3.2448	16.9514	6.1932	237.556	9.2158	246.027	12.2274	251.426	0.2216	0.52877	3.225	1.11036	6.237	9.74255	9.267	76.4009	12.23	77.3059
0.1109	-0.02228	3.237	0.00277	6.3828	-0.00146	9.3465	3.34243	12.3055	0.47497	0.2218	1.76865	3.245	17.0188	6.1934	237.823	9.216	246.019	12.2276	251.42	0.2218	0.4829	3.2252	1.1639	6.2372	9.86378	9.2672	76.3698	12.2302	77.3527
0.111	-0.02145	3.2371	0.00301	6.3829	-0.00112	9.3466	3.21768	12.3056	0.46784	0.222	1.75354	3.2452	17.0831	6.1936	238.083	9.2162	246.009	12.2278	251.414	0.222	0.42436	3.2254	1.19135	6.2374	9.97154	9.2674	76.3107	12.2304	77.3995
0.1111	-0.02095	3.2372	0.00306	6.383	-0.000745	9.3467	3.10199	12.3057	0.46009	0.2222	1.73842	3.2454	17.1437	6.1938	238.342	9.2164	245.998	12.228	251.41	0.2222	0.35634	3.2256	1.25648	6.2376	10.0537	9.2676	76.2467	12.2306	77.4577
0.1112	-0.02036	3.2373	0.00296	6.3831	-0.000292	9.3468	2.99308	12.3058	0.45192	0.2224	1.72371	3.2456	17.2001	6.194	238.59	9.2166	245.987	12.2282	251.406	0.2224	0.27566	3.2258	1.29553	6.2378	10.144	9.2678	76.2046	12.2308	77.5129
0.1113	-0.02007	3.2374	0.00269	6.3832	3.55275e-07	9.3469	2.89016	12.3059	0.44367	0.2226	1.70576	3.2458	17.2553	6.1942	238.83	9.2168	245.974	12.2284	251.402	0.2226	0.17916	3.226	1.33748	6.238	10.2194	9.268	76.1486	12.231	77.569
0.1114	-0.01991	3.2375	0.0025	6.3833	0.0004	9.347	2.79302	12.306	0.43521	0.2228	1.68214	3.246	17.3077	6.1944	239.06	9.217	245.959	12.2286	251.397	0.2228	0.0526	3.2262	1.37653	6.2382	10.28	9.2682	76.1265	12.2312	77.6158
0.1115	-0.02023	3.2376	0.0021	6.3834	0.000692	9.3471	2.70066	12.3061	0.42693	0.223	1.65853	3.2462	17.3589	6.1946	239.274	9.2172	245.944	12.2288	251.388	0.223	-0.06447	3.2264	1.41123	6.2384	10.3016	9.2684	76.1084	12.2314	77.6376
0.1116	-0.02071	3.2377	0.00176	6.3835	0.00101	9.3472	2.61299	12.3062	0.41881	0.2232	1.63694	3.2464	17.4086	6.1948	239.479	9.2174	245.927	12.229	251.378	0.2232	-0.16571	3.2266	1.44158	6.2386	10.377	9.2686	76.0923	12.2316	77.6343
0.1117	-0.02113	3.2378	0.00125	6.3836	0.00117	9.3473	2.53131	12.3063	0.41051	0.2234	1.61171	3.2466	17.4566	6.195	239.673	9.2176	245.908	12.2292	251.367	0.2234	-0.19102	3.2268	1.46904	6.2388	10.4524	9.2688	76.0763	12.2318	77.629
0.1118	-0.02111	3.2379	0.000958	6.3837	0.00136	9.3474	2.4553	12.3064	0.40207	0.2236	1.58405	3.2468	17.502	6.1952	239.856	9.2178	245.886	12.2294	251.356	0.2236	-0.17836	3.227	1.44143	6.239	10.5386	9.269	76.0622	12.232	77.6258
0.1119	-0.02113	3.238	0.000799	6.3838	0.00128	9.3475	2.3824	12.3065	0.39355	0.2238	1.5568	3.247	17.5457	6.1954	240.032	9.218	245.865	12.2296	251.341	0.2238	-0.17362	3.2272	1.4602	6.2392	10.6599	9.2692	76.0171	12.2322	77.6017
0.112	-0.0215	3.2381	0.000746	6.3839	0.00125	9.3476	2.31384	12.3066	0.38488	0.224	1.52752	3.2472	17.5859	6.1956	240.195	9.2182	245.843	12.2298	251.33	0.224	-0.15305	3.2274	1.46012	6.2394	10.7959	9.2694	76.0121	12.2324	77.5985
0.1121	-0.02188	3.2382	0.000772	6.384	0.00133	9.3477	2.248	12.3067	0.37604	0.2242	1.49703	3.2474	17.6273	6.1958	240.349	9.2184	245.825	12.23	251.321	0.2242	-0.09451	3.2276	1.45715	6.2396	10.936	9.2696	76.036	12.2326	77.5681
0.1122	-0.02209	3.2383	0.00104	6.3841	0.00138	9.3478	2.18476	12.3068	0.36753	0.2244	1.46371	3.2476	17.6667	6.196	240.49	9.2186	245.806	12.2302	251.313	0.2244	-0.01066	3.2278	1.39477	6.2398	11.0976	9.2698	76.0699	12.2328	77.5263
0.1123	-0.0222	3.2384	0.0013	6.3842	0.00146	9.3479	2.12504	12.3069	0.35933	0.2246	1.4308	3.2478	17.7093	6.1962	240.622	9.2188	245.786	12.2304	251.305	0.2246	0.09533	3.228	1.34108	6.24	11.2808	9.27	76.0939	12.233	77.4866
0.1124	-0.02228	3.2385	0.0017	6.3843	0.00168	9.348	2.06901	12.307	0.35129	0.2248	1.40314	3.248	17.7491	6.1964	240.745	9.219	245.769	12.2306	251.298	0.2248	0.21715	3.2282	1.28305	6.2402	11.5058	9.2702	76.1448	12.2332	77.4449
0.1125	-0.02198	3.2386	0.00192	6.3844	0.00189	9.3481	2.01727	12.3071	0.34373	0.225	1.38438	3.2482	17.7909	6.1966	240.859	9.2192	245.753	12.2308	251.293	0.225	0.38168	3.2284	1.2482	6.2404	11.7429	9.2704	76.1817	12.2334	77.4041
0.1126	-0.02148	3.2387	0.00242	6.3845	0.00226	9.3482	1.96945	12.3072	0.33633	0.2252	1.36198	3.2484	17.8307	6.1968	240.967	9.2194	245.737	12.231	251.292	0.2252	0.57468	3.2286	1.19451	6.2406	11.9826	9.2706	76.2297	12.2336	77.3811
0.1127	-0.02073	3.2388	0.0029	6.3846	0.00266	9.3483	1.92537	12.3073	0.32872	0.2254	1.33473	3.2486	17.8677	6.197	241.07	9.2196	245.726	12.2312	251.296	0.2254	0.75661	3.2288	1.14372	6.2408	12.2089	9.2708	76.2806	12.2338	77.3643
0.1128	-0.0202	3.2389	0.00362	6.3847	0.00309	9.3484	1.88356	12.3074	0.32127	0.2256	1.31192	3.2488	17.904	6.1972	241.164	9.2198	245.719	12.2314	251.3	0.2256	0.89583	3.229	1.09293	6.241	12.4379	9.271	76.3095	12.234	77.3392
0.1129	-0.01988	3.239	0.00421	6.3848	0.00357	9.3485	1.84303	12.3075	0.31374	0.2258	1.28993	3.249	17.9387	6.1974	241.253	9.22	245.721	12.2316	251.306	0.2258	0.9955	3.2292	1.08561	6.2412	12.6965	9.2712	76.3304	12.2342	77.3203
0.113	-0.01962	3.2391	0.00469	6.3849	0.00434	9.3486	1.80433	12.3076	0.30573	0.226	1.26713	3.2492	17.973	6.1976	241.331	9.2202	245.726	12.2318	251.317	0.226	1.06827	3.2294	1.05801	6.2414	12.9403	9.2714	76.3684	12.2344	77.3087
0.1131	-0.01911	3.2392	0.00503	6.385	0.00503	9.3487	1.76677	12.3077	0.29798	0.2262	1.2419	3.2494	18.0077	6.1978	241.404	9.2204	245.733	12.232	251.328	0.2262	1.13947	3.2296	1.05504	6.2416	13.2124	9.2716	76.3843	12.2346	77.2565
0.1132	-0.01874	3.2393	0.00532	6.3851	0.00559	9.3488	1.73167	12.3078	0.29061	0.2264	1.21869	3.2496	18.0388	6.198	241.468	9.2206	245.737	12.2322	251.338	0.2264	1.19009	3.2298	1.06945	6.2418	13.4993	9.2718	76.3862	12.2348	77.2585
0.1133	-0.01812	3.2394	0.00538	6.3852	0.0061	9.3489	1.69931	12.3079	0.2835	0.2266	1.19872	3.2498	18.0751	6.1982	241.529	9.2208	245.743	12.2324	251.351	0.2266	1.2154	3.23	1.15052	6.242	13.7863	9.272	76.3702	12.235	77.2615
0.1134	-0.01765	3.2395	0.00559	6.3853	0.00649	9.349	1.66896	12.308	0.27658	0.2268	1.17713	3.25	18.1086	6.1984	241.584	9.221	245.751	12.2326	251.367	0.2268	1.22332	3.2302	1.23884	6.2422	14.0556	9.2722	76.3621	12.2352	77.2583
0.1135	-0.0169	3.2396	0.00567	6.3854	0.00657	9.3491	1.6399	12.3081	0.2699	0.227	1.15109	3.2502	18.1456	6.1986	241.631	9.2212	245.755	12.2328	251.384	0.227	1.26129	3.2304	1.30541	6.2424	14.3277	9.2724	76.325	12.2354	77.2582
0.1136	-0.01637	3.2397	0.00602	6.3855	0.0066	9.3492	1.61116	12.3082	0.26322	0.2272	1.121	3.2504	18.1811	6.1988	241.673	9.2214	245.759	12.233	251.402	0.2272	1.28185	3.2306	1.35171	6.2426	14.6106	9.2726	76.296	12.2356	77.2633
0.1137	-0.01554	3.2398	0.00604	6.3856	0.00631	9.3493	1.58247	12.3083	0.25646	0.2274	1.09456	3.2506	18.2205	6.199	241.709	9.2216	245.764	12.2332	251.418	0.2274	1.26129	3.2308	1.44002	6.2428	14.9339	9.2728	76.2499	12.2358	77.2528
0.1138	-0.01485	3.2399	0.00631	6.3857	0.0058	9.3494	1.553	12.3084	0.24986	0.2276	1.07297	3.2508	18.2682	6.1992	241.736	9.2218	245.767	12.2334	251.433	0.2276	1.23282	3.231	1.53269	6.243	15.303	9.273	76.2048	12.236	77.2443
0.1139	-0.01379	3.24	0.0062	6.3858	0.00538	9.3495	1.52293	12.3085	0.24313	0.2278	1.05097	3.251	18.3206	6.1994	241.762	9.222	245.767	12.2336	251.448	0.2278	1.21542	3.2312	1.64853	6.2432	15.7259	9.2732	76.1838	12.2362	77.2609
0.114	-0.01262	3.2401	0.00594	6.3859	0.00476	9.3496	1.49357	12.3086	0.23677	0.228	1.03343	3.2512	18.3793	6.1996	241.78	9.2222	245.759	12.2338	251.461	0.228	1.16954	3.2314	1.71366	6.2434	16.1597	9.2734	76.1787	12.2364	77.2712
0.1141	-0.0112	3.2402	0.00556	6.386	0.00389	9.3497	1.46478	12.3087	0.23126	0.2282	1.01508	3.2514	18.442	6.1998	241.798	9.2224	245.75	12.234	251.47	0.2282	1.20751	3.2316	1.79473	6.2436	16.6473	9.2736	76.1646	12.2366	77.3211
0.1142	-0.00985	3.2403	0.00548	6.3861	0.00301	9.3498	1.43662	12.3088	0.22607	0.2284	1.00198	3.2516	18.5121	6.2	241.81	9.2226	245.743	12.2342	251.479	0.2284	1.20751	3.2318	1.85262	6.2438	17.1308	9.2738	76.1626	12.2368	77.4273
0.1143	-0.00817	3.2404	0.00556	6.3862	0.00208	9.3499	1.40854	12.3089	0.22117	0.2286	0.99091	3.2518	18.5925	6.2002	241.824	9.2228	245.737	12.2344	251.488	0.2286	1.20277	3.232	1.90181	6.244	17.6656	9.274	76.1595	12.237	77.5043
0.1144	-0.00671	3.2405	0.00567	6.3863	0.00125	9.35	1.38019	12.309	0.21651	0.2288	0.98226	3.252	18.6768	6.2004	241.831	9.223	245.734	12.2346	251.495	0.2288	1.18537	3.2322	1.89449	6.2442	18.261	9.2742	76.1644	12.2372	77.5823
0.1145	-0.00511	3.2406	0.0058	6.3864	0.000479	9.3501	1.35158	12.3091	0.21236	0.229	0.97767	3.2522	18.7671	6.2006	241.839	9.2232	245.731	12.2348	251.5	0.229	1.16006	3.2324	1.88282	6.2444	18.9089	9.2744	76.1433	12.2374	77.6791
0.1146	-0.00378	3.2407	0.00591	6.3865	8.01998e-05	9.3502	1.32287	12.3092	0.20842	0.2292	0.97954	3.2524	18.8604	6.2008	241.849	9.2234	245.735	12.235	251.504	0.2292	1.08096	3.2326	1.8784	6.2446	19.5689	9.2746	76.1383	12.2376	77.779
0.1147	-0.00245	3.2408	0.00594	6.3866	-0.000452	9.3503	1.29393	12.3093	0.2047	0.2294	0.98344	3.2526	18.9581	6.201	241.86	9.2236	245.741	12.2352	251.509	0.2294	0.97497	3.2328	1.86674	6.2448	20.2788	9.2748	76.1162	12.2378	77.8925
0.1148	-0.00141	3.2409	0.00602	6.3867	-0.000612	9.3504	1.26508	12.3094	0.20121	0.2296	0.98936	3.2528	19.0535	6.2012	241.872	9.2238	245.746	12.2354	251.514	0.2296	0.87372	3.233	1.81305	6.245	21.0062	9.275	76.1001	12.238	78.0143
0.1149	-0.000425	3.241	0.00578	6.3868	-0.000532	9.3505	1.23698	12.3095	0.19802	0.2298	0.9973	3.253	19.1453	6.2014	241.886	9.224	245.752	12.2356	251.52	0.2298	0.77722	3.2332	1.73618	6.2452	21.7551	9.2752	76.0951	12.2382	78.1278
0.115	0.0004	3.2411	0.00572	6.3869	-0.000798	9.3506	1.20922	12.3096	0.19549	0.23	1.00807	3.2532	19.2332	6.2016	241.894	9.2242	245.76	12.2358	251.527	0.23	0.66015	3.2334	1.61584	6.2454	22.4798	9.2754	76.074	12.2384	78.2246
0.1151	0.000852	3.2412	0.00591	6.387	-0.000798	9.3507	1.1817	12.3097	0.19328	0.2302	1.01844	3.2534	19.3179	6.2018	241.913	9.2244	245.773	12.236	251.535	0.2302	0.58738	3.2336	1.48825	6.2456	23.2368	9.2756	76.0439	12.2386	78.3349
0.1152	0.00109	3.2413	0.00626	6.3871	-0.000665	9.3508	1.15431	12.3098	0.19126	0.2304	1.03812	3.2536	19.4034	6.202	241.931	9.2246	245.786	12.2362	251.546	0.2304	0.47032	3.2338	1.32299	6.2458	23.975	9.2758	76.0369	12.2388	78.3598
0.1153	0.00144	3.2414	0.0061	6.3872	-0.000505	9.3509	1.12717	12.3099	0.18947	0.2306	1.059	3.2538	19.4845	6.2022	241.952	9.2248	245.798	12.2364	251.557	0.2306	0.38647	3.234	1.16932	6.246	24.7778	9.276	76.0148	12.239	78.3211
0.1154	0.0016	3.2415	0.00562	6.3873	-0.000292	9.351	1.10031	12.31	0.18772	0.2308	1.08151	3.254	19.561	6.2024	241.97	9.225	245.812	12.2366	251.567	0.2308	0.30579	3.2342	1.00261	6.2462	25.5846	9.2762	76.0017	12.2392	78.2658
0.1155	0.00168	3.2416	0.00516	6.3874	-0.000133	9.3511	1.07356	12.3101	0.18607	0.231	1.10604	3.2542	19.6343	6.2026	241.993	9.2252	245.825	12.2368	251.576	0.231	0.27257	3.2344	0.86054	6.2464	26.4022	9.2764	75.9887	12.2394	78.2074
0.1156	0.00165	3.2417	0.00458	6.3875	5.3585e-05	9.3512	1.04714	12.3102	0.18404	0.2312	1.13137	3.2544	19.7056	6.2028	242.012	9.2254	245.839	12.237	251.588	0.2312	0.26308	3.2346	0.71411	6.2466	27.2441	9.2766	76.0066	12.2396	78.1072
0.1157	0.00176	3.2418	0.00413	6.3876	-7.94893e-05	9.3513	1.02103	12.3103	0.18181	0.2314	1.1555	3.2546	19.7769	6.203	242.027	9.2256	245.851	12.2372	251.598	0.2314	0.28049	3.2348	0.57783	6.2468	28.1547	9.2768	76.0145	12.2398	77.9821
0.1158	0.00184	3.2419	0.00351	6.3877	-0.000159	9.3514	0.99537	12.3104	0.17946	0.2316	1.18084	3.2548	19.847	6.2032	242.04	9.2258	245.863	12.2374	251.607	0.2316	0.31371	3.235	0.46329	6.247	29.0949	9.277	76.0415	12.24	77.8183
0.1159	0.00189	3.242	0.00317	6.3878	-0.000665	9.3515	0.97025	12.3105	0.17712	0.2318	1.2082	3.255	19.9227	6.2034	242.049	9.226	245.878	12.2376	251.616	0.2318	0.35168	3.2352	0.38497	6.2472	30.1051	9.2772	76.0814	12.2402	77.6296
0.116	0.00189	3.2421	0.00285	6.3879	-0.00128	9.3516	0.94552	12.3106	0.17486	0.232	1.23515	3.2552	20.0015	6.2036	242.057	9.2262	245.892	12.2378	251.624	0.232	0.39439	3.2354	0.35012	6.2474	31.1733	9.2774	76.0993	12.2404	77.4409
0.1161	0.00173	3.2422	0.00242	6.388	-0.00146	9.3517	0.92191	12.3107	0.17252	0.2322	1.26211	3.2554	20.0898	6.2038	242.062	9.2264	245.908	12.238	251.632	0.2322	0.46559	3.2356	0.35874	6.2476	32.3492	9.2776	76.1393	12.2406	77.2387
0.1162	0.002	3.2423	0.00197	6.3881	-0.00181	9.3518	0.89886	12.3108	0.17012	0.2324	1.29068	3.2556	20.1855	6.204	242.058	9.2266	245.923	12.2382	251.638	0.2324	0.52096	3.2358	0.40503	6.2478	33.575	9.2778	76.1632	12.2408	77.0198
0.1163	0.00229	3.2424	0.00133	6.3882	-0.00229	9.3519	0.87659	12.3109	0.16757	0.2326	1.31602	3.2558	20.2812	6.2042	242.053	9.2268	245.941	12.2384	251.642	0.2326	0.54944	3.236	0.50494	6.248	34.8978	9.278	76.1931	12.241	76.8592
0.1164	0.00242	3.2425	0.000958	6.3883	-0.00282	9.352	0.85482	12.311	0.16493	0.2328	1.34257	3.256	20.3817	6.2044	242.047	9.227	245.959	12.2386	251.646	0.2328	0.58424	3.2362	0.61643	6.2482	36.2609	9.2782	76.246	12.2412	76.7257
0.1165	0.00256	3.2426	0.000719	6.3884	-0.00322	9.3521	0.83363	12.3111	0.16222	0.233	1.36912	3.2562	20.485	6.2046	242.039	9.2272	245.978	12.2388	251.649	0.233	0.62221	3.2364	0.75546	6.2484	37.7049	9.2784	76.296	12.2414	76.6287
0.1166	0.0028	3.2427	0.000506	6.3885	-0.00367	9.3522	0.81298	12.3112	0.15924	0.2332	1.3981	3.2564	20.5905	6.2048	242.029	9.2274	245.997	12.239	251.654	0.2332	0.61747	3.2366	0.89739	6.2486	39.2041	9.2786	76.3419	12.2416	76.5421
0.1167	0.00301	3.2428	3.55276e-07	6.3886	-0.00431	9.3523	0.7928	12.3113	0.15628	0.2334	1.42546	3.2566	20.6993	6.205	242.021	9.2276	246.017	12.2392	251.658	0.2334	0.60481	3.2368	1.06395	6.2488	40.7276	9.2788	76.3818	12.2418	76.4982
0.1168	0.00317	3.2429	-0.000638	6.3887	-0.00471	9.3524	0.77319	12.3114	0.15352	0.2336	1.45646	3.2568	20.8076	6.2052	242.014	9.2278	246.038	12.2394	251.66	0.2336	0.59216	3.237	1.21457	6.249	42.2686	9.279	76.4208	12.242	76.4814
0.1169	0.00335	3.243	-0.000984	6.3888	-0.00498	9.3525	0.75472	12.3115	0.15088	0.2338	1.48948	3.257	20.9227	6.2054	242.01	9.228	246.06	12.2396	251.663	0.2338	0.59691	3.2372	1.3565	6.2492	43.8392	9.2792	76.4557	12.2422	76.498
0.117	0.00357	3.2431	-0.00184	6.3889	-0.00463	9.3526	0.73702	12.3116	0.14862	0.234	1.52291	3.2572	21.0405	6.2056	242.01	9.2282	246.082	12.2398	251.667	0.234	0.62222	3.2374	1.48394	6.2494	45.3774	9.2794	76.4826	12.2424	76.5469
0.1171	0.00391	3.2432	-0.00274	6.389	-0.00426	9.3527	0.72031	12.3117	0.14638	0.2342	1.55756	3.2574	21.163	6.2058	242.012	9.2284	246.106	12.24	251.668	0.2342	0.6507	3.2376	1.58385	6.2496	46.8969	9.2796	76.5326	12.2426	76.6218
0.1172	0.00437	3.2433	-0.00354	6.3891	-0.00405	9.3528	0.70388	12.3118	0.14404	0.2344	1.59422	3.2576	21.2847	6.206	242.019	9.2286	246.129	12.2402	251.671	0.2344	0.65545	3.2378	1.65332	6.2498	48.3813	9.2798	76.5515	12.2428	76.7196
0.1173	0.00471	3.2434	-0.0045	6.3892	-0.0037	9.3529	0.68829	12.3119	0.14143	0.2346	1.62886	3.2578	21.4073	6.2062	242.03	9.2288	246.152	12.2404	251.673	0.2346	0.6507	3.238	1.70686	6.25	49.8522	9.28	76.5914	12.243	76.7997
0.1174	0.00508	3.2435	-0.00524	6.3893	-0.00333	9.353	0.67306	12.312	0.13885	0.2348	1.66108	3.258	21.5329	6.2064	242.045	9.229	246.174	12.2406	251.675	0.2348	0.68551	3.2382	1.72997	6.2502	51.2571	9.2802	76.6124	12.2432	76.8715
0.1175	0.00551	3.2436	-0.00586	6.3894	-0.00298	9.3531	0.65869	12.3121	0.13603	0.235	1.69248	3.2582	21.6574	6.2066	242.061	9.2292	246.196	12.2408	251.677	0.235	0.70924	3.2384	1.70382	6.2504	52.6122	9.2804	76.6153	12.2434	76.9652
0.1176	0.00599	3.2437	-0.00644	6.3895	-0.00274	9.3532	0.64506	12.3122	0.13313	0.2352	1.72632	3.2584	21.7863	6.2068	242.084	9.2294	246.216	12.241	251.678	0.2352	0.73455	3.2386	1.66027	6.2506	53.8703	9.2806	76.6092	12.2436	77.0568
0.1177	0.0066	3.2438	-0.00737	6.3896	-0.00253	9.3533	0.63234	12.3123	0.13023	0.2354	1.75327	3.2586	21.9194	6.207	242.11	9.2296	246.237	12.2412	251.677	0.2354	0.75987	3.2388	1.61818	6.2508	55.0422	9.2808	76.6121	12.2438	77.165
0.1178	0.00724	3.2439	-0.00777	6.3897	-0.00202	9.3534	0.62037	12.3124	0.12759	0.2356	1.78427	3.2588	22.0554	6.2072	242.142	9.2298	246.257	12.2414	251.674	0.2356	0.77727	3.239	1.5442	6.251	56.1858	9.281	76.6171	12.244	77.267
0.1179	0.00783	3.244	-0.00796	6.3898	-0.00162	9.3535	0.60935	12.3125	0.1252	0.2358	1.81082	3.259	22.1932	6.2074	242.178	9.23	246.272	12.2416	251.672	0.2358	0.75196	3.2392	1.49486	6.2512	57.2539	9.2812	76.623	12.2442	77.3586
0.118	0.00846	3.2441	-0.00876	6.3899	-0.0012	9.3536	0.59836	12.3126	0.12307	0.236	1.83454	3.2592	22.3307	6.2076	242.216	9.2302	246.286	12.2418	251.669	0.236	0.71874	3.2394	1.44842	6.2514	58.2399	9.2814	76.62	12.2444	77.4315
0.1181	0.00913	3.2442	-0.00918	6.39	-0.00122	9.3537	0.58819	12.3127	0.12075	0.2362	1.85543	3.2594	22.4659	6.2078	242.254	9.2304	246.3	12.242	251.663	0.2362	0.68077	3.2396	1.40922	6.2516	59.1801	9.2816	76.6229	12.2446	77.4949
0.1182	0.00966	3.2443	-0.00953	6.3901	-0.0013	9.3538	0.57818	12.3128	0.11846	0.2364	1.87632	3.2596	22.6002	6.208	242.297	9.2306	246.312	12.2422	251.658	0.2364	0.6175	3.2398	1.38307	6.2518	60.0436	9.2818	76.6168	12.2448	77.5417
0.1183	0.01011	3.2444	-0.00998	6.3902	-0.00138	9.3539	0.56911	12.3129	0.11623	0.2366	1.89518	3.2598	22.7338	6.2082	242.342	9.2308	246.324	12.2424	251.652	0.2366	0.55422	3.24	1.3714	6.252	60.8141	9.282	76.6387	12.245	77.5833
0.1184	0.01035	3.2445	-0.01046	6.3903	-0.00173	9.354	0.56006	12.313	0.11442	0.2368	1.9185	3.26	22.8669	6.2084	242.387	9.231	246.336	12.2426	251.646	0.2368	0.52416	3.2402	1.33945	6.2522	61.4849	9.2822	76.6517	12.2452	77.7217
0.1185	0.01057	3.2446	-0.01113	6.3904	-0.00218	9.3541	0.55149	12.3131	0.11256	0.237	1.94464	3.2602	23.0037	6.2086	242.433	9.2312	246.346	12.2428	251.638	0.237	0.46088	3.2404	1.30895	6.2524	62.0977	9.2824	76.6646	12.2454	77.8467
0.1186	0.01059	3.2447	-0.01211	6.3905	-0.0025	9.3542	0.54281	12.3132	0.11096	0.2372	1.97281	3.2604	23.1474	6.2088	242.479	9.2314	246.357	12.243	251.631	0.2372	0.39444	3.2406	1.34799	6.2526	62.6675	9.2826	76.6805	12.2456	77.9435
0.1187	0.01041	3.2448	-0.01339	6.3906	-0.00314	9.3543	0.53419	12.3133	0.10987	0.2374	1.99492	3.2606	23.2912	6.209	242.521	9.2316	246.367	12.2432	251.624	0.2374	0.30585	3.2408	1.374	6.2528	63.2238	9.2828	76.7105	12.2458	78.0017
0.1188	0.00987	3.2449	-0.01419	6.3907	-0.00365	9.3544	0.52578	12.3134	0.10917	0.2376	2.02106	3.2608	23.4339	6.2092	242.56	9.2318	246.375	12.2434	251.617	0.2376	0.24257	3.241	1.39421	6.253	63.7505	9.283	76.7394	12.246	78.0099
0.1189	0.0094	3.245	-0.01536	6.3908	-0.00439	9.3545	0.51785	12.3135	0.10856	0.2378	2.04559	3.261	23.5773	6.2094	242.595	9.232	246.384	12.2436	251.611	0.2378	0.17929	3.2412	1.44341	6.2532	64.1991	9.2832	76.7553	12.2462	77.9848
0.119	0.00892	3.2451	-0.01687	6.3909	-0.00519	9.3546	0.50968	12.3136	0.1079	0.238	2.07133	3.2612	23.7254	6.2096	242.627	9.2322	246.394	12.2438	251.603	0.238	0.19986	3.2414	1.47376	6.2534	64.5937	9.2834	76.7813	12.2464	77.968
0.1191	0.00796	3.2452	-0.01799	6.391	-0.00628	9.3547	0.50188	12.3137	0.10713	0.2382	2.09788	3.2614	23.8759	6.2098	242.658	9.2324	246.402	12.244	251.595	0.2382	0.22201	3.2416	1.49397	6.2536	64.948	9.2836	76.8192	12.2466	77.9784
0.1192	0.00695	3.2453	-0.01922	6.3911	-0.0074	9.3548	0.49365	12.3138	0.1063	0.2384	2.12403	3.2616	24.0303	6.21	242.692	9.2326	246.407	12.2442	251.586	0.2384	0.21252	3.2418	1.4852	6.2538	65.2524	9.2838	76.8481	12.2468	77.9866
0.1193	0.00615	3.2454	-0.02041	6.3912	-0.00852	9.3549	0.4857	12.3139	0.10545	0.2386	2.14815	3.2618	24.1848	6.2102	242.719	9.2328	246.411	12.2444	251.578	0.2386	0.24258	3.242	1.46339	6.254	65.5366	9.284	76.883	12.247	77.9625
0.1194	0.00532	3.2455	-0.02148	6.3913	-0.00985	9.355	0.47694	12.314	0.1046	0.2388	2.16904	3.262	24.3412	6.2104	242.742	9.233	246.413	12.2446	251.568	0.2388	0.29321	3.2422	1.44014	6.2542	65.8303	9.2842	76.901	12.2472	77.9291
0.1195	0.00434	3.2456	-0.02246	6.3914	-0.01118	9.3551	0.46853	12.3141	0.10361	0.239	2.18346	3.2622	24.4983	6.2106	242.764	9.2332	246.415	12.2448	251.557	0.239	0.32643	3.2424	1.4589	6.2544	66.1199	9.2844	76.9409	12.2474	77.782
0.1196	0.00319	3.2457	-0.02337	6.3915	-0.01235	9.3552	0.46017	12.3142	0.10281	0.2392	2.19423	3.2624	24.654	6.2108	242.784	9.2334	246.417	12.245	251.545	0.2392	0.40237	3.2426	1.48491	6.2546	66.3893	9.2846	76.9888	12.2476	77.6538
0.1197	0.00202	3.2458	-0.02406	6.3916	-0.01363	9.3553	0.45232	12.3143	0.10199	0.2394	2.19732	3.2626	24.806	6.211	242.804	9.2336	246.417	12.2452	251.531	0.2394	0.47356	3.2428	1.50802	6.2548	66.6048	9.2848	77.0558	12.2478	77.5265
0.1198	0.000905	3.2459	-0.02438	6.3917	-0.01456	9.3554	0.44481	12.3144	0.10087	0.2396	2.20324	3.2628	24.9553	6.2112	242.822	9.2338	246.415	12.2454	251.517	0.2396	0.57481	3.243	1.563	6.255	66.7651	9.285	77.1297	12.248	77.4232
0.1199	-0.000186	3.246	-0.02483	6.3918	-0.0157	9.3555	0.43728	12.3145	0.09978	0.2398	2.20471	3.263	25.1058	6.2114	242.841	9.234	246.414	12.2456	251.502	0.2398	0.6634	3.2432	1.62379	6.2552	66.8985	9.2852	77.2016	12.2482	77.3679
0.12	-0.0016	3.2461	-0.02515	6.3919	-0.01674	9.3556	0.42948	12.3146	0.09856	0.24	2.20011	3.2632	25.2552	6.2116	242.862	9.2342	246.411	12.2458	251.487	0.24	0.7694	3.2434	1.65125	6.2554	67.0278	9.2854	77.2626	12.2484	77.3563
0.1201	-0.00306	3.2462	-0.02534	6.392	-0.01783	9.3557	0.42187	12.3147	0.09709	0.2402	2.19065	3.2634	25.4025	6.2118	242.881	9.2344	246.407	12.246	251.469	0.2402	0.84059	3.2436	1.6816	6.2556	67.1638	9.2856	77.2975	12.2486	77.3427
0.1202	-0.00399	3.2463	-0.02536	6.3921	-0.01874	9.3558	0.41413	12.3148	0.09531	0.2404	2.17999	3.2636	25.5443	6.212	242.897	9.2346	246.406	12.2462	251.454	0.2404	0.90862	3.2438	1.72355	6.2558	67.2999	9.2858	77.3344	12.2488	77.2957
0.1203	-0.00519	3.2464	-0.02539	6.3922	-0.01962	9.3559	0.40644	12.3149	0.09353	0.2406	2.16811	3.2638	25.6838	6.2122	242.908	9.2348	246.405	12.2464	251.439	0.2406	0.99247	3.244	1.77853	6.256	67.4359	9.286	77.3794	12.249	77.256
0.1204	-0.00676	3.2465	-0.02539	6.3923	-0.02049	9.356	0.39864	12.315	0.0918	0.2408	2.15299	3.264	25.8197	6.2124	242.918	9.235	246.405	12.2466	251.423	0.2408	1.03044	3.2442	1.85091	6.2562	67.5652	9.2862	77.4193	12.2492	77.2757
0.1205	-0.00825	3.2466	-0.0255	6.3924	-0.02127	9.3561	0.39153	12.3151	0.09023	0.241	2.13747	3.2642	25.9545	6.2126	242.929	9.2352	246.406	12.2468	251.409	0.241	1.06841	3.2444	1.92473	6.2564	67.6649	9.2864	77.4672	12.2494	77.3006
0.1206	-0.00926	3.2467	-0.02547	6.3925	-0.02193	9.3562	0.38435	12.3152	0.08876	0.2412	2.12114	3.2644	26.086	6.2128	242.939	9.2354	246.405	12.247	251.395	0.2412	1.08106	3.2446	1.97103	6.2566	67.7875	9.2866	77.4702	12.2496	77.3755
0.1207	-0.01019	3.2468	-0.02552	6.3926	-0.0227	9.3563	0.37737	12.3153	0.0873	0.2414	2.10359	3.2646	26.2145	6.213	242.948	9.2356	246.404	12.2472	251.384	0.2414	1.05892	3.2448	2.00863	6.2568	67.9451	9.2868	77.4561	12.2498	77.4421
0.1208	-0.01078	3.2469	-0.02547	6.3927	-0.02353	9.3564	0.37021	12.3154	0.0861	0.2416	2.08686	3.2648	26.3402	6.2132	242.953	9.2358	246.403	12.2474	251.375	0.2416	1.05576	3.245	1.99696	6.257	68.139	9.287	77.419	12.25	77.517
0.1209	-0.01118	3.247	-0.0255	6.3928	-0.02443	9.3565	0.36297	12.3155	0.08496	0.2418	2.0681	3.265	26.4651	6.2134	242.96	9.236	246.402	12.2476	251.363	0.2418	1.05101	3.2452	1.95487	6.2572	68.3721	9.2872	77.347	12.2502	77.5919
0.121	-0.01147	3.2471	-0.02542	6.3929	-0.02518	9.3566	0.35581	12.3156	0.08357	0.242	2.04813	3.2652	26.5868	6.2136	242.965	9.2362	246.4	12.2478	251.354	0.242	1.0431	3.2454	1.90553	6.2574	68.6401	9.2874	77.2619	12.2504	77.6408
0.1211	-0.0115	3.2472	-0.02528	6.393	-0.02611	9.3567	0.34868	12.3157	0.08235	0.2422	2.03018	3.2654	26.7062	6.2138	242.965	9.2364	246.398	12.248	251.346	0.2422	1.01779	3.2456	1.86198	6.2576	68.9311	9.2876	77.2088	12.2506	77.6719
0.1212	-0.01142	3.2473	-0.02499	6.3931	-0.02685	9.3568	0.34158	12.3158	0.08139	0.2424	2.01304	3.2656	26.8208	6.214	242.966	9.2366	246.392	12.2482	251.342	0.2424	0.97983	3.2458	1.83148	6.2578	69.218	9.2878	77.1877	12.2508	77.6968
0.1213	-0.01131	3.2474	-0.02489	6.3932	-0.02749	9.3569	0.33471	12.3159	0.08067	0.2426	1.99145	3.2658	26.9374	6.2142	242.967	9.2368	246.387	12.2484	251.336	0.2426	0.90864	3.246	1.81257	6.258	69.5009	9.288	77.1527	12.251	77.7353
0.1214	-0.01075	3.2475	-0.02465	6.3933	-0.02797	9.357	0.32814	12.316	0.08014	0.2428	1.96743	3.266	27.0505	6.2144	242.966	9.237	246.38	12.2486	251.332	0.2428	0.86118	3.2462	1.79655	6.2582	69.8161	9.2882	77.0696	12.2512	77.7602
0.1215	-0.00987	3.2476	-0.02446	6.3934	-0.02842	9.3571	0.32167	12.3161	0.07979	0.243	1.94422	3.2662	27.1663	6.2146	242.969	9.2372	246.372	12.2488	251.325	0.243	0.87067	3.2464	1.75736	6.2584	70.1326	9.2884	76.9985	12.2514	77.7486
0.1216	-0.00889	3.2477	-0.02414	6.3935	-0.02864	9.3572	0.31523	12.3162	0.07982	0.2432	1.92061	3.2664	27.2798	6.2148	242.97	9.2374	246.364	12.249	251.318	0.2432	0.83587	3.2466	1.70367	6.2586	70.4613	9.2886	76.9045	12.2516	77.7381
0.1217	-0.00793	3.2478	-0.02395	6.3936	-0.02882	9.3573	0.30924	12.3163	0.07998	0.2434	1.89457	3.2666	27.3952	6.215	242.969	9.2376	246.356	12.2492	251.312	0.2434	0.83271	3.2468	1.65433	6.2588	70.7563	9.2888	76.8414	12.2518	77.715
0.1218	-0.00668	3.2479	-0.02374	6.3937	-0.0289	9.3574	0.30314	12.3164	0.08001	0.2436	1.8657	3.2668	27.5123	6.2152	242.968	9.2378	246.345	12.2494	251.306	0.2436	0.85328	3.247	1.59919	6.259	71.0284	9.289	76.7793	12.252	77.6899
0.1219	-0.00559	3.248	-0.02377	6.3938	-0.02896	9.3575	0.29732	12.3165	0.0799	0.2438	1.83642	3.267	27.6304	6.2154	242.969	9.238	246.334	12.2496	251.301	0.2438	0.85328	3.2472	1.57593	6.2592	71.2681	9.2892	76.6973	12.2522	77.6679
0.122	-0.00479	3.2481	-0.0239	6.3939	-0.02882	9.3576	0.29151	12.3166	0.08001	0.244	1.80432	3.2672	27.7498	6.2156	242.967	9.2382	246.325	12.2498	251.298	0.244	0.82006	3.2474	1.55702	6.2594	71.4769	9.2894	76.6362	12.2524	77.6313
0.1221	-0.00391	3.2482	-0.02425	6.394	-0.02872	9.3577	0.28582	12.3167	0.08014	0.2442	1.77383	3.2674	27.8692	6.2158	242.964	9.2384	246.313	12.25	251.296	0.2442	0.78209	3.2476	1.53377	6.2596	71.6695	9.2896	76.5801	12.2526	77.5989
0.1222	-0.00309	3.2483	-0.02467	6.3941	-0.0284	9.3578	0.28012	12.3168	0.07995	0.2444	1.74212	3.2676	27.989	6.216	242.962	9.2386	246.3	12.2502	251.296	0.2444	0.72673	3.2478	1.52934	6.2598	71.8379	9.2898	76.5031	12.2528	77.5655
0.1223	-0.00242	3.2484	-0.02523	6.3942	-0.02819	9.3579	0.27464	12.3169	0.07993	0.2446	1.71042	3.2678	28.1131	6.2162	242.96	9.2388	246.292	12.2504	251.296	0.2446	0.67294	3.248	1.49884	6.26	72.0063	9.29	76.409	12.253	77.532
0.1224	-0.0021	3.2485	-0.026	6.3943	-0.02811	9.358	0.26937	12.317	0.08038	0.2448	1.67912	3.268	28.2376	6.2164	242.959	9.239	246.28	12.2506	251.299	0.2448	0.68876	3.2482	1.43356	6.2602	72.1868	9.2902	76.3109	12.2532	77.5069
0.1225	-0.00184	3.2486	-0.02704	6.3944	-0.02813	9.3581	0.26437	12.3171	0.08099	0.245	1.6462	3.2682	28.3688	6.2166	242.96	9.2392	246.269	12.2508	251.301	0.245	0.63814	3.2484	1.35234	6.2604	72.3471	9.2904	76.2978	12.2534	77.4922
0.1226	-0.0017	3.2487	-0.02808	6.3945	-0.02824	9.3582	0.25981	12.3172	0.0815	0.2452	1.61248	3.2684	28.5	6.2168	242.958	9.2394	246.258	12.251	251.309	0.2452	0.56695	3.2486	1.27837	6.2606	72.5195	9.2906	76.2598	12.2536	77.4869
0.1227	-0.00176	3.2488	-0.0293	6.3946	-0.02861	9.3583	0.25537	12.3173	0.08139	0.2454	1.57713	3.2686	28.6355	6.217	242.956	9.2396	246.244	12.2512	251.318	0.2454	0.51633	3.2488	1.22178	6.2608	72.6596	9.2908	76.2597	12.2538	77.4899
0.1228	-0.00202	3.2489	-0.0305	6.3947	-0.02893	9.3584	0.25077	12.3174	0.08099	0.2456	1.54907	3.2688	28.7726	6.2172	242.951	9.2398	246.232	12.2514	251.33	0.2456	0.4483	3.249	1.12463	6.261	72.828	9.291	76.2576	12.254	77.5065
0.1229	-0.00266	3.249	-0.03151	6.3948	-0.0292	9.3585	0.24659	12.3175	0.08078	0.2458	1.52708	3.269	28.9101	6.2174	242.948	9.24	246.221	12.2516	251.34	0.2458	0.31858	3.2492	1.055	6.2612	72.968	9.2912	76.2786	12.2542	77.5533
0.123	-0.00351	3.2491	-0.03242	6.3949	-0.02954	9.3586	0.24236	12.3176	0.0804	0.246	1.50711	3.2692	29.0484	6.2176	242.944	9.2402	246.213	12.2518	251.351	0.246	0.19993	3.2494	0.93176	6.2614	73.1216	9.2914	76.3395	12.2544	77.6198
0.1231	-0.00429	3.2492	-0.03322	6.395	-0.03013	9.3587	0.23839	12.3177	0.07971	0.2462	1.48916	3.2694	29.1863	6.2178	242.94	9.2404	246.199	12.252	251.363	0.2462	0.10343	3.2496	0.78099	6.2616	73.3007	9.2916	76.4034	12.2546	77.7114
0.1232	-0.00511	3.2493	-0.03388	6.3951	-0.03058	9.3588	0.23469	12.3178	0.07923	0.2464	1.46918	3.2696	29.3261	6.218	242.935	9.2406	246.19	12.2522	251.374	0.2464	0.00693	3.2498	0.65051	6.2618	73.4664	9.2918	76.4784	12.2548	77.8134
0.1233	-0.00591	3.2494	-0.03463	6.3952	-0.03106	9.3589	0.23174	12.3179	0.07926	0.2466	1.45366	3.2698	29.4699	6.2182	242.931	9.2408	246.186	12.2524	251.384	0.2466	-0.04843	3.25	0.4838	6.262	73.6523	9.292	76.5633	12.255	77.9217
0.1234	-0.00644	3.2495	-0.03534	6.3953	-0.03162	9.359	0.22926	12.318	0.07915	0.2468	1.43855	3.27	29.6141	6.2184	242.927	9.241	246.177	12.2526	251.394	0.2468	-0.09906	3.2502	0.35621	6.2622	73.8422	9.2922	76.6452	12.2552	78.0101
0.1235	-0.00679	3.2496	-0.03558	6.3954	-0.03218	9.3591	0.22705	12.3181	0.07859	0.247	1.42707	3.2702	29.7599	6.2186	242.92	9.2412	246.169	12.2528	251.403	0.247	-0.19556	3.2504	0.26775	6.2624	74.0079	9.2924	76.7412	12.2554	78.0903
0.1236	-0.00737	3.2497	-0.03561	6.3955	-0.03287	9.3592	0.22498	12.3182	0.07774	0.2472	1.4253	3.2704	29.9021	6.2188	242.912	9.2414	246.16	12.253	251.411	0.2472	-0.22878	3.2506	0.22131	6.2626	74.144	9.2926	76.7811	12.2556	78.1621
0.1237	-0.00801	3.2498	-0.03537	6.3956	-0.03346	9.3593	0.22282	12.3183	0.07689	0.2474	1.42879	3.2706	30.0467	6.219	242.905	9.2416	246.154	12.2532	251.417	0.2474	-0.28415	3.2508	0.19515	6.2628	74.2585	9.2928	76.818	12.2558	78.2318
0.1238	-0.00868	3.2499	-0.03487	6.3957	-0.0338	9.3594	0.2208	12.3184	0.07615	0.2476	1.44321	3.2708	30.1877	6.2192	242.898	9.2418	246.152	12.2534	251.422	0.2476	-0.30471	3.251	0.18638	6.263	74.4161	9.293	76.826	12.256	78.2785
0.1239	-0.00934	3.25	-0.03444	6.3958	-0.03404	9.3595	0.21891	12.3185	0.07543	0.2478	1.44791	3.271	30.3268	6.2194	242.896	9.242	246.15	12.2536	251.424	0.2478	-0.30471	3.2512	0.2631	6.2632	74.5521	9.2932	76.8209	12.2562	78.3014
0.124	-0.00995	3.2501	-0.03407	6.3959	-0.03439	9.3596	0.21681	12.3186	0.07476	0.248	1.45262	3.2712	30.4667	6.2196	242.892	9.2422	246.149	12.2538	251.428	0.248	-0.23352	3.2514	0.3065	6.2634	74.6922	9.2934	76.7888	12.2564	78.2617
0.1241	-0.01038	3.2502	-0.03351	6.396	-0.03452	9.3597	0.21502	12.3187	0.07431	0.2482	1.45854	3.2714	30.6081	6.2198	242.887	9.2424	246.147	12.254	251.431	0.2482	-0.14809	3.2516	0.45277	6.2636	74.8	9.2936	76.7378	12.2566	78.1698
0.1242	-0.0107	3.2503	-0.03287	6.3961	-0.03447	9.3598	0.21332	12.3188	0.07415	0.2484	1.4677	3.2716	30.7558	6.22	242.883	9.2426	246.15	12.2542	251.433	0.2484	-0.06107	3.2518	0.70772	6.2638	74.8673	9.2938	76.6747	12.2568	78.0311
0.1243	-0.01113	3.2504	-0.03231	6.3962	-0.03471	9.3599	0.21183	12.3189	0.0741	0.2486	1.4813	3.2718	30.9036	6.2202	242.879	9.2428	246.152	12.2544	251.436	0.2486	0.06232	3.252	0.95833	6.264	74.9145	9.294	76.6076	12.257	77.8737
0.1244	-0.01158	3.2505	-0.03135	6.3963	-0.03497	9.36	0.21018	12.319	0.07383	0.2488	1.49086	3.272	31.0537	6.2204	242.875	9.243	246.154	12.2546	251.439	0.2488	0.16199	3.2522	1.27703	6.2642	74.932	9.2942	76.5516	12.2572	77.71
0.1245	-0.0123	3.2506	-0.03034	6.3964	-0.03492	9.3601	0.20824	12.3191	0.07351	0.249	1.49961	3.2722	31.205	6.2206	242.872	9.2432	246.161	12.2548	251.443	0.249	0.28064	3.2524	1.60588	6.2644	74.9427	9.2944	76.5195	12.2574	77.5984
0.1246	-0.01307	3.2507	-0.02941	6.3965	-0.03476	9.3602	0.20613	12.3192	0.07319	0.2492	1.51039	3.2724	31.3562	6.2208	242.87	9.2434	246.172	12.255	251.448	0.2492	0.42777	3.2526	1.87532	6.2646	74.9643	9.2946	76.4854	12.2576	77.4816
0.1247	-0.01381	3.2508	-0.02845	6.3966	-0.0342	9.3603	0.20387	12.3193	0.07282	0.2494	1.51348	3.2726	31.5099	6.221	242.866	9.2436	246.184	12.2552	251.455	0.2494	0.55433	3.2528	2.16795	6.2648	74.9899	9.2948	76.4713	12.2578	77.3679
0.1248	-0.01464	3.2509	-0.02784	6.3967	-0.0333	9.3604	0.20163	12.3194	0.07223	0.2496	1.5109	3.2728	31.6631	6.2212	242.858	9.2438	246.194	12.2554	251.465	0.2496	0.70621	3.253	2.42289	6.265	75.0114	9.295	76.4663	12.258	77.2511
0.1249	-0.01546	3.251	-0.02733	6.3968	-0.03226	9.3605	0.19935	12.3195	0.07186	0.2498	1.49497	3.273	31.8246	6.2214	242.853	9.244	246.204	12.2556	251.476	0.2498	0.82328	3.2532	2.65466	6.2652	75.0007	9.2952	76.4742	12.2582	77.1374
0.125	-0.01632	3.2511	-0.02646	6.3969	-0.03114	9.3606	0.19708	12.3196	0.07181	0.25	1.49199	3.2732	31.9909	6.2216	242.849	9.2442	246.215	12.2558	251.489	0.25	0.92453	3.2534	2.84296	6.2654	74.9899	9.2954	76.4931	12.2584	77.0383
0.1251	-0.01725	3.2512	-0.02566	6.397	-0.02973	9.3607	0.19511	12.3197	0.07175	0.2502	1.4878	3.2734	32.1623	6.2218	242.845	9.2444	246.225	12.256	251.505	0.2502	0.99255	3.2536	3.06313	6.2656	74.9791	9.2956	76.5351	12.2586	76.9798
0.1252	-0.01823	3.2513	-0.02499	6.3971	-0.02816	9.3608	0.19322	12.3198	0.07183	0.2504	1.48401	3.2736	32.338	6.222	242.845	9.2446	246.238	12.2562	251.52	0.2504	1.04318	3.2538	3.21665	6.2658	75.0182	9.2958	76.591	12.2588	76.9547
0.1253	-0.01914	3.2514	-0.02441	6.3972	-0.02664	9.3609	0.19157	12.3199	0.07197	0.2506	1.4786	3.2738	32.5153	6.2222	242.843	9.2448	246.25	12.2564	251.537	0.2506	1.0764	3.254	3.28178	6.266	75.068	9.296	76.6519	12.259	76.99
0.1254	-0.02001	3.2515	-0.02355	6.3973	-0.02451	9.361	0.18961	12.32	0.07186	0.2508	1.47521	3.274	32.7	6.2224	242.843	9.245	246.263	12.2566	251.553	0.2508	1.08431	3.2542	3.32807	6.2662	75.1515	9.2962	76.6979	12.2592	77.0379
0.1255	-0.02103	3.2516	-0.0231	6.3974	-0.02209	9.3611	0.1874	12.3201	0.07165	0.251	1.47426	3.2742	32.8848	6.2226	242.843	9.2452	246.275	12.2568	251.569	0.251	1.08115	3.2544	3.29322	6.2664	75.227	9.2964	76.7138	12.2594	77.0763
0.1256	-0.02198	3.2517	-0.02268	6.3975	-0.01946	9.3612	0.18519	12.3202	0.07141	0.2512	1.47937	3.2744	33.0766	6.2228	242.841	9.2454	246.284	12.257	251.583	0.2512	1.05584	3.2546	3.20911	6.2666	75.2983	9.2966	76.6997	12.2596	77.07
0.1257	-0.02297	3.2518	-0.02249	6.3976	-0.01666	9.3613	0.18292	12.3203	0.07117	0.2514	1.48488	3.2746	33.276	6.223	242.842	9.2456	246.293	12.2572	251.596	0.2514	0.98307	3.2548	3.17426	6.2668	75.359	9.2968	76.6947	12.2598	77.0678
0.1258	-0.0239	3.2519	-0.0222	6.3977	-0.01365	9.3614	0.18074	12.3204	0.0712	0.2516	1.49646	3.2748	33.482	6.2232	242.85	9.2458	246.302	12.2574	251.608	0.2516	0.92138	3.255	3.03073	6.267	75.4236	9.297	76.6706	12.26	77.0624
0.1259	-0.02465	3.252	-0.02182	6.3978	-0.01086	9.3615	0.17856	12.3205	0.07173	0.2518	1.51331	3.275	33.6967	6.2234	242.861	9.246	246.31	12.2576	251.614	0.2518	0.83595	3.2552	2.91184	6.2672	75.491	9.2972	76.6705	12.2602	77.0696
0.126	-0.02531	3.2521	-0.02156	6.3979	-0.00809	9.3616	0.17654	12.3206	0.07229	0.252	1.54107	3.2752	33.915	6.2236	242.87	9.2462	246.32	12.2578	251.62	0.252	0.76476	3.2554	2.75672	6.2674	75.5704	9.2974	76.6735	12.2604	77.1091
0.1261	-0.026	3.2522	-0.02164	6.398	-0.00538	9.3617	0.17483	12.3207	0.07274	0.2522	1.56398	3.2754	34.1391	6.2238	242.875	9.2464	246.33	12.258	251.624	0.2522	0.71888	3.2556	2.55669	6.2676	75.6351	9.2976	76.6814	12.2606	77.1392
0.1262	-0.02661	3.2523	-0.02164	6.3981	-0.00277	9.3618	0.173	12.3208	0.07311	0.2524	1.5873	3.2756	34.3692	6.224	242.88	9.2466	246.342	12.2582	251.626	0.2524	0.69357	3.2558	2.31318	6.2678	75.6998	9.2978	76.6833	12.2608	77.1641
0.1263	-0.0272	3.2524	-0.02166	6.3982	3.5528e-07	9.3619	0.17111	12.3209	0.0733	0.2526	1.61344	3.2758	34.6059	6.2242	242.882	9.2468	246.353	12.2584	251.625	0.2526	0.68883	3.256	2.04359	6.268	75.7429	9.298	76.6942	12.261	77.1921
0.1264	-0.02797	3.2525	-0.02169	6.3983	0.00314	9.362	0.16895	12.321	0.07301	0.2528	1.64242	3.276	34.8474	6.2244	242.888	9.247	246.365	12.2586	251.625	0.2528	0.71414	3.2562	1.7769	6.2682	75.8035	9.2982	76.7312	12.2612	77.1941
0.1265	-0.02872	3.2526	-0.02201	6.3984	0.0061	9.3621	0.16704	12.3211	0.07269	0.253	1.66938	3.2762	35.094	6.2246	242.895	9.2472	246.376	12.2588	251.623	0.253	0.7268	3.2564	1.51891	6.2684	75.8318	9.2984	76.7901	12.2614	77.2055
0.1266	-0.02936	3.2527	-0.02204	6.3985	0.00929	9.3622	0.1652	12.3212	0.07221	0.2532	1.69836	3.2764	35.3477	6.2248	242.903	9.2474	246.39	12.259	251.624	0.2532	0.74737	3.2566	1.30728	6.2686	75.8681	9.2986	76.864	12.2616	77.2335
0.1267	-0.03	3.2528	-0.02201	6.3986	0.01235	9.3623	0.16328	12.3213	0.07178	0.2534	1.72653	3.2766	35.6014	6.225	242.915	9.2476	246.405	12.2592	251.627	0.2534	0.76477	3.2568	1.10579	6.2688	75.9112	9.2988	76.949	12.2618	77.2803
0.1268	-0.03047	3.2529	-0.02185	6.3987	0.01573	9.3624	0.1615	12.3214	0.07149	0.2536	1.75712	3.2768	35.8579	6.2252	242.925	9.2478	246.421	12.2594	251.63	0.2536	0.8154	3.257	0.9101	6.269	75.9611	9.299	77.0239	12.262	77.3385
0.1269	-0.0309	3.253	-0.02182	6.3988	0.01882	9.3625	0.15993	12.3215	0.07106	0.2538	1.78934	3.277	36.1194	6.2254	242.935	9.248	246.437	12.2596	251.636	0.2538	0.83597	3.2572	0.76223	6.2692	76.0217	9.2992	77.1218	12.2622	77.3968
0.127	-0.03138	3.2531	-0.02164	6.3989	0.02222	9.3626	0.15841	12.3216	0.07053	0.254	1.82236	3.2772	36.3818	6.2256	242.944	9.2482	246.455	12.2598	251.642	0.254	0.89134	3.2574	0.64334	6.2694	76.0904	9.2994	77.1918	12.2624	77.4488
0.1271	-0.03183	3.2532	-0.02132	6.399	0.02568	9.3627	0.15703	12.3217	0.07005	0.2542	1.85336	3.2774	36.6454	6.2258	242.955	9.2484	246.474	12.26	251.648	0.2542	0.94987	3.2576	0.56936	6.2696	76.1658	9.2996	77.2527	12.2626	77.4903
0.1272	-0.03218	3.2533	-0.02076	6.3991	0.02928	9.3628	0.1554	12.3218	0.06936	0.2544	1.88719	3.2776	36.9097	6.226	242.97	9.2486	246.492	12.2602	251.653	0.2544	0.97519	3.2578	0.5577	6.2698	76.2547	9.2998	77.3106	12.2628	77.56
0.1273	-0.03239	3.2534	-0.02012	6.3992	0.03319	9.3629	0.15399	12.3219	0.06869	0.2546	1.92467	3.2778	37.1736	6.2262	242.989	9.2488	246.507	12.2604	251.659	0.2546	0.9831	3.258	0.58515	6.27	76.3517	9.3	77.3536	12.263	77.6235
0.1274	-0.03263	3.2535	-0.01959	6.3993	0.03718	9.363	0.15256	12.322	0.06784	0.2548	1.95972	3.278	37.4376	6.2264	243.011	9.249	246.524	12.2606	251.665	0.2548	0.97519	3.2582	0.67347	6.2702	76.442	9.3002	77.3665	12.2632	77.6869
0.1275	-0.03268	3.2536	-0.0189	6.3994	0.0412	9.3631	0.15104	12.3221	0.06731	0.255	1.998	3.2782	37.7031	6.2266	243.034	9.2492	246.54	12.2608	251.668	0.255	0.94988	3.2584	0.77048	6.2704	76.4985	9.3004	77.3424	12.2634	77.7483
0.1276	-0.03263	3.2537	-0.0181	6.3995	0.04549	9.3632	0.1495	12.3222	0.06694	0.2552	2.03952	3.2784	37.969	6.2268	243.057	9.2494	246.556	12.261	251.673	0.2552	0.94988	3.2586	0.88632	6.2706	76.5672	9.3006	77.3133	12.2636	77.7805
0.1277	-0.03244	3.2538	-0.01754	6.3996	0.04953	9.3633	0.14817	12.3223	0.06696	0.2554	2.08306	3.2786	38.238	6.227	243.084	9.2496	246.571	12.2612	251.672	0.2554	1.00051	3.2588	1.00072	6.2708	76.6386	9.3008	77.2733	12.2638	77.7971
0.1278	-0.03218	3.2539	-0.01693	6.3997	0.05371	9.3634	0.14729	12.3224	0.06694	0.2556	2.12903	3.2788	38.5138	6.2272	243.105	9.2498	246.584	12.2614	251.669	0.2556	1.05905	3.259	1.17163	6.271	76.675	9.301	77.2332	12.264	77.8115
0.1279	-0.03207	3.254	-0.01597	6.3998	0.05757	9.3635	0.1467	12.3225	0.06699	0.2558	2.17014	3.279	38.7911	6.2274	243.13	9.25	246.594	12.2616	251.662	0.2558	1.11916	3.2592	1.34109	6.2712	76.7033	9.3012	77.1911	12.2642	77.8
0.128	-0.03194	3.2541	-0.01501	6.3999	0.06183	9.3636	0.14606	12.3226	0.06707	0.256	2.20843	3.2792	39.07	6.2276	243.153	9.2502	246.605	12.2618	251.653	0.256	1.20301	3.2594	1.51779	6.2714	76.7033	9.3014	77.1321	12.2644	77.7999
0.1281	-0.03165	3.2542	-0.01395	6.4	0.06587	9.3637	0.14558	12.3227	0.06646	0.2562	2.2455	3.2794	39.3537	6.2278	243.179	9.2504	246.615	12.262	251.644	0.2562	1.24098	3.2596	1.66407	6.2716	76.6494	9.3016	77.079	12.2646	77.7998
0.1282	-0.03133	3.2543	-0.01275	6.4001	0.07026	9.3638	0.14489	12.3228	0.06534	0.2564	2.28095	3.2796	39.6424	6.228	243.205	9.2506	246.623	12.2622	251.636	0.2564	1.25364	3.2598	1.79585	6.2718	76.5349	9.3018	77.0279	12.2648	77.7746
0.1283	-0.03069	3.2544	-0.01168	6.4002	0.07468	9.3639	0.1442	12.3229	0.06425	0.2566	2.31235	3.2798	39.9406	6.2282	243.231	9.2508	246.633	12.2624	251.626	0.2566	1.26946	3.26	1.93053	6.272	76.3908	9.302	76.9699	12.265	77.7224
0.1284	-0.03013	3.2545	-0.01062	6.4003	0.0791	9.364	0.14314	12.323	0.06292	0.2568	2.3389	3.28	40.2463	6.2284	243.256	9.251	246.643	12.2626	251.616	0.2568	1.29161	3.2602	2.03768	6.2722	76.2547	9.3022	76.9238	12.2652	77.6744
0.1285	-0.02928	3.2546	-0.00926	6.4004	0.08357	9.3641	0.14191	12.3231	0.06172	0.257	2.36748	3.2802	40.5563	6.2286	243.28	9.2512	246.65	12.2628	251.605	0.257	1.31692	3.2604	2.12745	6.2724	76.1119	9.3024	76.8867	12.2654	77.6191
0.1286	-0.02861	3.2547	-0.00796	6.4005	0.08804	9.3642	0.14098	12.3232	0.0605	0.2572	2.38998	3.2804	40.8695	6.2288	243.305	9.2514	246.655	12.263	251.595	0.2572	1.33275	3.2606	2.21866	6.2726	75.9786	9.3026	76.8577	12.2656	77.5668
0.1287	-0.02816	3.2548	-0.00665	6.4006	0.09219	9.3643	0.13989	12.3233	0.05914	0.2574	2.40885	3.2806	41.187	6.229	243.325	9.2516	246.659	12.2632	251.584	0.2574	1.34224	3.2608	2.29249	6.2728	75.8506	9.3028	76.8286	12.2658	77.5501
0.1288	-0.02776	3.2549	-0.00511	6.4007	0.09651	9.3644	0.1388	12.3234	0.05783	0.2576	2.42569	3.2808	41.5053	6.2292	243.343	9.2518	246.665	12.2634	251.575	0.2576	1.26947	3.261	2.34313	6.273	75.7496	9.303	76.8065	12.266	77.5437
0.1289	-0.02744	3.255	-0.00367	6.4008	0.10063	9.3645	0.13725	12.3235	0.05666	0.2578	2.43768	3.281	41.8256	6.2294	243.368	9.252	246.672	12.2636	251.567	0.2578	1.20303	3.2612	2.32711	6.2732	75.6607	9.3032	76.7855	12.2662	77.5353
0.129	-0.02696	3.2551	-0.00279	6.4009	0.10489	9.3646	0.1352	12.3236	0.05528	0.258	2.45047	3.2812	42.1514	6.2296	243.389	9.2522	246.68	12.2638	251.561	0.258	1.12709	3.2614	2.28792	6.2734	75.5489	9.3034	76.7694	12.2664	77.5633
0.1291	-0.02656	3.2552	-0.00192	6.401	0.10878	9.3647	0.13286	12.3237	0.05387	0.2582	2.46206	3.2814	42.4795	6.2298	243.412	9.2524	246.688	12.264	251.555	0.2582	1.0559	3.2616	2.27625	6.2736	75.4411	9.3036	76.7583	12.2666	77.5798
0.1292	-0.02638	3.2553	-0.0013	6.4011	0.11285	9.3648	0.13036	12.3238	0.05302	0.2584	2.47243	3.2816	42.81	6.23	243.431	9.2526	246.694	12.2642	251.548	0.2584	1.04325	3.2618	2.25299	6.2738	75.4021	9.3038	76.7532	12.2668	77.5829
0.1293	-0.02619	3.2554	-0.000931	6.4012	0.11625	9.3649	0.12773	12.3239	0.0523	0.2586	2.4836	3.2818	43.1421	6.2302	243.45	9.2528	246.7	12.2644	251.539	0.2586	1.05907	3.262	2.26161	6.274	75.4277	9.304	76.7502	12.267	77.6098
0.1294	-0.02648	3.2555	-0.000585	6.4013	0.11974	9.365	0.12496	12.324	0.05155	0.2588	2.49559	3.282	43.4746	6.2304	243.467	9.253	246.703	12.2646	251.53	0.2588	1.10179	3.2622	2.22966	6.2742	75.4802	9.3042	76.7531	12.2672	77.6514
0.1295	-0.02669	3.2556	-0.000372	6.4014	0.12296	9.3651	0.12264	12.3241	0.05107	0.259	2.50839	3.2822	43.8051	6.2306	243.484	9.2532	246.706	12.2648	251.52	0.259	1.15241	3.2624	2.23393	6.2744	75.5018	9.3044	76.734	12.2674	77.7065
0.1296	-0.02747	3.2557	-0.000266	6.4015	0.12576	9.3652	0.12057	12.3242	0.05068	0.2592	2.51633	3.2824	44.1387	6.2308	243.502	9.2534	246.709	12.265	251.509	0.2592	1.19513	3.2626	2.2411	6.2746	75.5206	9.3046	76.711	12.2676	77.7544
0.1297	-0.02789	3.2558	-0.000266	6.4016	0.1281	9.3653	0.1186	12.3243	0.05052	0.2594	2.52306	3.2826	44.4763	6.231	243.517	9.2536	246.713	12.2652	251.498	0.2594	1.26158	3.2628	2.26131	6.2748	75.5489	9.3048	76.6809	12.2678	77.7949
0.1298	-0.02797	3.2559	-0.000159	6.4017	0.13041	9.3654	0.1166	12.3244	0.05099	0.2596	2.52736	3.2828	44.8183	6.2312	243.534	9.2538	246.719	12.2654	251.486	0.2596	1.3122	3.263	2.27283	6.275	75.5556	9.305	76.6328	12.268	77.8114
0.1299	-0.02795	3.256	-0.000213	6.4018	0.13217	9.3655	0.11447	12.3245	0.0511	0.2598	2.52721	3.283	45.1657	6.2314	243.552	9.254	246.717	12.2656	251.474	0.2598	1.39288	3.2632	2.29884	6.2752	75.5381	9.3052	76.6038	12.2682	77.8343
0.13	-0.02763	3.2561	-0.000186	6.4019	0.13377	9.3656	0.11245	12.3246	0.05041	0.26	2.52423	3.2832	45.5171	6.2316	243.568	9.2542	246.714	12.2658	251.463	0.26	1.47673	3.2634	2.35383	6.2754	75.5314	9.3054	76.5667	12.2684	77.8529
0.1301	-0.02739	3.2562	8.01998e-05	6.402	0.13504	9.3657	0.11069	12.3247	0.0499	0.2602	2.51801	3.2834	45.874	6.2318	243.582	9.2544	246.708	12.266	251.451	0.2602	1.55583	3.2636	2.41461	6.2756	75.5597	9.3056	76.5156	12.2686	77.8476
0.1302	-0.02691	3.2563	0.00032	6.4021	0.13622	9.3658	0.10915	12.3248	0.04924	0.2604	2.50856	3.2836	46.2364	6.232	243.596	9.2546	246.701	12.2662	251.44	0.2604	1.61912	3.2638	2.42323	6.2758	75.6243	9.3058	76.4836	12.2688	77.8423
0.1303	-0.02638	3.2564	0.000639	6.4022	0.13691	9.3659	0.1075	12.3249	0.04828	0.2606	2.49506	3.2838	46.6039	6.2322	243.609	9.2548	246.694	12.2664	251.429	0.2606	1.64443	3.264	2.45359	6.276	75.6822	9.306	76.4465	12.269	77.8609
0.1304	-0.0259	3.2565	0.00107	6.4023	0.13784	9.366	0.10614	12.325	0.04775	0.2608	2.47671	3.284	46.9766	6.2324	243.622	9.255	246.687	12.2666	251.421	0.2608	1.64443	3.2642	2.43757	6.2762	75.7173	9.3062	76.4064	12.2692	77.8754
0.1305	-0.02539	3.2566	0.00149	6.4024	0.13832	9.3661	0.105	12.3251	0.04777	0.261	2.45552	3.2842	47.3504	6.2326	243.634	9.2552	246.681	12.2668	251.415	0.261	1.59856	3.2644	2.43025	6.2764	75.7779	9.3064	76.3644	12.2694	77.8774
0.1306	-0.02489	3.2567	0.00192	6.4025	0.13853	9.3662	0.10406	12.3252	0.04775	0.2612	2.43312	3.2844	47.7325	6.2328	243.643	9.2554	246.672	12.267	251.411	0.2612	1.55268	3.2646	2.40265	6.2766	75.8722	9.3066	76.3373	12.2696	77.8335
0.1307	-0.02385	3.2568	0.00218	6.4026	0.13856	9.3663	0.10313	12.3253	0.04777	0.2614	2.41113	3.2846	48.1194	6.233	243.65	9.2556	246.663	12.2672	251.408	0.2614	1.52262	3.2648	2.36055	6.2768	75.9719	9.3068	76.3242	12.2698	77.8084
0.1308	-0.02313	3.2569	0.00237	6.4027	0.13864	9.3664	0.10188	12.3254	0.04796	0.2616	2.38873	3.2848	48.5129	6.2332	243.657	9.2558	246.653	12.2674	251.407	0.2616	1.472	3.265	2.29527	6.277	76.0796	9.307	76.3161	12.27	77.7916
0.1309	-0.02254	3.257	0.00234	6.4028	0.13853	9.3665	0.10124	12.3255	0.04636	0.2618	2.36593	3.285	48.9096	6.2334	243.659	9.256	246.641	12.2676	251.407	0.2618	1.43403	3.2652	2.24883	6.2772	76.2224	9.3072	76.3561	12.2702	77.7884
0.131	-0.02225	3.2571	0.00234	6.4029	0.13869	9.3666	0.10074	12.3256	0.04482	0.262	2.34232	3.2852	49.3137	6.2336	243.661	9.2562	246.633	12.2678	251.408	0.262	1.40081	3.2654	2.21398	6.2774	76.3275	9.3074	76.364	12.2704	77.7695
0.1311	-0.02217	3.2572	0.00226	6.403	0.13888	9.3667	0.1005	12.3257	0.04237	0.2622	2.31992	3.2854	49.7226	6.2338	243.661	9.2564	246.624	12.268	251.407	0.2622	1.35494	3.2656	2.17913	6.2776	76.442	9.3076	76.3979	12.2706	77.7579
0.1312	-0.02204	3.2573	0.0021	6.4031	0.13914	9.3668	0.09991	12.3258	0.04035	0.2624	2.29873	3.2856	50.1347	6.234	243.662	9.2566	246.616	12.2682	251.405	0.2624	1.30432	3.2658	2.14863	6.2778	76.5457	9.3078	76.4569	12.2708	77.7526
0.1313	-0.02217	3.2574	0.00197	6.4032	0.13938	9.3669	0.09954	12.3259	0.03857	0.2626	2.27755	3.2858	50.5526	6.2342	243.661	9.2568	246.608	12.2684	251.401	0.2626	1.2616	3.266	2.16014	6.278	76.6063	9.308	76.4828	12.271	77.7525
0.1314	-0.02228	3.2575	0.00189	6.4033	0.13957	9.367	0.0997	12.326	0.03681	0.2628	2.25838	3.286	50.9761	6.2344	243.659	9.257	246.6	12.2686	251.397	0.2628	1.23313	3.2662	2.17456	6.2782	76.6386	9.3082	76.5227	12.2712	77.7274
0.1315	-0.0223	3.2576	0.00176	6.4034	0.13949	9.3671	0.09999	12.3261	0.03737	0.263	2.23882	3.2862	51.4086	6.2346	243.657	9.2572	246.593	12.2688	251.394	0.263	1.24104	3.2664	2.21651	6.2784	76.6642	9.3084	76.5657	12.2714	77.6939
0.1316	-0.02204	3.2577	0.00162	6.4035	0.13944	9.3672	0.10053	12.3262	0.03843	0.2632	2.21885	3.2864	51.849	6.2348	243.655	9.2574	246.584	12.269	251.39	0.2632	1.29483	3.2666	2.29468	6.2786	76.6211	9.3086	76.6106	12.2716	77.6626
0.1317	-0.02188	3.2578	0.00141	6.4036	0.13952	9.3673	0.10037	12.3263	0.03955	0.2634	2.19483	3.2866	52.2985	6.235	243.653	9.2576	246.576	12.2692	251.385	0.2634	1.31223	3.2668	2.37575	6.2788	76.5524	9.3088	76.6635	12.2718	77.677
0.1318	-0.02193	3.2579	0.00144	6.4037	0.13973	9.3674	0.10013	12.3264	0.04064	0.2636	2.17	3.2868	52.7562	6.2352	243.65	9.2578	246.569	12.2694	251.384	0.2636	1.29958	3.267	2.45247	6.279	76.4878	9.309	76.7325	12.272	77.6769
0.1319	-0.0218	3.258	0.0016	6.4038	0.13999	9.3675	0.09983	12.3265	0.03995	0.2638	2.14437	3.287	53.223	6.2354	243.646	9.258	246.562	12.2696	251.378	0.2638	1.31224	3.2672	2.55238	6.2792	76.4015	9.3092	76.8234	12.2722	77.6654
0.132	-0.02185	3.2581	0.00194	6.4039	0.14047	9.3676	0.09877	12.3266	0.03955	0.264	2.11994	3.2872	53.7009	6.2356	243.647	9.2582	246.556	12.2698	251.371	0.264	1.32964	3.2674	2.67982	6.2794	76.3167	9.3094	76.8683	12.2724	77.6371
0.1321	-0.02166	3.2582	0.00229	6.404	0.14098	9.3677	0.09733	12.3267	0.03822	0.2642	2.09552	3.2874	54.1865	6.2358	243.645	9.2584	246.547	12.27	251.363	0.2642	1.35812	3.2676	2.77972	6.2796	76.2628	9.3096	76.9273	12.2726	77.6151
0.1322	-0.02145	3.2583	0.00264	6.4041	0.14165	9.3678	0.09571	12.3268	0.04024	0.2644	2.06948	3.2876	54.6837	6.236	243.643	9.2586	246.539	12.2702	251.357	0.2644	1.40558	3.2678	2.89122	6.2798	76.2197	9.3098	76.9482	12.2728	77.5879
0.1323	-0.02135	3.2584	0.0029	6.4042	0.14234	9.3679	0.09459	12.3269	0.04133	0.2646	2.0394	3.2878	55.1918	6.2362	243.64	9.2588	246.531	12.2704	251.352	0.2646	1.47203	3.268	3.01431	6.28	76.1658	9.31	76.9531	12.273	77.5566
0.1324	-0.02108	3.2585	0.00317	6.4043	0.14335	9.368	0.09355	12.327	0.04346	0.2648	2.01093	3.288	55.7114	6.2364	243.636	9.259	246.524	12.2706	251.348	0.2648	1.57802	3.2682	3.13016	6.2802	76.1335	9.3102	76.9531	12.2732	77.5377
0.1325	-0.02071	3.2586	0.00317	6.4044	0.14481	9.3681	0.09203	12.3271	0.0474	0.265	1.97963	3.2882	56.2412	6.2366	243.634	9.2592	246.517	12.2708	251.346	0.265	1.63181	3.2684	3.26194	6.2804	76.1119	9.3104	76.953	12.2734	77.5126
0.1326	-0.02039	3.2587	0.00325	6.4045	0.14673	9.3682	0.09009	12.3272	0.04698	0.2652	1.94955	3.2884	56.7848	6.2368	243.63	9.2594	246.507	12.271	251.338	0.2652	1.64447	3.2686	3.37779	6.2806	76.1187	9.3106	76.9449	12.2736	77.4927
0.1327	-0.02025	3.2588	0.00335	6.4046	0.1492	9.3683	0.08762	12.3273	0.04429	0.2654	1.91865	3.2886	57.3422	6.237	243.624	9.2596	246.496	12.2712	251.331	0.2654	1.66978	3.2688	3.45451	6.2808	76.1793	9.3108	76.9429	12.2738	77.4842
0.1328	-0.01993	3.2589	0.00362	6.4047	0.15218	9.3684	0.08498	12.3274	0.04096	0.2656	1.89099	3.2888	57.9079	6.2372	243.618	9.2598	246.488	12.2714	251.324	0.2656	1.74572	3.269	3.55442	6.281	76.248	9.311	76.9318	12.274	77.4674
0.1329	-0.0197	3.259	0.00365	6.4048	0.15607	9.3685	0.08203	12.3275	0.03763	0.2658	1.86253	3.289	58.487	6.2374	243.612	9.26	246.479	12.2716	251.313	0.2658	1.83432	3.2692	3.67751	6.2812	76.3059	9.3112	76.8947	12.2742	77.4673
0.133	-0.01956	3.2591	0.00367	6.4049	0.16049	9.3686	0.07915	12.3276	0.03636	0.266	1.83406	3.2892	59.0767	6.2376	243.606	9.2602	246.47	12.2718	251.305	0.266	1.8802	3.2694	3.80929	6.2814	76.3665	9.3114	76.8386	12.2744	77.4506
0.1331	-0.01914	3.2592	0.00349	6.405	0.16573	9.3687	0.07662	12.3277	0.03737	0.2662	1.80317	3.2894	59.6801	6.2378	243.593	9.2604	246.46	12.272	251.298	0.2662	1.95297	3.2696	3.89761	6.2816	76.3948	9.3116	76.7956	12.2746	77.4588
0.1332	-0.0186	3.2593	0.00311	6.4051	0.1718	9.3688	0.07439	12.3278	0.04051	0.2664	1.77672	3.2896	60.2998	6.238	243.579	9.2606	246.454	12.2722	251.293	0.2664	1.98145	3.2698	4.00476	6.2818	76.4231	9.3118	76.7475	12.2748	77.4754
0.1333	-0.01802	3.2594	0.00269	6.4052	0.1788	9.3689	0.07221	12.3279	0.04229	0.2666	1.74785	3.2898	60.9348	6.2382	243.563	9.2608	246.447	12.2724	251.29	0.2666	1.9862	3.27	4.12061	6.282	76.4096	9.312	76.7294	12.275	77.4888
0.1334	-0.01722	3.2595	0.00264	6.4053	0.187	9.369	0.06992	12.328	0.0441	0.2668	1.72586	3.29	61.5847	6.2384	243.543	9.261	246.439	12.2726	251.288	0.2668	1.96089	3.2702	4.19008	6.2822	76.4123	9.3122	76.7214	12.2752	77.4949
0.1335	-0.01632	3.2596	0.00272	6.4054	0.19629	9.3691	0.06686	12.3281	0.04381	0.267	1.70224	3.2902	62.2484	6.2386	243.525	9.2612	246.429	12.2728	251.29	0.267	1.85964	3.2704	4.21754	6.2824	76.4339	9.3124	76.7313	12.2754	77.4615
0.1336	-0.01544	3.2597	0.00311	6.4055	0.20698	9.3692	0.06374	12.3282	0.04088	0.2672	1.68268	3.2904	62.9335	6.2388	243.502	9.2614	246.42	12.273	251.295	0.2672	1.82167	3.2706	4.20587	6.2826	76.4595	9.3126	76.7292	12.2756	77.4634
0.1337	-0.01437	3.2598	0.0033	6.4056	0.21901	9.3693	0.06012	12.3283	0.03894	0.2674	1.6623	3.2906	63.6295	6.239	243.483	9.2616	246.415	12.2732	251.309	0.2674	1.80111	3.2708	4.20145	6.2828	76.4487	9.3128	76.7232	12.2758	77.4529
0.1338	-0.0132	3.2599	0.00346	6.4057	0.23253	9.3694	0.05653	12.3284	0.03819	0.2676	1.64354	3.2908	64.3449	6.2392	243.463	9.2618	246.413	12.2734	251.325	0.2676	1.71726	3.271	4.19413	6.283	76.4312	9.313	76.6861	12.276	77.4143
0.1339	-0.01214	3.26	0.00346	6.4058	0.248	9.3695	0.05392	12.3285	0.03833	0.2678	1.62236	3.291	65.0831	6.2394	243.443	9.262	246.408	12.2736	251.345	0.2678	1.59862	3.2712	4.11726	6.2832	76.4056	9.3132	76.662	12.2762	77.3641
0.134	-0.01081	3.2601	0.0033	6.4059	0.265	9.3696	0.05161	12.3286	0.03814	0.268	1.60036	3.2912	65.8429	6.2396	243.417	9.2622	246.405	12.2738	251.372	0.268	1.47206	3.2714	3.98533	6.2834	76.3948	9.3134	76.657	12.2764	77.2911
0.1341	-0.00942	3.2602	0.00293	6.406	0.28545	9.3697	0.04964	12.3287	0.03763	0.2682	1.58201	3.2914	66.6276	6.2398	243.387	9.2624	246.403	12.274	251.402	0.2682	1.35816	3.2716	3.76935	6.2836	76.4015	9.3136	76.6459	12.2766	77.2576
0.1342	-0.00804	3.2603	0.00272	6.4061	0.30671	9.3698	0.04785	12.3288	0.03566	0.2684	1.5677	3.2916	67.4327	6.24	243.364	9.2626	246.4	12.2742	251.441	0.2684	1.17781	3.2718	3.49976	6.2838	76.4164	9.3138	76.6168	12.2768	77.2023
0.1343	-0.00689	3.2604	0.00288	6.4062	0.33077	9.3699	0.0462	12.3289	0.03258	0.2686	1.54975	3.2918	68.2572	6.2402	243.344	9.2628	246.398	12.2744	251.483	0.2686	1.03385	3.272	3.18381	6.284	76.4312	9.314	76.5978	12.277	77.1522
0.1344	-0.00578	3.2605	0.00311	6.4063	0.3564	9.37	0.04461	12.329	0.02914	0.2688	1.54111	3.292	69.1065	6.2404	243.326	9.263	246.399	12.2746	251.532	0.2688	0.89938	3.2722	2.80844	6.2842	76.4743	9.3142	76.5577	12.2772	77.1333
0.1345	-0.00482	3.2606	0.00274	6.4064	0.38459	9.3701	0.0429	12.3291	0.02598	0.269	1.53327	3.2922	69.9865	6.2406	243.314	9.2632	246.402	12.2748	251.586	0.269	0.77282	3.2724	2.44612	6.2844	76.5093	9.3144	76.5156	12.2774	77.1165
0.1346	-0.00415	3.2607	0.00202	6.4065	0.41533	9.3702	0.04173	12.3292	0.02374	0.2692	1.53029	3.2924	70.8984	6.2408	243.3	9.2634	246.407	12.275	251.64	0.2692	0.69847	3.2726	2.11422	6.2846	76.5174	9.3146	76.4785	12.2776	77.1331
0.1347	-0.00349	3.2608	0.00104	6.4066	0.44857	9.3703	0.04067	12.3293	0.02233	0.2694	1.53095	3.2926	71.8386	6.241	243.292	9.2636	246.412	12.2752	251.696	0.2694	0.60988	3.2728	1.75914	6.2848	76.5174	9.3148	76.4515	12.2778	77.1246
0.1348	-0.00301	3.2609	0.00024	6.4067	0.48468	9.3704	0.04112	12.3294	0.02175	0.2696	1.54011	3.2928	72.8144	6.2412	243.28	9.2638	246.412	12.2754	251.752	0.2696	0.50863	3.273	1.38958	6.285	76.5416	9.315	76.4434	12.278	77.1433
0.1349	-0.00256	3.261	-0.000718	6.4068	0.52346	9.3705	0.04211	12.3295	0.02145	0.2698	1.55452	3.293	73.8259	6.2414	243.27	9.264	246.412	12.2756	251.807	0.2698	0.44061	3.2732	1.0345	6.2852	76.5457	9.3152	76.5043	12.2782	77.1963
0.135	-0.002	3.2611	-0.0017	6.4069	0.56458	9.3706	0.04235	12.3296	0.02092	0.27	1.58067	3.2932	74.8745	6.2416	243.263	9.2642	246.415	12.2758	251.857	0.27	0.38208	3.2734	0.72578	6.2854	76.578	9.3154	76.5313	12.2784	77.2546
0.1351	-0.00162	3.2612	-0.00242	6.407	0.60834	9.3707	0.04314	12.3297	0.02081	0.2702	1.61855	3.2934	75.9609	6.2418	243.263	9.2644	246.417	12.276	251.897	0.2702	0.33937	3.2736	0.47938	6.2856	76.5995	9.3156	76.5262	12.2786	77.3295
0.1352	-0.00122	3.2613	-0.00311	6.4071	0.65252	9.3708	0.04392	12.3298	0.02031	0.2704	1.65845	3.2936	77.0851	6.242	243.271	9.2646	246.42	12.2762	251.925	0.2704	0.30615	3.2738	0.33296	6.2858	76.5955	9.3158	76.5341	12.2788	77.3929
0.1353	-0.00109	3.2614	-0.00397	6.4072	0.70146	9.3709	0.04463	12.3299	0.01994	0.2706	1.70037	3.2938	78.2546	6.2422	243.28	9.2648	246.426	12.2764	251.927	0.2706	0.31089	3.274	0.29811	6.286	76.6036	9.316	76.5681	12.279	77.4699
0.1354	-0.000851	3.2615	-0.00511	6.4073	0.75195	9.371	0.04535	12.33	0.0194	0.2708	1.74756	3.294	79.473	6.2424	243.291	9.265	246.431	12.2766	251.9	0.2708	0.28558	3.2742	0.32411	6.2862	76.6238	9.3162	76.6	12.2792	77.5344
0.1355	-0.000612	3.2616	-0.00639	6.4074	0.80648	9.3711	0.04604	12.3301	0.01874	0.271	1.79393	3.2942	80.7374	6.2426	243.305	9.2652	246.434	12.2768	251.827	0.271	0.22547	3.2744	0.39069	6.2864	76.6386	9.3164	76.6509	12.2794	77.5447
0.1356	-0.000266	3.2617	-0.00721	6.4075	0.86336	9.3712	0.04684	12.3302	0.01807	0.2712	1.8395	3.2944	82.0476	6.2428	243.319	9.2654	246.438	12.277	251.701	0.2712	0.16694	3.2746	0.50944	6.2866	76.6453	9.3166	76.6989	12.2796	77.5894
0.1357	0.000213	3.2618	-0.0079	6.4076	0.92271	9.3713	0.04767	12.3303	0.01735	0.2714	1.88385	3.2946	83.4101	6.243	243.335	9.2656	246.443	12.2772	251.514	0.2714	0.12106	3.2748	0.6673	6.2868	76.6494	9.3168	76.7248	12.2798	77.6393
0.1358	0.000506	3.2619	-0.00846	6.4077	0.98432	9.3714	0.0486	12.3304	0.01674	0.2716	1.92658	3.2948	84.8262	6.2432	243.351	9.2658	246.449	12.2774	251.246	0.2716	0.05778	3.275	0.90632	6.287	76.6642	9.317	76.7517	12.28	77.6997
0.1359	0.000799	3.262	-0.00908	6.4078	1.04839	9.3715	0.04889	12.3305	0.01642	0.2718	1.96446	3.295	86.2974	6.2434	243.372	9.266	246.46	12.2776	250.878	0.2718	0.02773	3.2752	1.21198	6.2872	76.6494	9.3172	76.7696	12.2802	77.7392
0.136	0.00109	3.2621	-0.00948	6.4079	1.11516	9.3716	0.04905	12.3306	0.01594	0.272	2.00193	3.2952	87.8199	6.2436	243.393	9.2662	246.471	12.2778	250.388	0.272	0.00242	3.2754	1.55387	6.2874	76.6494	9.3174	76.7356	12.2804	77.7661
0.1361	0.0012	3.2622	-0.00979	6.408	1.18463	9.3717	0.04961	12.3307	0.01552	0.2722	2.03374	3.2954	89.3959	6.2438	243.416	9.2664	246.481	12.278	249.748	0.2722	-0.01024	3.2756	1.93198	6.2876	76.6278	9.3176	76.7245	12.2806	77.791
0.1362	0.00133	3.2623	-0.00987	6.4081	1.25686	9.3718	0.04972	12.3308	0.01483	0.2724	2.05746	3.2956	91.0239	6.244	243.441	9.2666	246.491	12.2782	248.925	0.2724	-0.02289	3.2758	2.30285	6.2878	76.6211	9.3178	76.7454	12.2808	77.8045
0.1363	0.00136	3.2624	-0.00963	6.4082	1.33295	9.3719	0.0495	12.3309	0.01395	0.2726	2.07835	3.2958	92.7051	6.2442	243.465	9.2668	246.501	12.2784	247.869	0.2726	-0.04346	3.276	2.68387	6.288	76.6278	9.318	76.7534	12.281	77.8127
0.1364	0.0016	3.2625	-0.00918	6.4083	1.41131	9.372	0.049	12.331	0.0128	0.2728	2.10085	3.296	94.4347	6.2444	243.487	9.267	246.511	12.2786	246.53	0.2728	-0.04346	3.2762	3.02286	6.2882	76.6386	9.3182	76.7853	12.2812	77.8188
0.1365	0.00178	3.2626	-0.0086	6.4084	1.49341	9.3721	0.04828	12.3311	0.01171	0.273	2.12053	3.2962	96.2112	6.2446	243.507	9.2672	246.521	12.2788	244.838	0.273	-0.01814	3.2764	3.3633	6.2884	76.6278	9.3184	76.8092	12.2814	77.8104
0.1366	0.00184	3.2627	-0.00796	6.4085	1.57837	9.3722	0.04732	12.3312	0.01059	0.2732	2.14303	3.2964	98.0311	6.2448	243.523	9.2674	246.532	12.279	242.716	0.2732	0.09102	3.2766	3.70229	6.2886	76.6144	9.3186	76.8252	12.2816	77.8238
0.1367	0.00173	3.2628	-0.0074	6.4086	1.66721	9.3723	0.04634	12.3313	0.00977	0.2734	2.16635	3.2966	99.8915	6.245	243.538	9.2676	246.544	12.2792	240.069	0.2734	0.23498	3.2768	4.00651	6.2888	76.5955	9.3188	76.8441	12.2818	77.8102
0.1368	0.0017	3.2629	-0.00681	6.4087	1.76028	9.3724	0.04549	12.3314	0.00918	0.2736	2.1925	3.2968	101.783	6.2452	243.552	9.2678	246.555	12.2794	236.816	0.2736	0.32358	3.277	4.27595	6.289	76.5847	9.319	76.892	12.282	77.7705
0.1369	0.00194	3.263	-0.00633	6.4088	1.85833	9.3725	0.04479	12.3315	0.0091	0.2738	2.22067	3.297	103.704	6.2454	243.562	9.268	246.568	12.2796	232.886	0.2738	0.43274	3.2772	4.47728	6.2892	76.5713	9.3192	76.924	12.2822	77.7235
0.137	0.00218	3.2631	-0.00594	6.4089	1.96077	9.3726	0.044	12.3316	0.00854	0.274	2.25167	3.2972	105.652	6.2456	243.57	9.2682	246.579	12.2798	228.233	0.274	0.52924	3.2774	4.59313	6.2894	76.5888	9.3194	76.9479	12.2824	77.69
0.1371	0.00242	3.2632	-0.00564	6.409	2.06768	9.3727	0.04304	12.3317	0.00791	0.2742	2.28712	3.2974	107.628	6.2458	243.576	9.2684	246.592	12.28	222.836	0.2742	0.6384	3.2776	4.65391	6.2896	76.5928	9.3196	76.9798	12.2826	77.6462
0.1372	0.00285	3.2633	-0.00548	6.4091	2.17925	9.3728	0.04187	12.3318	0.00713	0.2744	2.32419	3.2976	109.628	6.246	243.58	9.2686	246.608	12.2802	216.697	0.2744	0.73174	3.2778	4.65094	6.2898	76.6171	9.3198	77.0138	12.2828	77.6179
0.1373	0.00325	3.2634	-0.00596	6.4092	2.29585	9.3729	0.04069	12.3319	0.00642	0.2746	2.36287	3.2978	111.657	6.2462	243.581	9.2688	246.625	12.2804	209.843	0.2746	0.8235	3.278	4.61899	6.29	76.6103	9.32	77.0247	12.283	77.6126
0.1374	0.0037	3.2635	-0.00668	6.4093	2.41753	9.373	0.03955	12.332	0.00602	0.2748	2.40318	3.298	113.713	6.2464	243.583	9.269	246.643	12.2806	202.335	0.2748	0.92475	3.2782	4.50299	6.2902	76.5928	9.3202	77.0646	12.2832	77.6094
0.1375	0.00405	3.2636	-0.00759	6.4094	2.54497	9.3731	0.03854	12.3321	0.00594	0.275	2.44106	3.2982	115.798	6.2466	243.583	9.2692	246.661	12.2808	194.261	0.275	1.00068	3.2784	4.37251	6.2904	76.5564	9.3204	77.0405	12.2834	77.604
0.1376	0.00423	3.2637	-0.00876	6.4095	2.67913	9.3732	0.0379	12.3322	0.00623	0.2752	2.48217	3.2984	117.914	6.2468	243.583	9.2694	246.679	12.281	185.745	0.2752	1.11934	3.2786	4.2029	6.2906	76.5241	9.3206	77.0275	12.2836	77.6206
0.1377	0.00466	3.2638	-0.00998	6.4096	2.82062	9.3733	0.03779	12.3323	0.00705	0.2754	2.51884	3.2986	120.068	6.247	243.586	9.2696	246.697	12.2812	176.939	0.2754	1.16522	3.2788	4.00576	6.2908	76.5133	9.3208	77.0114	12.2838	77.6393
0.1378	0.00522	3.2639	-0.01134	6.4097	2.96982	9.3734	0.03774	12.3324	0.00788	0.2756	2.55631	3.2988	122.262	6.2472	243.59	9.2698	246.714	12.2814	168.026	0.2756	1.19528	3.279	3.79703	6.291	76.5241	9.321	76.9874	12.284	77.6391
0.1379	0.00564	3.264	-0.01272	6.4098	3.12775	9.3735	0.03835	12.3325	0.0087	0.2758	2.59095	3.299	124.508	6.2474	243.597	9.27	246.731	12.2816	159.181	0.2758	1.26647	3.2792	3.56947	6.2912	76.5416	9.3212	76.9363	12.2842	77.6505
0.138	0.0058	3.2641	-0.014	6.4099	3.29444	9.3736	0.03878	12.3326	0.00876	0.276	2.62276	3.2992	126.806	6.2476	243.607	9.2702	246.746	12.2818	150.566	0.276	1.29495	3.2794	3.34625	6.2914	76.5416	9.3214	76.9012	12.2844	77.6754
0.1381	0.00599	3.2642	-0.01536	6.41	3.47228	9.3737	0.03862	12.3327	0.00918	0.2762	2.65093	3.2994	129.165	6.2478	243.621	9.2704	246.763	12.282	142.309	0.2762	1.30444	3.2796	3.1607	6.2916	76.5241	9.3216	76.8751	12.2846	77.692
0.1382	0.00596	3.2643	-0.01661	6.4101	3.66204	9.3738	0.03894	12.3328	0.00972	0.2764	2.66899	3.2996	131.584	6.248	243.637	9.2706	246.777	12.2822	134.507	0.2764	1.27438	3.2798	2.97515	6.2918	76.5282	9.3218	76.8511	12.2848	77.7137
0.1383	0.00572	3.2644	-0.01759	6.4102	3.86605	9.3739	0.0391	12.3329	0.01014	0.2766	2.68421	3.2998	134.065	6.2482	243.654	9.2708	246.788	12.2824	127.225	0.2766	1.26964	3.28	2.81424	6.292	76.4958	9.322	76.822	12.285	77.6949
0.1384	0.00546	3.2645	-0.01815	6.4103	4.08618	9.374	0.03912	12.333	0.01057	0.2768	2.70267	3.3	136.61	6.2484	243.673	9.271	246.799	12.2826	120.504	0.2768	1.26173	3.2802	2.65623	6.2922	76.5174	9.3222	76.8109	12.2852	77.6583
0.1385	0.00508	3.2646	-0.01876	6.4104	4.32531	9.3741	0.03952	12.3331	0.01118	0.277	2.72275	3.3002	139.223	6.2486	243.692	9.2712	246.81	12.2828	114.361	0.277	1.26648	3.2804	2.53588	6.2924	76.5605	9.3224	76.7709	12.2854	77.6165
0.1386	0.00463	3.2647	-0.01943	6.4105	4.58507	9.3742	0.04011	12.3332	0.01184	0.2772	2.74081	3.3004	141.904	6.2488	243.712	9.2714	246.819	12.283	108.792	0.2772	1.26964	3.2806	2.41264	6.2926	76.6319	9.3226	76.7708	12.2856	77.5695
0.1387	0.00453	3.2648	-0.01999	6.4106	4.86693	9.3743	0.0408	12.3333	0.01256	0.2774	2.75725	3.3006	144.651	6.249	243.737	9.2716	246.829	12.2832	103.77	0.2774	1.21586	3.2808	2.28941	6.2928	76.7181	9.3228	76.7627	12.2858	77.5142
0.1388	0.00418	3.2649	-0.02039	6.4107	5.17183	9.3744	0.04149	12.3334	0.0128	0.2776	2.77004	3.3008	147.462	6.2492	243.759	9.2718	246.84	12.2834	99.2467	0.2776	1.2032	3.281	2.20819	6.293	76.772	9.323	76.7517	12.286	77.464
0.1389	0.00346	3.265	-0.02068	6.4108	5.50078	9.3745	0.04203	12.3335	0.01278	0.2778	2.78122	3.301	150.337	6.2494	243.783	9.272	246.853	12.2836	95.1575	0.2778	1.18264	3.2812	2.18058	6.2932	76.8178	9.3232	76.7516	12.2862	77.4691
0.139	0.00274	3.2651	-0.02087	6.4109	5.85258	9.3746	0.04109	12.3336	0.01267	0.278	2.79118	3.3012	153.258	6.2496	243.804	9.2722	246.863	12.2838	91.439	0.278	1.13518	3.2814	2.19645	6.2934	76.8865	9.3234	76.7655	12.2864	77.4742
0.1391	0.00205	3.2652	-0.021	6.411	6.22817	9.3747	0.0383	12.3337	0.01296	0.2782	2.80074	3.3014	156.221	6.2498	243.821	9.2724	246.872	12.284	88.025	0.2782	1.14784	3.2816	2.24999	6.2936	76.9861	9.3236	76.7704	12.2866	77.4773
0.1392	0.00112	3.2653	-0.02087	6.4111	6.6267	9.3748	0.03838	12.3338	0.01278	0.2784	2.81273	3.3016	159.217	6.25	243.838	9.2726	246.879	12.2842	84.8666	0.2784	1.16524	3.2818	2.29628	6.2938	77.0656	9.3238	76.7734	12.2868	77.499
0.1393	0.000346	3.2654	-0.02092	6.4112	7.04788	9.3749	0.03777	12.3339	0.01278	0.2786	2.82755	3.3018	162.235	6.2502	243.857	9.2728	246.886	12.2844	81.9197	0.2786	1.19847	3.282	2.3817	6.294	77.137	9.324	76.7753	12.287	77.5271
0.1394	-0.000452	3.2655	-0.02111	6.4113	7.48785	9.375	0.03742	12.334	0.01312	0.2788	2.84116	3.302	165.266	6.2504	243.877	9.273	246.892	12.2846	79.1575	0.2788	1.1953	3.2822	2.47001	6.2942	77.2448	9.3242	76.7913	12.2872	77.602
0.1395	-0.00114	3.2656	-0.02137	6.4114	7.94049	9.3751	0.03681	12.3341	0.01373	0.279	2.84789	3.3022	168.293	6.2506	243.894	9.2732	246.895	12.2848	76.5553	0.279	1.19056	3.2824	2.58875	6.2944	77.3027	9.3244	76.7992	12.2874	77.6654
0.1396	-0.00168	3.2657	-0.02156	6.4115	8.39595	9.3752	0.03646	12.3342	0.01419	0.2792	2.85016	3.3024	171.296	6.2508	243.912	9.2734	246.896	12.285	74.0928	0.2792	1.17	3.2826	2.72054	6.2946	77.331	9.3246	76.8451	12.2876	77.7289
0.1397	-0.00224	3.2658	-0.02166	6.4116	8.84215	9.3753	0.03638	12.3343	0.01443	0.2794	2.85204	3.3026	174.266	6.251	243.93	9.2736	246.897	12.2852	71.7516	0.2794	1.14785	3.2828	2.87841	6.2948	77.3229	9.3248	76.871	12.2878	77.7923
0.1398	-0.00314	3.2659	-0.02166	6.4117	9.26809	9.3754	0.03537	12.3344	0.01432	0.2796	2.85189	3.3028	177.183	6.2512	243.943	9.2738	246.897	12.2854	69.5207	0.2796	1.13994	3.283	3.09423	6.295	77.2919	9.325	76.884	12.288	77.8652
0.1399	-0.00407	3.266	-0.02169	6.4118	9.66141	9.3755	0.03401	12.3345	0.01429	0.2798	2.85457	3.303	180.03	6.2514	243.957	9.274	246.895	12.2856	67.3861	0.2798	1.11463	3.2832	3.29847	6.2952	77.2623	9.3252	76.9139	12.2882	77.9317
0.14	-0.00444	3.2661	-0.02182	6.4119	10.0099	9.3756	0.03298	12.3346	0.01408	0.28	2.85402	3.3032	182.787	6.2516	243.971	9.2742	246.887	12.2858	65.3403	0.28	1.07192	3.2834	3.44184	6.2954	77.2017	9.3254	76.9458	12.2884	77.9504
0.1401	-0.00482	3.2662	-0.02217	6.412	10.304	9.3757	0.03244	12.3347	0.01371	0.2802	2.85225	3.3034	185.45	6.2518	243.982	9.2744	246.881	12.286	63.3702	0.2802	1.0387	3.2836	3.56059	6.2956	77.0872	9.3256	76.9668	12.2886	77.9617
0.1402	-0.00516	3.2663	-0.02265	6.4121	10.5331	9.3758	0.03582	12.3348	0.01347	0.2804	2.84644	3.3036	188.007	6.252	243.996	9.2746	246.873	12.2862	61.4685	0.2804	0.96751	3.2838	3.6576	6.2958	76.9403	9.3258	76.9907	12.2888	77.945
0.1403	-0.00514	3.2664	-0.02339	6.4122	10.6869	9.3759	0.03516	12.3349	0.01376	0.2806	2.83618	3.3038	190.446	6.2522	244.007	9.2748	246.868	12.2864	59.6277	0.2806	0.90898	3.284	3.77199	6.296	76.8434	9.326	77.0096	12.289	77.9
0.1404	-0.00511	3.2665	-0.02406	6.4123	10.7549	9.376	0.03465	12.335	0.01384	0.2808	2.8243	3.304	192.758	6.2524	244.013	9.275	246.863	12.2866	57.8484	0.2808	0.87418	3.2842	3.85306	6.2962	76.7289	9.3262	77.0496	12.2892	77.853
0.1405	-0.00474	3.2666	-0.0247	6.4124	10.7312	9.3761	0.03471	12.3351	0.01379	0.281	2.81039	3.3042	194.942	6.2526	244.018	9.2752	246.858	12.2868	56.1231	0.281	0.89949	3.2844	3.95007	6.2964	76.578	9.3264	77.0565	12.2894	77.7779
0.1406	-0.0046	3.2667	-0.02523	6.4125	10.6142	9.3762	0.03588	12.3352	0.01352	0.2812	2.7977	3.3044	196.995	6.2528	244.021	9.2754	246.855	12.287	54.4503	0.2812	0.9248	3.2846	4.00796	6.2966	76.4379	9.3266	77.0994	12.2896	77.7143
0.1407	-0.00482	3.2668	-0.02576	6.4126	10.4091	9.3763	0.0363	12.3353	0.01333	0.2814	2.7838	3.3046	198.926	6.253	244.023	9.2756	246.852	12.2872	52.8288	0.2814	0.95012	3.2848	4.04556	6.2968	76.3059	9.3268	77.1043	12.2898	77.6475
0.1408	-0.00466	3.2669	-0.02624	6.4127	10.1259	9.3764	0.03641	12.3354	0.01333	0.2816	2.7699	3.3048	200.726	6.2532	244.021	9.2758	246.846	12.2874	51.2619	0.2816	0.97227	3.285	4.07736	6.297	76.1874	9.327	77.1103	12.29	77.5942
0.1409	-0.00421	3.267	-0.02677	6.4128	9.77409	9.3765	0.03694	12.3355	0.01318	0.2818	2.75276	3.305	202.41	6.2534	244.021	9.276	246.84	12.2876	49.7445	0.2818	0.996	3.2852	4.04541	6.2972	76.0837	9.3272	77.1742	12.2902	77.5389
0.141	-0.00362	3.2671	-0.02733	6.4129	9.36747	9.3766	0.03747	12.3356	0.01278	0.282	2.734	3.3052	203.978	6.2536	244.021	9.2762	246.834	12.2878	48.2785	0.282	1.0134	3.2854	3.99607	6.2974	75.9974	9.3274	77.2161	12.2904	77.4752
0.1411	-0.00349	3.2672	-0.02784	6.413	8.92098	9.3767	0.03596	12.3357	0.01286	0.2822	2.71403	3.3054	205.444	6.2538	244.016	9.2764	246.831	12.288	46.8611	0.2822	1.05612	3.2856	3.96846	6.2976	75.9463	9.3276	77.2451	12.2906	77.4334
0.1412	-0.00327	3.2673	-0.02824	6.4131	8.4487	9.3768	0.03362	12.3358	0.01326	0.2824	2.69527	3.3056	206.812	6.254	244.017	9.2766	246.826	12.2882	45.4917	0.2824	1.11465	3.2858	3.93796	6.2978	75.9395	9.3278	77.283	12.2908	77.4083
0.1413	-0.00303	3.2674	-0.02861	6.4132	7.96279	9.3769	0.02989	12.3359	0.01344	0.2826	2.67934	3.3058	208.086	6.2542	244.015	9.2768	246.82	12.2884	44.1739	0.2826	1.1985	3.286	3.93064	6.298	75.9503	9.328	77.3199	12.291	77.403
0.1414	-0.00285	3.2675	-0.0288	6.4133	7.47508	9.377	0.02864	12.336	0.01357	0.2828	2.66423	3.306	209.278	6.2544	244.014	9.277	246.812	12.2886	42.9093	0.2828	1.2871	3.2862	3.90303	6.2982	75.9355	9.3282	77.3679	12.2912	77.4112
0.1415	-0.00264	3.2676	-0.02898	6.4134	6.99947	9.3771	0.02885	12.3361	0.01371	0.283	2.6483	3.3062	210.397	6.2546	244.013	9.2772	246.802	12.2888	41.6921	0.283	1.32981	3.2864	3.89861	6.2984	75.9463	9.3284	77.3728	12.2914	77.4215
0.1416	-0.00287	3.2677	-0.02925	6.4135	6.54624	9.3772	0.02784	12.3362	0.01395	0.2832	2.63399	3.3064	211.443	6.2548	244.012	9.2774	246.789	12.289	40.5237	0.2832	1.26653	3.2866	3.87246	6.2986	76.0001	9.3286	77.4097	12.2916	77.4329
0.1417	-0.00298	3.2678	-0.0297	6.4136	6.12341	9.3773	0.02635	12.3363	0.01408	0.2834	2.61766	3.3066	212.426	6.255	244.009	9.2776	246.776	12.2892	39.4025	0.2834	1.17794	3.2868	3.86079	6.2988	76.0688	9.3288	77.3887	12.2918	77.4463
0.1418	-0.00266	3.2679	-0.03015	6.4137	5.73422	9.3774	0.02491	12.3364	0.01389	0.2836	2.60133	3.3068	213.346	6.2552	244.005	9.2778	246.761	12.2894	38.332	0.2836	1.10675	3.287	3.86361	6.299	76.155	9.329	77.3596	12.292	77.4712
0.1419	-0.00274	3.268	-0.03071	6.4138	5.38001	9.3775	0.02332	12.3365	0.01349	0.2838	2.58176	3.307	214.216	6.2554	244.001	9.278	246.747	12.2896	37.304	0.2838	1.04348	3.2872	3.8447	6.2992	76.2412	9.3292	77.3645	12.2922	77.4909
0.142	-0.00293	3.2681	-0.03125	6.4139	5.06132	9.3776	0.02265	12.3366	0.01355	0.284	2.5626	3.3072	215.032	6.2556	243.997	9.2782	246.732	12.2898	36.32	0.284	0.97229	3.2874	3.83738	6.2994	76.3234	9.3294	77.2955	12.2924	77.5189
0.1421	-0.00298	3.2682	-0.03188	6.414	4.77625	9.3777	0.02111	12.3367	0.01419	0.2842	2.54101	3.3074	215.803	6.2558	243.992	9.2784	246.717	12.29	35.3775	0.2842	0.92167	3.2876	3.83731	6.2996	76.3881	9.3296	77.2444	12.2926	77.5521
0.1422	-0.00279	3.2683	-0.03242	6.4141	4.5208	9.3778	0.02355	12.3368	0.01475	0.2844	2.51699	3.3076	216.529	6.256	243.986	9.2786	246.699	12.2902	34.4738	0.2844	0.87421	3.2878	3.80246	6.2998	76.4487	9.3298	77.1943	12.2928	77.5687
0.1423	-0.00266	3.2684	-0.03306	6.4142	4.29026	9.3779	0.02869	12.3369	0.01536	0.2846	2.4865	3.3078	217.214	6.2562	243.978	9.2788	246.683	12.2904	33.6119	0.2846	0.80777	3.288	3.76326	6.3	76.5026	9.33	77.1432	12.293	77.5686
0.1424	-0.00226	3.2685	-0.03364	6.4143	4.08219	9.378	0.03282	12.337	0.01632	0.2848	2.45116	3.308	217.862	6.2564	243.968	9.279	246.668	12.2906	32.7865	0.2848	0.70177	3.2882	3.6748	6.3002	76.5524	9.3302	77.0952	12.2932	77.5654
0.1425	-0.00197	3.2686	-0.03409	6.4144	3.89402	9.3781	0.03553	12.3371	0.01714	0.285	2.41501	3.3082	218.474	6.2566	243.954	9.2792	246.656	12.2908	31.9922	0.285	0.5594	3.2884	3.57474	6.3004	76.6211	9.3304	77.0501	12.2934	77.5736
0.1426	-0.00168	3.2687	-0.03433	6.4145	3.72254	9.3782	0.0363	12.3372	0.0181	0.2852	2.38047	3.3084	219.05	6.2568	243.943	9.2794	246.645	12.291	31.2301	0.2852	0.44866	3.2886	3.45875	6.3006	76.6561	9.3306	77.026	12.2936	77.587
0.1427	-0.000984	3.2688	-0.03455	6.4146	3.56511	9.3783	0.03851	12.3373	0.01874	0.2854	2.34351	3.3086	219.6	6.257	243.931	9.2796	246.635	12.2912	30.4981	0.2854	0.44075	3.2888	3.34276	6.3008	76.6453	9.3308	76.984	12.2938	77.6286
0.1428	-0.000133	3.2689	-0.03457	6.4147	3.4198	9.3784	0.03774	12.3374	0.01964	0.2856	2.30897	3.3088	220.122	6.2572	243.917	9.2798	246.625	12.2914	29.7957	0.2856	0.49137	3.289	3.23401	6.301	76.6427	9.331	76.9679	12.294	77.665
0.1429	0.000506	3.269	-0.03441	6.4148	3.28489	9.3785	0.03833	12.3375	0.02065	0.2858	2.27565	3.309	220.619	6.2574	243.904	9.28	246.617	12.2916	29.1108	0.2858	0.51669	3.2892	3.13105	6.3012	76.6346	9.3312	76.9618	12.2942	77.7086
0.143	0.0012	3.2691	-0.03404	6.4149	3.1595	9.3786	0.0396	12.3376	0.0219	0.286	2.24395	3.3092	221.089	6.2576	243.891	9.2802	246.611	12.2918	28.448	0.286	0.54991	3.2894	3.04549	6.3014	76.6642	9.3314	76.9328	12.2944	77.77
0.1431	0.00178	3.2692	-0.03361	6.415	3.04165	9.3787	0.03936	12.3377	0.02297	0.2862	2.21467	3.3094	221.538	6.2578	243.878	9.2804	246.604	12.292	27.8032	0.2862	0.57523	3.2896	2.98021	6.3016	76.7141	9.3316	76.9377	12.2946	77.8116
0.1432	0.00202	3.2693	-0.03319	6.4151	2.92944	9.3788	0.04147	12.3378	0.02377	0.2864	2.18863	3.3096	221.969	6.258	243.866	9.2806	246.6	12.2922	27.175	0.2864	0.58788	3.2898	2.91058	6.3018	76.7935	9.3318	76.9356	12.2948	77.875
0.1433	0.00224	3.2694	-0.03282	6.4152	2.82426	9.3789	0.04155	12.3379	0.02451	0.2866	2.16907	3.3098	222.383	6.2582	243.856	9.2808	246.597	12.2924	26.5644	0.2866	0.55941	3.29	2.91051	6.302	76.8568	9.332	76.9436	12.295	77.9603
0.1434	0.00226	3.2695	-0.03215	6.4153	2.7251	9.379	0.03875	12.338	0.02489	0.2868	2.15921	3.31	222.778	6.2584	243.847	9.281	246.596	12.2926	25.9671	0.2868	0.5167	3.2902	2.93796	6.3022	76.904	9.3322	76.9595	12.2952	78.0717
0.1435	0.00181	3.2696	-0.03143	6.4154	2.63189	9.3791	0.0383	12.3381	0.02507	0.287	2.15704	3.3102	223.16	6.2586	243.837	9.2812	246.591	12.2928	25.3828	0.287	0.48348	3.2904	3.02918	6.3024	76.9538	9.3324	76.9724	12.2954	78.1987
0.1436	0.00123	3.2697	-0.03103	6.4155	2.54505	9.3792	0.03654	12.3382	0.02521	0.2872	2.15689	3.3104	223.528	6.2588	243.835	9.2814	246.585	12.293	24.8131	0.2872	0.5167	3.2906	3.13053	6.3026	76.9619	9.3326	76.9724	12.2956	78.3018
0.1437	0.000346	3.2698	-0.0309	6.4156	2.46347	9.3793	0.03558	12.3383	0.02499	0.2874	2.15391	3.3106	223.883	6.259	243.834	9.2816	246.581	12.2932	24.2563	0.2874	0.54676	3.2908	3.23768	6.3028	77.001	9.3328	76.9693	12.2958	78.3934
0.1438	-0.00101	3.2699	-0.03071	6.4157	2.38725	9.3794	0.03489	12.3384	0.02494	0.2876	2.15618	3.3108	224.225	6.2592	243.834	9.2818	246.576	12.2934	23.7132	0.2876	0.54676	3.291	3.36078	6.303	77.0616	9.333	76.9752	12.296	78.462
0.1439	-0.00269	3.27	-0.03085	6.4158	2.31597	9.3795	0.0383	12.3385	0.02481	0.2878	2.15685	3.311	224.552	6.2594	243.837	9.282	246.569	12.2936	23.18	0.2878	0.4993	3.2912	3.48821	6.3032	77.0872	9.3332	76.9771	12.2962	78.537
0.144	-0.00431	3.2701	-0.03127	6.4159	2.24917	9.3796	0.0399	12.3386	0.02494	0.288	2.16074	3.3112	224.873	6.2596	243.842	9.2822	246.562	12.2938	22.6647	0.288	0.46608	3.2914	3.59971	6.3034	77.1047	9.3334	76.9931	12.2964	78.6088
0.1441	-0.00596	3.2702	-0.0317	6.416	2.18487	9.3797	0.04216	12.3387	0.02505	0.2882	2.16787	3.3114	225.185	6.2598	243.849	9.2824	246.556	12.294	22.1653	0.2882	0.43286	3.2916	3.71121	6.3036	77.0791	9.3336	77.004	12.2966	78.6503
0.1442	-0.00764	3.2703	-0.03202	6.4161	2.12357	9.3798	0.04482	12.3388	0.0251	0.2884	2.1746	3.3116	225.488	6.26	243.854	9.2826	246.551	12.2942	21.6842	0.2884	0.42812	3.2918	3.80822	6.3038	77.0508	9.3338	77.0169	12.2968	78.6919
0.1443	-0.00926	3.2704	-0.0321	6.4162	2.06651	9.3799	0.0462	12.3389	0.0251	0.2886	2.17931	3.3118	225.784	6.2602	243.855	9.2828	246.547	12.2944	21.2205	0.2886	0.42021	3.292	3.91682	6.304	76.9902	9.334	77.0249	12.297	78.7084
0.1444	-0.01091	3.2705	-0.03212	6.4163	2.01062	9.38	0.04764	12.339	0.02491	0.2888	2.18361	3.312	226.069	6.2604	243.854	9.283	246.545	12.2946	20.7746	0.2888	0.45818	3.2922	3.99644	6.3042	76.9511	9.3342	77.0038	12.2972	78.7365
0.1445	-0.01238	3.2706	-0.03223	6.4164	1.95832	9.3801	0.05099	12.3391	0.02483	0.289	2.18467	3.3122	226.349	6.2606	243.851	9.2832	246.541	12.2948	20.3455	0.289	0.52463	3.2924	4.04273	6.3044	76.9147	9.3344	76.9717	12.2974	78.7301
0.1446	-0.01365	3.2707	-0.03236	6.4165	1.9093	9.3802	0.05046	12.3392	0.02449	0.2892	2.18291	3.3124	226.621	6.2608	243.849	9.2834	246.543	12.295	19.9377	0.2892	0.62588	3.2926	4.01948	6.3046	76.8757	9.3346	76.9397	12.2976	78.7113
0.1447	-0.01493	3.2708	-0.03236	6.4166	1.86256	9.3803	0.0544	12.3393	0.02419	0.2894	2.18033	3.3126	226.885	6.261	243.835	9.2836	246.546	12.2952	19.5453	0.2894	0.68125	3.2928	4.03969	6.3048	76.8757	9.3348	76.9026	12.2978	78.6945
0.1448	-0.01581	3.2709	-0.0321	6.4167	1.81878	9.3804	0.0573	12.3394	0.02433	0.2896	2.18221	3.3128	227.142	6.2612	243.817	9.2838	246.55	12.2954	19.1704	0.2896	0.73978	3.293	4.07004	6.305	76.8824	9.335	76.8785	12.298	78.6746
0.1449	-0.0165	3.271	-0.0317	6.4168	1.77699	9.3805	0.05829	12.3395	0.02467	0.2898	2.18206	3.313	227.395	6.2614	243.8	9.284	246.557	12.2956	18.811	0.2898	0.81098	3.2932	4.0975	6.3052	76.8999	9.3352	76.8575	12.2982	78.6578
0.145	-0.01703	3.2711	-0.03074	6.4169	1.7354	9.3806	0.05927	12.3396	0.02507	0.29	2.18514	3.3132	227.643	6.2616	243.779	9.2842	246.572	12.2958	18.4692	0.29	0.89957	3.2934	4.08873	6.3054	76.9511	9.3354	76.8334	12.2984	78.6389
0.1451	-0.01765	3.2712	-0.02904	6.417	1.69558	9.3807	0.06082	12.3397	0.02536	0.2902	2.18459	3.3134	227.885	6.2618	243.756	9.2844	246.586	12.296	18.1417	0.2902	0.98816	3.2936	4.07706	6.3056	77.005	9.3356	76.7933	12.2986	78.5805
0.1452	-0.01826	3.2713	-0.0276	6.4171	1.6584	9.3808	0.0597	12.3398	0.02552	0.2904	2.18363	3.3136	228.121	6.262	243.731	9.2846	246.6	12.2962	17.8281	0.2904	1.05619	3.2938	4.04221	6.3058	77.0724	9.3358	76.7663	12.2988	78.5189
0.1453	-0.0189	3.2714	-0.02627	6.4172	1.6242	9.3809	0.06002	12.3399	0.02571	0.2906	2.18712	3.3138	228.354	6.2622	243.709	9.2848	246.613	12.2964	17.5238	0.2906	1.10682	3.294	4.02765	6.306	77.1047	9.336	76.7292	12.299	78.4688
0.1454	-0.01946	3.2715	-0.02499	6.4173	1.5925	9.381	0.0598	12.34	0.02592	0.2908	2.19466	3.314	228.575	6.2624	243.694	9.285	246.626	12.2966	17.231	0.2908	1.15744	3.2942	4.01598	6.3062	77.1518	9.3362	76.7081	12.2992	78.4165
0.1455	-0.02025	3.2716	-0.02385	6.4174	1.56397	9.3811	0.05909	12.3401	0.02638	0.291	2.20382	3.3142	228.794	6.2626	243.681	9.2852	246.638	12.2968	16.9458	0.291	1.20332	3.2944	3.96519	6.3064	77.1761	9.3364	76.7311	12.2994	78.3081
0.1456	-0.02121	3.2717	-0.02265	6.4175	1.53672	9.3812	0.05783	12.3402	0.02688	0.2912	2.2154	3.3144	229.01	6.2628	243.668	9.2854	246.652	12.297	16.6721	0.2912	1.25395	3.2946	3.92745	6.3066	77.2124	9.3366	76.758	12.2996	78.2194
0.1457	-0.02217	3.2718	-0.02143	6.4176	1.50959	9.3813	0.05861	12.3403	0.02771	0.2914	2.23022	3.3146	229.223	6.263	243.656	9.2856	246.661	12.2972	16.4003	0.2914	1.29983	3.2948	3.94621	6.3068	77.2448	9.3368	76.7819	12.2998	78.1192
0.1458	-0.02305	3.2719	-0.02001	6.4177	1.4829	9.3814	0.05688	12.3404	0.02906	0.2916	2.24909	3.3148	229.437	6.2632	243.65	9.2858	246.67	12.2974	16.1386	0.2916	1.31249	3.295	3.9302	6.307	77.2555	9.337	76.8218	12.3	78.0327
0.1459	-0.02422	3.272	-0.01882	6.4178	1.45541	9.3815	0.05634	12.3405	0.03061	0.2918	2.26876	3.315	229.652	6.2634	243.649	9.286	246.679	12.2976	15.8859	0.2918	1.27927	3.2952	3.8881	6.3072	77.238	9.3372	76.8408	12.3002	77.9523
0.146	-0.0252	3.2721	-0.01786	6.4179	1.42775	9.3816	0.05658	12.3406	0.03125	0.292	2.29005	3.3152	229.867	6.2636	243.642	9.2862	246.688	12.2978	15.6388	0.292	1.24446	3.2954	3.84601	6.3074	77.2017	9.3374	76.8327	12.3004	77.8688
0.1461	-0.02622	3.2722	-0.01735	6.418	1.40215	9.3817	0.05568	12.3407	0.0342	0.2922	2.31296	3.3154	230.083	6.2638	243.637	9.2864	246.693	12.298	15.4	0.2922	1.20808	3.2956	3.83724	6.3076	77.1518	9.3376	76.8646	12.3006	77.7885
0.1462	-0.02731	3.2723	-0.01799	6.4181	1.37697	9.3818	0.05472	12.3408	0.03636	0.2924	2.3383	3.3156	230.297	6.264	243.634	9.2866	246.698	12.2982	15.1657	0.2924	1.18593	3.2958	3.84151	6.3078	77.0899	9.3378	76.8936	12.3008	77.7467
0.1463	-0.02821	3.2724	-0.01839	6.4182	1.35241	9.3819	0.05512	12.3409	0.03801	0.2926	2.36526	3.3158	230.516	6.2642	243.63	9.2868	246.705	12.2984	14.9346	0.2926	1.19068	3.296	3.90374	6.308	77.0117	9.338	76.9015	12.301	77.7299
0.1464	-0.02898	3.2725	-0.01916	6.4183	1.32792	9.382	0.05437	12.341	0.04019	0.2928	2.39221	3.316	230.738	6.2644	243.625	9.287	246.712	12.2986	14.7106	0.2928	1.19068	3.2962	3.94134	6.3082	76.9538	9.3382	76.9224	12.3012	77.7194
0.1465	-0.0297	3.2726	-0.01993	6.4184	1.30272	9.3821	0.05416	12.3411	0.04197	0.293	2.41876	3.3162	230.97	6.2646	243.614	9.2872	246.72	12.2988	14.492	0.293	1.19543	3.2964	3.9717	6.3084	76.9147	9.3384	76.9334	12.3014	77.7193
0.1466	-0.03021	3.2727	-0.02041	6.4185	1.27754	9.3822	0.0544	12.3412	0.04378	0.2932	2.44531	3.3164	231.207	6.2648	243.605	9.2874	246.729	12.299	14.2828	0.2932	1.18278	3.2966	4.04552	6.3086	76.8784	9.3386	76.9193	12.3016	77.7411
0.1467	-0.03055	3.2728	-0.02116	6.4186	1.2522	9.3823	0.05461	12.3413	0.04575	0.2934	2.47186	3.3166	231.451	6.265	243.6	9.2876	246.742	12.2992	14.0785	0.2934	1.16063	3.2968	4.14978	6.3088	76.8474	9.3388	76.9192	12.3018	77.7628
0.1468	-0.03079	3.2729	-0.02206	6.4187	1.2278	9.3824	0.05483	12.3414	0.04753	0.2936	2.49922	3.3168	231.702	6.2652	243.598	9.2878	246.757	12.2994	13.882	0.2936	1.13216	3.297	4.23809	6.309	76.8366	9.339	76.9272	12.302	77.7992
0.1469	-0.03103	3.273	-0.02318	6.4188	1.20368	9.3825	0.05536	12.3415	0.04841	0.2938	2.52537	3.317	231.957	6.2654	243.597	9.288	246.774	12.2996	13.6887	0.2938	1.18278	3.2972	4.34669	6.3092	76.8326	9.3392	76.9251	12.3022	77.8241
0.147	-0.03117	3.2731	-0.02411	6.4189	1.18072	9.3826	0.0556	12.3416	0.0486	0.294	2.55516	3.3172	232.217	6.2656	243.6	9.2882	246.79	12.2998	13.4962	0.294	1.31251	3.2974	4.47703	6.3094	76.8717	9.3394	76.938	12.3024	77.8542
0.1471	-0.03151	3.2732	-0.02486	6.419	1.15865	9.3827	0.05605	12.3417	0.05006	0.2942	2.58859	3.3174	232.483	6.2658	243.61	9.2884	246.808	12.3	13.309	0.2942	1.39636	3.2976	4.60446	6.3096	76.8999	9.3396	76.983	12.3026	77.8791
0.1472	-0.03173	3.2733	-0.02536	6.4191	1.1364	9.3828	0.05613	12.3418	0.04655	0.2944	2.62283	3.3176	232.753	6.266	243.623	9.2886	246.829	12.3002	13.1228	0.2944	1.48495	3.2978	4.72755	6.3098	76.908	9.3398	76.9569	12.3028	77.904
0.1473	-0.0317	3.2734	-0.0252	6.4192	1.11442	9.3829	0.05642	12.3419	0.04434	0.2946	2.65868	3.3178	233.029	6.2662	243.639	9.2888	246.851	12.3004	12.9423	0.2946	1.52292	3.298	4.87093	6.31	76.9403	9.34	76.9218	12.303	77.9174
0.1474	-0.03186	3.2735	-0.02502	6.4193	1.09222	9.383	0.05666	12.342	0.04301	0.2948	2.69575	3.318	233.308	6.2664	243.66	9.289	246.875	12.3006	12.7681	0.2948	1.52767	3.2982	4.97084	6.3102	76.9794	9.3402	76.9087	12.3032	77.9121
0.1475	-0.03215	3.2736	-0.02417	6.4194	1.06976	9.3831	0.05688	12.3421	0.04056	0.295	2.7308	3.3182	233.591	6.2666	243.684	9.2892	246.899	12.3008	12.5972	0.295	1.53083	3.2984	5.08958	6.3104	77.0266	9.3404	76.8787	12.3034	77.8953
0.1476	-0.03236	3.2737	-0.02337	6.4195	1.04764	9.3832	0.05712	12.3422	0.03992	0.2952	2.76948	3.3184	233.875	6.2668	243.711	9.2894	246.922	12.301	12.4289	0.2952	1.51818	3.2986	5.20108	6.3106	77.0333	9.3406	76.8476	12.3036	77.8702
0.1477	-0.03252	3.2738	-0.02276	6.4196	1.02531	9.3833	0.05754	12.3423	0.03835	0.2954	2.80777	3.3186	234.161	6.267	243.739	9.2896	246.943	12.3012	12.2587	0.2954	1.48179	3.2988	5.30244	6.3108	77.0333	9.3408	76.8125	12.3038	77.8482
0.1478	-0.03247	3.2739	-0.0218	6.4197	1.00319	9.3834	0.05778	12.3424	0.0367	0.2956	2.84605	3.3188	234.446	6.2672	243.766	9.2898	246.958	12.3014	12.0872	0.2956	1.40586	3.299	5.36032	6.311	77.0117	9.341	76.7695	12.304	77.8064
0.1479	-0.03247	3.274	-0.02055	6.4198	0.98148	9.3835	0.05802	12.3425	0.03513	0.2958	2.88231	3.319	234.733	6.2674	243.79	9.29	246.972	12.3016	11.9186	0.2958	1.33309	3.2992	5.41821	6.3112	76.9471	9.3412	76.6924	12.3042	77.7563
0.148	-0.03226	3.2741	-0.01892	6.4199	0.96048	9.3836	0.05794	12.3426	0.03359	0.296	2.92059	3.3192	235.021	6.2676	243.814	9.2902	246.986	12.3018	11.7533	0.296	1.22077	3.2994	5.40219	6.3114	76.9107	9.3414	76.6343	12.3044	77.7062
0.1481	-0.03196	3.2742	-0.01738	6.42	0.93988	9.3837	0.05579	12.3427	0.03215	0.2962	2.95443	3.3194	235.309	6.2678	243.836	9.2904	246.998	12.302	11.5916	0.2962	1.0515	3.2996	5.37894	6.3116	76.8151	9.3416	76.5643	12.3046	77.6425
0.1482	-0.03151	3.2743	-0.01568	6.4201	0.91952	9.3838	0.05443	12.3428	0.03002	0.2964	2.98381	3.3196	235.596	6.268	243.855	9.2906	247.007	12.3022	11.4324	0.2964	0.90912	3.2998	5.37886	6.3118	76.7464	9.3418	76.4852	12.3048	77.5945
0.1483	-0.03122	3.2744	-0.01403	6.4202	0.89964	9.3839	0.0544	12.3429	0.03055	0.2966	3.01117	3.3198	235.885	6.2682	243.874	9.2908	247.011	12.3024	11.2758	0.2966	0.7525	3.3	5.39473	6.312	76.7316	9.342	76.4611	12.305	77.5339
0.1484	-0.03119	3.2745	-0.01243	6.4203	0.88005	9.384	0.05174	12.343	0.03069	0.2968	3.04015	3.32	236.174	6.2684	243.892	9.291	247.013	12.3026	11.1205	0.2968	0.65126	3.3002	5.37871	6.3122	76.6885	9.3422	76.4901	12.3052	77.4557
0.1485	-0.03106	3.2746	-0.01083	6.4204	0.86091	9.3841	0.04823	12.3431	0.03063	0.297	3.06832	3.3202	236.464	6.2686	243.907	9.2912	247.011	12.3028	10.966	0.297	0.59747	3.3004	5.36705	6.3124	76.6709	9.3424	76.506	12.3054	77.392
0.1486	-0.03069	3.2747	-0.00937	6.4205	0.84212	9.3842	0.04575	12.3432	0.03119	0.2972	3.09527	3.3204	236.75	6.2688	243.922	9.2914	247.008	12.303	10.8148	0.2972	0.5421	3.3006	5.32785	6.3126	76.6346	9.3426	76.5379	12.3056	77.3252
0.1487	-0.03042	3.2748	-0.0079	6.4206	0.82365	9.3843	0.04506	12.3433	0.02917	0.2974	3.11899	3.3206	237.039	6.269	243.939	9.2916	247.009	12.3032	10.6664	0.2974	0.52154	3.3008	5.32053	6.3128	76.6278	9.3428	76.5879	12.3058	77.273
0.1488	-0.0301	3.2749	-0.00639	6.4207	0.80579	9.3844	0.04503	12.3434	0.02872	0.2976	3.14433	3.3208	237.325	6.2692	243.96	9.2918	247.008	12.3034	10.5229	0.2976	0.55476	3.301	5.29727	6.313	76.6238	9.343	76.6468	12.306	77.2333
0.1489	-0.03018	3.275	-0.00495	6.4208	0.78873	9.3845	0.04519	12.3435	0.02776	0.2978	3.16724	3.321	237.611	6.2694	243.979	9.292	247.01	12.3036	10.3849	0.2978	0.64336	3.3012	5.30879	6.3132	76.6386	9.3432	76.6837	12.3062	77.2415
0.149	-0.03037	3.2751	-0.00359	6.4209	0.77151	9.3846	0.04498	12.3436	0.02654	0.298	3.18732	3.3212	237.892	6.2696	244	9.2922	247.012	12.3038	10.2491	0.298	0.68607	3.3014	5.29278	6.3134	76.6817	9.3434	76.7746	12.3064	77.2581
0.1491	-0.03079	3.2752	-0.00269	6.421	0.75477	9.3847	0.0437	12.3437	0.02584	0.2982	3.20537	3.3214	238.167	6.2698	244.021	9.2924	247.013	12.304	10.1154	0.2982	0.7272	3.3016	5.39413	6.3136	76.6561	9.3436	76.8546	12.3066	77.2861
0.1492	-0.03111	3.2753	-0.00186	6.4211	0.73856	9.3848	0.04509	12.3438	0.02534	0.2984	3.22222	3.3216	238.438	6.27	244.041	9.2926	247.014	12.3042	9.98462	0.2984	0.78258	3.3018	5.48245	6.3138	76.6669	9.3438	76.9315	12.3068	77.3193
0.1493	-0.03143	3.2754	-0.00128	6.4212	0.72305	9.3849	0.04386	12.3439	0.02481	0.2986	3.23825	3.3218	238.706	6.2702	244.062	9.2928	247.017	12.3044	9.85624	0.2986	0.84586	3.302	5.55193	6.314	76.6669	9.344	77.0084	12.307	77.3474
0.1494	-0.03167	3.2755	-0.000665	6.4213	0.70804	9.385	0.0403	12.344	0.02422	0.2988	3.25347	3.322	238.969	6.2704	244.082	9.293	247.019	12.3046	9.72999	0.2988	0.91705	3.3022	5.59387	6.3142	76.6346	9.3442	77.0664	12.3072	77.3973
0.1495	-0.03141	3.2756	-0.000292	6.4214	0.69364	9.3851	0.04266	12.3441	0.02316	0.299	3.26182	3.3222	239.226	6.2706	244.1	9.2932	247.022	12.3048	9.60613	0.299	0.97242	3.3024	5.6561	6.3144	76.6063	9.3444	77.0773	12.3074	77.4711
0.1496	-0.03106	3.2757	-2.62596e-05	6.4215	0.67977	9.3852	0.04823	12.3442	0.02185	0.2992	3.26652	3.3224	239.474	6.2708	244.122	9.2934	247.029	12.305	9.48467	0.2992	0.99615	3.3026	5.71689	6.3146	76.5564	9.3446	77.1062	12.3076	77.5377
0.1497	-0.03069	3.2758	3.55275e-07	6.4216	0.66665	9.3853	0.05304	12.3443	0.02041	0.2994	3.27123	3.3226	239.719	6.271	244.139	9.2936	247.036	12.3052	9.36454	0.2994	1.03412	3.3028	5.8139	6.3148	76.5201	9.3448	77.1142	12.3078	77.6074
0.1498	-0.03021	3.2759	5.3585e-05	6.4217	0.65419	9.3854	0.05422	12.3444	0.0201	0.2996	3.27229	3.3228	239.951	6.2712	244.153	9.2938	247.037	12.3054	9.24468	0.2996	1.06418	3.303	5.88337	6.315	76.4958	9.345	77.0771	12.308	77.6761
0.1499	-0.02981	3.276	3.55275e-07	6.4218	0.64222	9.3855	0.05331	12.3445	0.01882	0.2998	3.26689	3.323	240.178	6.2714	244.159	9.294	247.041	12.3056	9.12482	0.2998	1.06419	3.3032	5.97893	6.3152	76.4985	9.3452	77.032	12.3082	77.7322
0.15	-0.0292	3.2761	-2.62596e-05	6.4219	0.63072	9.3856	0.05155	12.3446	0.01789	0.3	3.26148	3.3232	240.394	6.2716	244.166	9.2942	247.041	12.3058	9.00735	0.3	1.04678	3.3034	6.05276	6.3154	76.5133	9.3454	77.011	12.3084	77.7509
0.1501	-0.02834	3.2762	-0.000239	6.422	0.62005	9.3857	0.05028	12.3447	0.01743	0.3002	3.25769	3.3234	240.602	6.2718	244.173	9.2944	247.04	12.306	8.89095	0.3002	1.05944	3.3036	6.16716	6.3156	76.5389	9.3456	76.9599	12.3086	77.7706
0.1502	-0.02723	3.2763	-0.000213	6.4221	0.60959	9.3858	0.05102	12.3448	0.01685	0.3004	3.24864	3.3236	240.803	6.272	244.18	9.2946	247.038	12.3062	8.77588	0.3004	1.08476	3.3038	6.18737	6.3158	76.6427	9.3458	76.9148	12.3088	77.7809
0.1503	-0.0263	3.2764	-0.000186	6.4222	0.59929	9.3859	0.05398	12.3449	0.0164	0.3006	3.23676	3.3238	240.997	6.2722	244.183	9.2948	247.035	12.3064	8.66214	0.3006	1.13222	3.304	6.22207	6.316	76.7423	9.346	76.8748	12.309	77.7975
0.1504	-0.0252	3.2765	-0.000213	6.4223	0.58901	9.386	0.05749	12.345	0.01664	0.3008	3.22407	3.324	241.18	6.2724	244.19	9.295	247.029	12.3066	8.54946	0.3008	1.16544	3.3042	6.24083	6.3162	76.8676	9.3462	76.8317	12.3092	77.8088
0.1505	-0.02403	3.2766	-0.000479	6.4224	0.57885	9.3861	0.06217	12.3451	0.01706	0.301	3.20814	3.3242	241.354	6.2726	244.195	9.2952	247.024	12.3068	8.43944	0.301	1.20341	3.3044	6.2451	6.3164	77.0117	9.3464	76.7756	12.3094	77.8118
0.1506	-0.02313	3.2767	-0.000425	6.4225	0.56881	9.3862	0.0634	12.3452	0.01725	0.3012	3.19465	3.3244	241.521	6.2728	244.2	9.2954	247.016	12.307	8.33076	0.3012	1.24138	3.3046	6.21025	6.3166	77.1734	9.3466	76.7335	12.3096	77.7971
0.1507	-0.0223	3.2768	-0.000425	6.4226	0.55918	9.3863	0.06124	12.3453	0.01679	0.3014	3.17912	3.3246	241.682	6.273	244.201	9.2956	247.006	12.3072	8.22287	0.3014	1.27935	3.3048	6.1754	6.3168	77.3444	9.3468	76.6725	12.3098	77.7918
0.1508	-0.02166	3.2769	-0.000346	6.4227	0.54997	9.3864	0.05722	12.3454	0.01759	0.3016	3.16198	3.3248	241.831	6.2732	244.202	9.2958	246.994	12.3074	8.11579	0.3016	1.29517	3.305	6.11012	6.317	77.5317	9.347	76.6214	12.31	77.7948
0.1509	-0.02121	3.277	-0.000266	6.4228	0.54105	9.3865	0.05507	12.3455	0.01767	0.3018	3.14525	3.325	241.978	6.2734	244.205	9.296	246.983	12.3076	8.01216	0.3018	1.28727	3.3052	6.05499	6.3172	77.6933	9.3472	76.6084	12.3102	77.7833
0.151	-0.02065	3.2771	-5.28744e-05	6.4229	0.5324	9.3866	0.05363	12.3456	0.01807	0.302	3.13256	3.3252	242.113	6.2736	244.21	9.2962	246.97	12.3078	7.91305	0.302	1.2667	3.3054	5.97812	6.3174	77.8294	9.3474	76.6023	12.3104	77.7832
0.1511	-0.02012	3.2772	-0.000106	6.423	0.52381	9.3867	0.05326	12.3457	0.01892	0.3022	3.11704	3.3254	242.245	6.2738	244.212	9.2964	246.956	12.308	7.81342	0.3022	1.21608	3.3056	5.90849	6.3176	77.9479	9.3476	76.5762	12.3106	77.7831
0.1512	-0.01975	3.2773	-5.28744e-05	6.4231	0.51545	9.3868	0.05251	12.3458	0.01956	0.3024	3.1003	3.3256	242.37	6.274	244.211	9.2966	246.943	12.3082	7.71751	0.3024	1.1528	3.3058	5.80409	6.3178	78.0476	9.3478	76.5681	12.3108	77.7829
0.1513	-0.0197	3.2774	-0.000159	6.4232	0.50717	9.3869	0.05089	12.3459	0.02206	0.3026	3.08438	3.3258	242.487	6.2742	244.21	9.2968	246.93	12.3084	7.62373	0.3026	1.08161	3.306	5.75475	6.318	78.084	9.348	76.5311	12.311	77.7943
0.1514	-0.01956	3.2775	-0.000159	6.4233	0.49911	9.387	0.04479	12.346	0.02611	0.3028	3.07209	3.326	242.598	6.2744	244.213	9.297	246.917	12.3086	7.53128	0.3028	0.9598	3.3062	5.68802	6.3182	78.1082	9.3482	76.509	12.3112	77.8109
0.1515	-0.01975	3.2776	-0.000106	6.4234	0.49142	9.3871	0.04165	12.3461	0.02869	0.303	3.05859	3.3262	242.702	6.2746	244.208	9.2972	246.907	12.3088	7.44123	0.303	0.85381	3.3064	5.64593	6.3184	78.0866	9.3484	76.4799	12.3114	77.8358
0.1516	-0.01988	3.2777	0.00032	6.4235	0.48412	9.3872	0.03806	12.3462	0.03034	0.3032	3.04631	3.3264	242.801	6.2748	244.202	9.2974	246.897	12.309	7.35144	0.3032	0.7225	3.3066	5.62701	6.3186	78.0301	9.3486	76.4639	12.3116	77.8492
0.1517	-0.0202	3.2778	0.000586	6.4236	0.47731	9.3873	0.03447	12.3463	0.03111	0.3034	3.02957	3.3266	242.892	6.275	244.195	9.2976	246.885	12.3092	7.26538	0.3034	0.56272	3.3068	5.65447	6.3188	77.929	9.3488	76.4478	12.3118	77.8824
0.1518	-0.02049	3.2779	0.00107	6.4237	0.47063	9.3874	0.03167	12.3464	0.03197	0.3036	3.01405	3.3268	242.973	6.2752	244.19	9.2978	246.873	12.3094	7.18304	0.3036	0.38712	3.307	5.68483	6.319	77.8253	9.349	76.4427	12.312	77.9073
0.1519	-0.02084	3.278	0.00154	6.4238	0.46392	9.3875	0.03106	12.3465	0.02997	0.3038	2.99691	3.327	243.05	6.2754	244.184	9.298	246.861	12.3096	7.10337	0.3038	0.21785	3.3072	5.73112	6.3192	77.6825	9.3492	76.4507	12.3122	77.9291
0.152	-0.021	3.2781	0.00197	6.4239	0.45714	9.3876	0.03008	12.3466	0.0288	0.304	2.97815	3.3272	243.116	6.2756	244.176	9.2982	246.851	12.3098	7.02689	0.304	0.07864	3.3074	5.76582	6.3194	77.5357	9.3494	76.4526	12.3124	77.9592
0.1521	-0.02129	3.2782	0.00218	6.424	0.45043	9.3877	0.02968	12.3467	0.02795	0.3042	2.95252	3.3274	243.18	6.2758	244.17	9.2984	246.838	12.31	6.95174	0.3042	-0.01786	3.3076	5.81211	6.3196	77.4091	9.3496	76.4665	12.3126	77.982
0.1522	-0.02148	3.2783	0.00261	6.4241	0.44364	9.3878	0.02898	12.3468	0.02773	0.3044	2.9281	3.3276	243.233	6.276	244.163	9.2986	246.828	12.3102	6.88111	0.3044	-0.05583	3.3078	5.87	6.3198	77.2811	9.3498	76.5065	12.3128	78.0069
0.1523	-0.0215	3.2784	0.00298	6.4242	0.43659	9.3879	0.02848	12.3469	0.02827	0.3046	2.90206	3.3278	243.281	6.2762	244.157	9.2988	246.819	12.3104	6.81182	0.3046	-0.06057	3.308	5.91484	6.32	77.1437	9.35	76.5304	12.313	78.0287
0.1524	-0.02121	3.2785	0.00343	6.4243	0.4298	9.388	0.02803	12.347	0.02539	0.3048	2.87521	3.328	243.323	6.2764	244.151	9.299	246.809	12.3106	6.74625	0.3048	-0.05583	3.3082	5.94665	6.3202	77.0292	9.3502	76.5833	12.3132	78.0484
0.1525	-0.021	3.2786	0.0037	6.4244	0.42334	9.3881	0.02925	12.3471	0.019	0.305	2.84634	3.3282	243.36	6.2766	244.142	9.2992	246.798	12.3108	6.68441	0.305	-0.0052	3.3084	5.99294	6.3204	76.9215	9.3504	76.6282	12.3134	78.0535
0.1526	-0.02068	3.2787	0.00421	6.4245	0.41695	9.3882	0.0284	12.3472	0.01294	0.3052	2.81504	3.3284	243.391	6.2768	244.132	9.2994	246.783	12.311	6.62576	0.3052	0.07548	3.3086	6.03924	6.3206	76.8474	9.3506	76.7102	12.3136	78.0648
0.1527	-0.02065	3.2788	0.00431	6.4246	0.41075	9.3883	0.02851	12.3473	0.00652	0.3054	2.78131	3.3286	243.418	6.277	244.121	9.2996	246.77	12.3112	6.57296	0.3054	0.20046	3.3088	6.09277	6.3208	76.8003	9.3508	76.8041	12.3138	78.0981
0.1528	-0.02028	3.2789	0.00447	6.4247	0.40457	9.3884	0.02805	12.3474	0.00245	0.3056	2.74961	3.3288	243.438	6.2772	244.109	9.2998	246.76	12.3114	6.52257	0.3056	0.38714	3.309	6.13182	6.321	76.8151	9.351	76.918	12.314	78.1063
0.1529	-0.01977	3.279	0.00437	6.4248	0.39837	9.3885	0.02819	12.3475	2.69704e-05	0.3058	2.71669	3.329	243.452	6.2774	244.096	9.3	246.751	12.3116	6.47456	0.3058	0.60546	3.3092	6.17667	6.3212	76.8178	9.3512	77.019	12.3142	78.0947
0.153	-0.01911	3.2791	0.00439	6.4249	0.39209	9.3886	0.02797	12.3476	0.000346	0.306	2.6858	3.3292	243.458	6.2776	244.083	9.3002	246.743	12.3118	6.42922	0.306	0.8918	3.3094	6.25484	6.3214	76.8609	9.3514	77.1279	12.3144	78.078
0.1531	-0.01842	3.2792	0.00439	6.425	0.38584	9.3887	0.02768	12.3477	0.00234	0.3062	2.6549	3.3294	243.464	6.2778	244.074	9.3004	246.736	12.312	6.38415	0.3062	1.16074	3.3096	6.33881	6.3216	76.9147	9.3516	77.2368	12.3146	78.0445
0.1532	-0.01746	3.2793	0.00466	6.4251	0.37953	9.3888	0.02728	12.3478	0.00429	0.3064	2.62927	3.3296	243.461	6.278	244.063	9.3006	246.73	12.3122	6.34067	0.3064	1.40912	3.3098	6.44741	6.3218	76.9296	9.3518	77.3358	12.3148	78.0162
0.1533	-0.01647	3.2794	0.00484	6.4252	0.37338	9.3889	0.02675	12.3479	0.00442	0.3066	2.60242	3.3298	243.458	6.2782	244.053	9.3008	246.723	12.3124	6.29586	0.3066	1.62427	3.31	6.55166	6.322	76.9578	9.352	77.4097	12.315	77.9807
0.1534	-0.01557	3.2795	0.00508	6.4253	0.36758	9.389	0.02624	12.348	0.00253	0.3068	2.58083	3.33	243.449	6.2784	244.04	9.301	246.712	12.3126	6.25185	0.3068	1.82677	3.3102	6.72837	6.3222	77.005	9.3522	77.4816	12.3152	77.9358
0.1535	-0.0148	3.2796	0.00524	6.4254	0.36188	9.3891	0.02544	12.3481	0.000586	0.307	2.56247	3.3302	243.438	6.2786	244.025	9.3012	246.707	12.3128	6.20731	0.307	2.01187	3.3104	6.92536	6.3224	77.0548	9.3524	77.5456	12.3154	77.869
0.1536	-0.01368	3.2797	0.00562	6.4255	0.35613	9.3892	0.02446	12.3482	-0.000559	0.3072	2.53927	3.3304	243.421	6.2788	244.008	9.3014	246.704	12.313	6.1633	0.3072	2.18905	3.3106	7.13684	6.3226	77.1087	9.3526	77.6125	12.3156	77.8105
0.1537	-0.01232	3.2798	0.0057	6.4256	0.35052	9.3893	0.02361	12.3483	-0.00112	0.3074	2.51889	3.3306	243.403	6.279	243.997	9.3016	246.703	12.3132	6.11929	0.3074	2.29821	3.3108	7.35701	6.3228	77.1518	9.3528	77.6304	12.3158	77.7302
0.1538	-0.01065	3.2799	0.00628	6.4257	0.34466	9.3894	0.02225	12.3484	0.000267	0.3076	2.49973	3.3308	243.379	6.2792	243.988	9.3018	246.703	12.3134	6.07288	0.3076	2.38997	3.311	7.59167	6.323	77.1976	9.353	77.6444	12.316	77.6415
0.1539	-0.00926	3.28	0.00665	6.4258	0.33849	9.3895	0.02167	12.3485	0.00221	0.3078	2.48825	3.331	243.357	6.2794	243.978	9.302	246.702	12.3136	6.02381	0.3078	2.4406	3.3112	7.86546	6.3232	77.2192	9.3532	77.6283	12.3162	77.5643
0.154	-0.00788	3.2801	0.00721	6.4259	0.3325	9.3896	0.02105	12.3486	0.00445	0.308	2.47799	3.3312	243.34	6.2796	243.966	9.3022	246.7	12.3138	5.97368	0.308	2.48331	3.3114	8.132	6.3234	77.238	9.3534	77.6202	12.3164	77.5142
0.1541	-0.00625	3.2802	0.00745	6.426	0.32646	9.3897	0.02031	12.3487	0.00599	0.3082	2.4657	3.3314	243.326	6.2798	243.952	9.3024	246.699	12.314	5.92381	0.3082	2.41529	3.3116	8.36377	6.3236	77.2124	9.3536	77.5821	12.3166	77.4609
0.1542	-0.00471	3.2803	0.00764	6.4261	0.32047	9.3898	0.0198	12.3488	0.00519	0.3084	2.45585	3.3316	243.312	6.28	243.934	9.3026	246.698	12.3142	5.87342	0.3084	2.36467	3.3118	8.61437	6.3238	77.1693	9.3538	77.5401	12.3168	77.4389
0.1543	-0.00354	3.2804	0.00764	6.4262	0.31438	9.3899	0.01908	12.3489	0.00256	0.3086	2.44518	3.3318	243.301	6.2802	243.915	9.3028	246.7	12.3144	5.82408	0.3086	2.29822	3.312	8.8186	6.324	77.1545	9.354	77.487	12.317	77.4055
0.1544	-0.0025	3.2805	0.00788	6.4263	0.3086	9.39	0.01834	12.349	-2.62594e-05	0.3088	2.43937	3.332	243.287	6.2804	243.894	9.303	246.704	12.3146	5.77794	0.3088	2.22704	3.3122	9.01849	6.3242	77.1303	9.3542	77.4569	12.3172	77.397
0.1545	-0.00149	3.2806	0.00825	6.4264	0.30296	9.3901	0.01727	12.3491	-0.000984	0.309	2.42627	3.3322	243.278	6.2806	243.876	9.3032	246.712	12.3148	5.73393	0.309	2.15427	3.3124	9.1836	6.3244	77.0899	9.3544	77.4329	12.3174	77.399
0.1546	-0.000612	3.2807	0.00865	6.4265	0.29726	9.3902	0.0164	12.3492	0.00032	0.3092	2.41439	3.3324	243.27	6.2808	243.862	9.3034	246.714	12.315	5.69312	0.3092	2.08782	3.3126	9.35741	6.3246	77.0548	9.3546	77.4118	12.3176	77.4302
0.1547	-7.94893e-05	3.2808	0.00894	6.4266	0.29157	9.3903	0.01554	12.3493	0.00383	0.3094	2.41141	3.3326	243.268	6.281	243.852	9.3036	246.715	12.3152	5.6515	0.3094	2.00398	3.3128	9.50368	6.3248	77.0158	9.3548	77.3617	12.3178	77.4686
0.1548	0.00024	3.2809	0.00918	6.4267	0.28571	9.3904	0.01501	12.3494	0.00828	0.3096	2.41409	3.3328	243.267	6.2812	243.84	9.3038	246.721	12.3154	5.61095	0.3096	1.93595	3.313	9.60794	6.325	76.9727	9.355	77.3427	12.318	77.4768
0.1549	0.000426	3.281	0.00905	6.4268	0.27959	9.3905	0.01467	12.3495	0.01206	0.3098	2.42204	3.333	243.272	6.2814	243.827	9.304	246.726	12.3156	5.57253	0.3098	1.84736	3.3132	9.68176	6.3252	76.9188	9.3552	77.3216	12.3182	77.4601
0.155	0.000799	3.2811	0.00932	6.4269	0.27411	9.3906	0.01411	12.3496	0.01368	0.31	2.4227	3.3332	243.278	6.2816	243.816	9.3042	246.731	12.3158	5.53863	0.31	1.76352	3.3134	9.67299	6.3254	76.8541	9.3554	77.3075	12.3184	77.4568
0.1551	0.000932	3.2812	0.00934	6.427	0.26785	9.3907	0.01331	12.3497	0.01291	0.3102	2.4274	3.3334	243.288	6.2818	243.805	9.3044	246.74	12.316	5.5074	0.3102	1.66702	3.3136	9.67002	6.3256	76.8178	9.3556	77.2915	12.3186	77.4546
0.1552	0.000772	3.2813	0.00964	6.4271	0.26189	9.3908	0.0124	12.3498	0.01073	0.3104	2.43858	3.3336	243.3	6.282	243.794	9.3046	246.747	12.3162	5.48015	0.3104	1.62431	3.3138	9.63517	6.3258	76.8178	9.3558	77.2864	12.3188	77.4629
0.1553	0.000692	3.2814	0.01017	6.4272	0.25657	9.3909	0.01163	12.3499	0.00833	0.3106	2.4534	3.3338	243.314	6.2822	243.787	9.3048	246.755	12.3164	5.45637	0.3106	1.56578	3.314	9.5612	6.326	76.8568	9.356	77.2863	12.319	77.4461
0.1554	0.000746	3.2815	0.01046	6.4273	0.25175	9.391	0.01083	12.35	0.00751	0.3108	2.47388	3.334	243.336	6.2824	243.78	9.305	246.76	12.3166	5.43259	0.3108	1.50724	3.3142	9.50027	6.3262	76.8784	9.3562	77.2993	12.3192	77.4428
0.1555	0.000746	3.2816	0.01022	6.4274	0.24675	9.3911	0.01027	12.3501	0.00761	0.311	2.49437	3.3342	243.366	6.2826	243.776	9.3052	246.766	12.3168	5.40934	0.311	1.44713	3.3144	9.40746	6.3264	76.8999	9.3564	77.2912	12.3194	77.4209
0.1556	0.000772	3.2817	0.00982	6.4275	0.24193	9.3912	0.01011	12.3502	0.00713	0.3112	2.52294	3.3344	243.399	6.2828	243.774	9.3054	246.771	12.317	5.38555	0.3112	1.39651	3.3146	9.27262	6.3266	76.943	9.3566	77.2861	12.3196	77.4041
0.1557	0.000932	3.2818	0.00945	6.4276	0.23719	9.3913	0.01001	12.3503	0.00615	0.3114	2.55192	3.3346	243.438	6.283	243.769	9.3056	246.782	12.3172	5.35991	0.3114	1.34588	3.3148	9.05665	6.3268	76.9835	9.3568	77.275	12.3198	77.3737
0.1558	0.00107	3.2819	0.00897	6.4277	0.23245	9.3914	0.01019	12.3504	0.00399	0.3116	2.5817	3.3348	243.479	6.2832	243.763	9.3058	246.793	12.3174	5.33746	0.3116	1.26679	3.315	8.82039	6.327	77.0225	9.357	77.299	12.32	77.3174
0.1559	0.00115	3.282	0.00852	6.4278	0.22777	9.3915	0.01033	12.3505	0.000905	0.3118	2.61028	3.335	243.525	6.2834	243.759	9.306	246.801	12.3176	5.31607	0.3118	1.18611	3.3152	8.60876	6.3272	77.0589	9.3572	77.3069	12.3202	77.3319
0.156	0.0013	3.2821	0.00804	6.4279	0.22423	9.3916	0.01027	12.3506	-0.00248	0.312	2.63966	3.3352	243.577	6.2836	243.759	9.3062	246.81	12.3178	5.29495	0.312	1.12283	3.3154	8.38554	6.3274	77.0872	9.3574	77.3178	12.3204	77.3536
0.1561	0.00133	3.2822	0.00721	6.428	0.22021	9.3917	0.01027	12.3507	-0.00519	0.3122	2.67269	3.3354	243.629	6.2838	243.76	9.3064	246.82	12.318	5.2717	0.3122	1.03107	3.3156	8.20724	6.3276	77.1222	9.3576	77.3498	12.3206	77.3566
0.1562	0.00141	3.2823	0.00676	6.4281	0.21784	9.3918	0.01022	12.3508	-0.00721	0.3124	2.70611	3.3356	243.679	6.284	243.771	9.3066	246.831	12.3182	5.24738	0.3124	0.97254	3.3158	8.02169	6.3278	77.133	9.3578	77.3897	12.3208	77.3419
0.1563	0.00146	3.2824	0.00602	6.4282	0.21585	9.3919	0.01019	12.3509	-0.00833	0.3126	2.73671	3.3358	243.729	6.2842	243.786	9.3068	246.845	12.3184	5.21748	0.3126	0.91243	3.316	7.88396	6.328	77.137	9.358	77.4236	12.321	77.3033
0.1564	0.00146	3.2825	0.00514	6.4283	0.21329	9.392	0.01019	12.351	-0.00857	0.3128	2.76812	3.336	243.777	6.2844	243.803	9.307	246.859	12.3186	5.18757	0.3128	0.86181	3.3162	7.77956	6.3282	77.1262	9.3582	77.4636	12.3212	77.2479
0.1565	0.0016	3.2826	0.00453	6.4284	0.21087	9.3921	0.00972	12.3511	-0.00889	0.313	2.79669	3.3362	243.821	6.2846	243.824	9.3072	246.876	12.3188	5.15847	0.313	0.83649	3.3164	7.71718	6.3284	77.133	9.3584	77.4955	12.3214	77.1561
0.1566	0.00186	3.2827	0.00426	6.4285	0.20863	9.3922	0.00889	12.3512	-0.00937	0.3132	2.8285	3.3364	243.861	6.2848	243.843	9.3074	246.894	12.319	5.1275	0.3132	0.82384	3.3166	7.70117	6.3286	77.1478	9.3586	77.5354	12.3216	77.0445
0.1567	0.00205	3.2828	0.00375	6.4286	0.20629	9.3923	0.00841	12.3513	-0.00971	0.3134	2.85829	3.3366	243.897	6.285	243.862	9.3076	246.912	12.3192	5.0952	0.3134	0.76531	3.3168	7.73587	6.3288	77.1478	9.3588	77.5804	12.3218	76.8892
0.1568	0.00229	3.2829	0.00303	6.4287	0.20411	9.3924	0.0078	12.3514	-0.01046	0.3136	2.89293	3.3368	243.93	6.2852	243.884	9.3078	246.928	12.3194	5.06103	0.3136	0.71943	3.317	7.84012	6.329	77.1626	9.359	77.6283	12.322	76.7036
0.1569	0.00272	3.283	0.0024	6.4288	0.20201	9.3925	0.00708	12.3515	-0.01126	0.3138	2.92676	3.337	243.958	6.2854	243.907	9.308	246.945	12.3196	5.02447	0.3138	0.74475	3.3172	8.00668	6.3292	77.1868	9.3592	77.6552	12.3222	76.4899
0.157	0.00335	3.2831	0.0017	6.4289	0.20044	9.3926	0.00612	12.3516	-0.01214	0.314	2.96181	3.3372	243.984	6.2856	243.932	9.3082	246.963	12.3198	4.98499	0.314	0.80803	3.3174	8.19498	6.3294	77.2272	9.3594	77.6982	12.3224	76.199
0.1571	0.00383	3.2832	0.000879	6.429	0.19828	9.3927	0.00471	12.3517	-0.01317	0.3142	2.99686	3.3374	244.003	6.2858	243.955	9.3084	246.981	12.32	4.94337	0.3142	0.86656	3.3176	8.42964	6.3296	77.2946	9.3596	77.7241	12.3226	75.8634
0.1572	0.00439	3.2833	8.01998e-05	6.4291	0.19652	9.3928	0.0012	12.3518	-0.01427	0.3144	3.03595	3.3376	244.019	6.286	243.978	9.3086	246.999	12.3202	4.90096	0.3144	0.99313	3.3178	8.68894	6.3298	77.3444	9.3598	77.706	12.3228	75.4746
0.1573	0.00506	3.2834	-0.00109	6.4292	0.19394	9.3929	-0.00253	12.3519	-0.0148	0.3146	3.07625	3.3378	244.034	6.2862	243.995	9.3088	247.013	12.3204	4.85695	0.3146	1.07697	3.318	8.98156	6.33	77.37	9.36	77.682	12.323	75.0285
0.1574	0.00583	3.2835	-0.00205	6.4293	0.19118	9.393	-0.00628	12.352	-0.0149	0.3148	3.12506	3.338	244.048	6.2864	244.008	9.309	247.027	12.3206	4.81374	0.3148	1.12285	3.3182	9.27419	6.3302	77.3768	9.3602	77.6659	12.3232	74.5178
0.1575	0.00634	3.2836	-0.00333	6.4294	0.18875	9.3931	-0.01049	12.3521	-0.01498	0.315	3.17305	3.3382	244.062	6.2866	244.02	9.3092	247.04	12.3208	4.76627	0.315	1.15766	3.3184	9.55956	6.3304	77.3741	9.3604	77.6308	12.3234	73.9321
0.1576	0.00649	3.2837	-0.00471	6.4295	0.1862	9.3932	-0.01264	12.3522	-0.01514	0.3152	3.22306	3.3384	244.076	6.2868	244.033	9.3094	247.052	12.321	4.71507	0.3152	1.17823	3.3186	9.82611	6.3306	77.3337	9.3606	77.6067	12.3236	73.2756
0.1577	0.00663	3.2838	-0.00636	6.4296	0.18367	9.3933	-0.01437	12.3523	-0.01512	0.3154	3.26984	3.3386	244.091	6.287	244.045	9.3096	247.064	12.3212	4.66387	0.3154	1.20354	3.3188	10.0724	6.3308	77.3229	9.3608	77.5877	12.3238	72.5065
0.1578	0.00708	3.2839	-0.00801	6.4297	0.18101	9.3934	-0.01717	12.3524	-0.01504	0.3156	3.31905	3.3388	244.106	6.2872	244.057	9.3098	247.075	12.3214	4.61294	0.3156	1.3127	3.319	10.2925	6.331	77.3162	9.361	77.5486	12.324	71.6217
0.1579	0.00743	3.284	-0.00932	6.4298	0.17848	9.3935	-0.01951	12.3525	-0.01464	0.3158	3.36016	3.339	244.123	6.2874	244.067	9.31	247.086	12.3216	4.56334	0.3158	1.41395	3.3192	10.5315	6.3312	77.273	9.3612	77.5025	12.3242	70.59
0.158	0.00767	3.2841	-0.0107	6.4299	0.17622	9.3936	-0.02217	12.3526	-0.01413	0.316	3.40168	3.3392	244.141	6.2876	244.075	9.3102	247.096	12.3218	4.51268	0.316	1.48198	3.3194	10.7242	6.3314	77.2057	9.3614	77.4765	12.3244	69.3864
0.1581	0.00783	3.2842	-0.01198	6.43	0.17358	9.3937	-0.02504	12.3527	-0.01355	0.3162	3.43956	3.3394	244.158	6.2878	244.08	9.3104	247.106	12.322	4.46255	0.3162	1.53577	3.3196	10.8777	6.3316	77.1195	9.3616	77.4304	12.3246	68.0025
0.1582	0.0082	3.2843	-0.01299	6.4301	0.17108	9.3938	-0.02728	12.3528	-0.0128	0.3164	3.47784	3.3396	244.18	6.288	244.087	9.3106	247.115	12.3222	4.41268	0.3164	1.62436	3.3198	11.0095	6.3318	76.9969	9.3618	77.4013	12.3248	66.4133
0.1583	0.00868	3.2844	-0.01424	6.4302	0.16877	9.3939	-0.02518	12.3529	-0.01184	0.3166	3.51127	3.3398	244.202	6.2882	244.095	9.3108	247.126	12.3224	4.36282	0.3166	1.66233	3.32	11.1181	6.332	76.9107	9.362	77.3883	12.325	64.5741
0.1584	0.009	3.2845	-0.01554	6.4303	0.16634	9.394	-0.02225	12.353	-0.01089	0.3168	3.54349	3.34	244.225	6.2884	244.106	9.311	247.137	12.3226	4.31269	0.3168	1.75567	3.3202	11.1673	6.3322	76.8932	9.3622	77.3692	12.3252	62.4838
0.1585	0.00932	3.2846	-0.01722	6.4304	0.16379	9.3941	-0.01911	12.3531	-0.01022	0.317	3.56559	3.3402	244.249	6.2886	244.117	9.3112	247.149	12.3228	4.26309	0.317	1.9028	3.3204	11.2295	6.3324	76.8932	9.3624	77.3531	12.3254	60.1506
0.1586	0.01046	3.2847	-0.01871	6.4305	0.16094	9.3942	-0.01533	12.3532	-0.00953	0.3172	3.58809	3.3404	244.273	6.2888	244.132	9.3114	247.161	12.323	4.21562	0.3172	2.04518	3.3206	11.2947	6.3326	76.8892	9.3626	77.3481	12.3256	57.6018
0.1587	0.01208	3.2848	-0.02012	6.4306	0.15801	9.3943	-0.01355	12.3533	-0.00868	0.3174	3.60857	3.3406	244.298	6.289	244.143	9.3116	247.173	12.3232	4.16948	0.3174	2.17965	3.3208	11.3641	6.3328	76.9511	9.3628	77.319	12.3258	54.832
0.1588	0.01371	3.2849	-0.0214	6.4307	0.15503	9.3944	-0.01211	12.3534	-0.00836	0.3176	3.62825	3.3408	244.324	6.2892	244.157	9.3118	247.185	12.3234	4.1236	0.3176	2.27774	3.321	11.4452	6.333	76.9538	9.363	77.2889	12.326	51.9164
0.1589	0.01477	3.285	-0.02233	6.4308	0.15213	9.3945	-0.00979	12.3535	-0.00793	0.3178	3.64509	3.341	244.351	6.2894	244.174	9.312	247.198	12.3236	4.07826	0.3178	2.31096	3.3212	11.5524	6.3332	76.9107	9.3632	77.2759	12.3262	48.8799
0.159	0.01589	3.2851	-0.02353	6.4309	0.14918	9.3946	-0.00817	12.3536	-0.00767	0.318	3.66598	3.3412	244.376	6.2896	244.193	9.3122	247.21	12.3238	4.03212	0.318	2.33628	3.3214	11.6218	6.3334	76.904	9.3634	77.2808	12.3264	45.7715
0.1591	0.01695	3.2852	-0.02467	6.431	0.14609	9.3947	-0.00623	12.3537	-0.00743	0.3182	3.68444	3.3414	244.4	6.2898	244.213	9.3124	247.224	12.324	3.98625	0.3182	2.37425	3.3216	11.7493	6.3336	76.9107	9.3636	77.2677	12.3266	42.6485
0.1592	0.01791	3.2853	-0.02582	6.4311	0.14324	9.3948	-0.00362	12.3538	-0.00716	0.3184	3.70492	3.3416	244.426	6.29	244.237	9.3126	247.236	12.3242	3.93958	0.3184	2.3695	3.3218	11.9187	6.3338	76.9538	9.3638	77.2647	12.3268	39.5589
0.1593	0.01874	3.2854	-0.02715	6.4312	0.14018	9.3949	-0.000878	12.3539	-0.00647	0.3186	3.71893	3.3418	244.451	6.2902	244.256	9.3128	247.247	12.3244	3.89264	0.3186	2.2904	3.322	12.0882	6.334	76.9942	9.364	77.2516	12.327	36.5714
0.1594	0.01922	3.2855	-0.02805	6.4313	0.13632	9.395	-0.000186	12.354	-0.00578	0.3188	3.73132	3.342	244.48	6.2904	244.275	9.313	247.255	12.3246	3.84437	0.3188	2.26035	3.3222	12.2547	6.3342	76.9861	9.3642	77.2595	12.3272	33.7954
0.1595	0.01996	3.2856	-0.02872	6.4314	0.13252	9.3951	-2.62596e-05	12.3541	-0.00519	0.319	3.74048	3.3422	244.507	6.2906	244.291	9.3132	247.264	12.3248	3.7977	0.319	2.13379	3.3224	12.4938	6.3344	76.9296	9.3644	77.2644	12.3274	31.2632
0.1596	0.0206	3.2857	-0.0289	6.4315	0.1286	9.3952	0.000187	12.3542	-0.00458	0.3192	3.74963	3.3424	244.532	6.2908	244.306	9.3134	247.268	12.325	3.74996	0.3192	1.99457	3.3226	12.7212	6.3346	76.8717	9.3646	77.2484	12.3276	28.9759
0.1597	0.02017	3.2858	-0.02893	6.4316	0.12488	9.3953	-0.000133	12.3543	-0.00431	0.3194	3.75111	3.3426	244.557	6.291	244.318	9.3136	247.268	12.3252	3.70116	0.3194	1.88067	3.3228	12.9602	6.3348	76.8285	9.3648	77.2513	12.3278	26.9262
0.1598	0.01948	3.2859	-0.0289	6.4317	0.12131	9.3954	8.01998e-05	12.3544	-0.00434	0.3196	3.75015	3.3428	244.581	6.2912	244.335	9.3138	247.266	12.3254	3.65422	0.3196	1.78417	3.323	13.1876	6.335	76.7464	9.365	77.2912	12.328	25.1453
0.1599	0.01855	3.286	-0.0288	6.4318	0.11785	9.3955	0.000373	12.3545	-0.00397	0.3198	3.74555	3.343	244.602	6.2914	244.348	9.314	247.262	12.3256	3.60515	0.3198	1.71298	3.3232	13.4107	6.3352	76.6817	9.3652	77.3262	12.3282	23.5697
0.16	0.01789	3.2861	-0.02872	6.4319	0.11455	9.3956	0.000373	12.3546	-0.00319	0.32	3.73974	3.3432	244.62	6.2916	244.359	9.3142	247.255	12.3258	3.55689	0.32	1.63705	3.3234	13.6221	6.3354	76.6992	9.3654	77.3631	12.3284	22.2056
0.1601	0.01719	3.2862	-0.02861	6.432	0.11122	9.3957	0.000825	12.3547	-0.00309	0.3202	3.72988	3.3434	244.638	6.2918	244.366	9.3144	247.246	12.326	3.50915	0.3202	1.59117	3.3236	13.8496	6.3356	76.6992	9.3656	77.382	12.3286	21.027
0.1602	0.01664	3.2863	-0.02842	6.4321	0.1079	9.3958	0.00128	12.3548	-0.0024	0.3204	3.71638	3.3436	244.656	6.292	244.372	9.3146	247.234	12.3262	3.46195	0.3204	1.52789	3.3238	14.0205	6.3358	76.6992	9.3658	77.416	12.3288	20.0338
0.1603	0.01594	3.2864	-0.02816	6.4322	0.1043	9.3959	0.00157	12.3549	-0.00154	0.3206	3.69883	3.3438	244.671	6.2922	244.372	9.3148	247.222	12.3264	3.41581	0.3206	1.50258	3.324	14.2044	6.336	76.6561	9.366	77.4609	12.329	19.196
0.1604	0.01509	3.2865	-0.02763	6.4323	0.10084	9.396	0.00162	12.355	-0.00122	0.3208	3.68372	3.344	244.682	6.2924	244.375	9.315	247.209	12.3266	3.3702	0.3208	1.55637	3.3242	14.4087	6.3362	76.6427	9.3662	77.5308	12.3292	18.4748
0.1605	0.01432	3.2866	-0.02717	6.4324	0.09797	9.3961	0.00154	12.3551	-0.00112	0.321	3.6682	3.3442	244.69	6.2926	244.377	9.3152	247.196	12.3268	3.32725	0.321	1.59434	3.3244	14.6404	6.3364	76.6858	9.3664	77.5918	12.3294	17.8036
0.1606	0.01318	3.2867	-0.02675	6.4325	0.09542	9.3962	0.00146	12.3552	-0.00109	0.3212	3.65227	3.3444	244.699	6.2928	244.379	9.3154	247.182	12.327	3.28324	0.3212	1.71774	3.3246	14.8331	6.3366	76.7531	9.3666	77.6717	12.3296	17.1606
0.1607	0.012	3.2868	-0.02638	6.4326	0.09323	9.3963	0.00107	12.3553	-0.00117	0.3214	3.63351	3.3446	244.709	6.293	244.382	9.3156	247.172	12.3272	3.24136	0.3214	1.80475	3.3248	15.0301	6.3368	76.8151	9.3668	77.7806	12.3298	16.5614
0.1608	0.01123	3.2869	-0.026	6.4327	0.09134	9.3964	0.00107	12.3554	-0.00125	0.3216	3.61759	3.3448	244.717	6.2932	244.382	9.3158	247.163	12.3274	3.20054	0.3216	1.87753	3.325	15.2227	6.337	76.8717	9.367	77.8625	12.33	15.9986
0.1609	0.01022	3.287	-0.02563	6.4328	0.08953	9.3965	0.00115	12.3555	-0.000718	0.3218	3.59964	3.345	244.725	6.2934	244.38	9.316	247.154	12.3276	3.15733	0.3218	1.92341	3.3252	15.4342	6.3372	76.9215	9.3672	77.9075	12.3302	15.4597
0.161	0.00958	3.2871	-0.02523	6.4329	0.08775	9.3966	0.0012	12.3556	-0.000186	0.322	3.58371	3.3452	244.733	6.2936	244.377	9.3162	247.146	12.3278	3.11785	0.322	2.01675	3.3254	15.6775	6.3374	76.9794	9.3674	77.9664	12.3304	14.9657
0.1611	0.00876	3.2872	-0.02499	6.433	0.08586	9.3967	0.00136	12.3557	-0.000559	0.3222	3.56455	3.3454	244.74	6.2938	244.372	9.3164	247.14	12.328	3.07517	0.3222	2.12907	3.3256	15.9557	6.3376	76.9835	9.3676	78.0413	12.3306	14.5061
0.1612	0.00756	3.2873	-0.02449	6.4331	0.08392	9.3968	0.00157	12.3558	0.000639	0.3224	3.54579	3.3456	244.746	6.294	244.369	9.3166	247.133	12.3282	3.03275	0.3224	2.2145	3.3258	16.2526	6.3378	76.9754	9.3678	78.1363	12.3308	14.0975
0.1613	0.00618	3.2874	-0.02401	6.4332	0.082	9.3969	0.00194	12.3559	0.000799	0.3226	3.53027	3.3458	244.75	6.2942	244.368	9.3168	247.127	12.3284	2.99167	0.3226	2.29044	3.326	16.6032	6.338	76.9578	9.368	78.2062	12.331	13.6931
0.1614	0.00479	3.2875	-0.02366	6.4333	0.0803	9.397	0.00205	12.356	0.000799	0.3228	3.51475	3.346	244.753	6.2944	244.371	9.317	247.122	12.3286	2.95218	0.3228	2.34897	3.3262	16.9466	6.3382	76.9619	9.3682	78.2531	12.3312	13.2793
0.1615	0.00338	3.2876	-0.02347	6.4334	0.07881	9.3971	0.00213	12.3561	0.00112	0.323	3.4968	3.3462	244.756	6.2946	244.371	9.3172	247.115	12.3288	2.91296	0.323	2.32683	3.3264	17.3044	6.3384	76.9578	9.3684	78.2591	12.3314	12.8603
0.1616	0.00194	3.2877	-0.02334	6.4335	0.07772	9.3972	0.00216	12.3562	0.0013	0.3232	3.47723	3.3464	244.757	6.2948	244.371	9.3174	247.108	12.329	2.87428	0.3232	2.2683	3.3266	17.6825	6.3386	76.9323	9.3686	78.245	12.3316	12.4611
0.1617	0.000426	3.2878	-0.02329	6.4336	0.0766	9.3973	0.00224	12.3563	0.000426	0.3234	3.45402	3.3466	244.755	6.295	244.371	9.3176	247.102	12.3292	2.83692	0.3234	2.19711	3.3268	18.091	6.3388	76.8932	9.3688	78.2159	12.3318	12.0734
0.1618	-0.00133	3.2879	-0.02342	6.4337	0.07567	9.3974	0.00229	12.3564	0.00016	0.3236	3.43122	3.3468	244.752	6.2952	244.371	9.3178	247.094	12.3294	2.79983	0.3236	2.15123	3.327	18.5155	6.339	76.8757	9.369	78.1679	12.332	11.6961
0.1619	-0.00338	3.288	-0.02379	6.4338	0.0746	9.3975	0.00248	12.3565	0.000639	0.3238	3.40437	3.347	244.748	6.2954	244.371	9.318	247.087	12.3296	2.7638	0.3238	2.10377	3.3272	18.9632	6.3392	76.8568	9.3692	78.1178	12.3322	11.3375
0.162	-0.00567	3.2881	-0.02425	6.4339	0.07346	9.3976	0.00272	12.3566	0.00032	0.324	3.37833	3.3472	244.741	6.2956	244.371	9.3182	247.078	12.3298	2.73124	0.324	2.10061	3.3274	19.4181	6.3394	76.8649	9.3694	78.0777	12.3324	10.9769
0.1621	-0.00844	3.2882	-0.02489	6.434	0.07237	9.3977	0.00325	12.3567	0.000133	0.3242	3.34905	3.3474	244.731	6.2958	244.371	9.3184	247.069	12.33	2.69761	0.3242	2.00411	3.3276	19.8759	6.3396	76.8757	9.3696	77.9896	12.3326	10.6246
0.1622	-0.01102	3.2883	-0.02547	6.4341	0.07144	9.3978	0.00394	12.3568	0.000719	0.3244	3.31978	3.3476	244.722	6.296	244.372	9.3186	247.058	12.3302	2.6677	0.3244	1.93134	3.3278	20.3352	6.3398	76.9215	9.3698	77.8436	12.3328	10.2754
0.1623	-0.01347	3.2884	-0.0264	6.4342	0.07072	9.3979	0.00471	12.3569	0.000426	0.3246	3.28929	3.3478	244.714	6.2962	244.372	9.3188	247.048	12.3304	2.63966	0.3246	1.84275	3.328	20.8249	6.34	77.0266	9.37	77.6545	12.333	9.89497
0.1624	-0.01597	3.2885	-0.02755	6.4343	0.07026	9.398	0.00519	12.357	0.000666	0.3248	3.25435	3.348	244.704	6.2964	244.368	9.319	247.038	12.3306	2.61215	0.3248	1.75574	3.3282	21.3102	6.3402	77.1478	9.3702	77.4975	12.3332	9.53433
0.1625	-0.01847	3.2886	-0.02869	6.4344	0.07013	9.3981	0.00578	12.3571	0.000692	0.325	3.21658	3.3482	244.695	6.2966	244.363	9.3192	247.026	12.3308	2.58518	0.325	1.72094	3.3284	21.8042	6.3404	77.2448	9.3704	77.3404	12.3334	9.21537
0.1626	-0.02079	3.2887	-0.02989	6.4345	0.07008	9.3982	0.00634	12.3572	0.000612	0.3252	3.1784	3.3484	244.687	6.2968	244.357	9.3194	247.015	12.331	2.56192	0.3252	1.74625	3.3286	22.2983	6.3406	77.3269	9.3706	77.2043	12.3336	8.92142
0.1627	-0.02294	3.2888	-0.03106	6.4346	0.06968	9.3983	0.00716	12.3573	0.000852	0.3254	3.14144	3.3486	244.677	6.297	244.35	9.3196	247.004	12.3312	2.53894	0.3254	1.78422	3.3288	22.7793	6.3408	77.4024	9.3708	77.0762	12.3338	8.62434
0.1628	-0.02475	3.2889	-0.03218	6.4347	0.06936	9.3984	0.00807	12.3574	0.0033	0.3256	3.10812	3.3488	244.665	6.2972	244.341	9.3198	246.991	12.3314	2.51702	0.3256	1.79688	3.329	23.2617	6.341	77.4886	9.371	76.9562	12.334	8.35227
0.1629	-0.02632	3.289	-0.03308	6.4348	0.06869	9.3985	0.00961	12.3575	0.00511	0.3258	3.07803	3.349	244.652	6.2974	244.331	9.32	246.979	12.3316	2.49643	0.3258	1.80479	3.3292	23.7674	6.3412	77.5384	9.3712	76.8371	12.3342	8.08958
0.163	-0.02728	3.2891	-0.03377	6.4349	0.06787	9.3986	0.01105	12.3576	0.00636	0.326	3.0528	3.3492	244.632	6.2976	244.317	9.3202	246.967	12.3318	2.4777	0.326	1.8396	3.3294	24.215	6.3414	77.5748	9.3714	76.73	12.3344	7.83939
0.1631	-0.02752	3.2892	-0.03441	6.435	0.06702	9.3987	0.01278	12.3577	0.0082	0.3262	3.02838	3.3494	244.614	6.2978	244.303	9.3204	246.959	12.332	2.45898	0.3262	1.82694	3.3296	24.6772	6.3416	77.5923	9.3716	76.629	12.3346	7.61212
0.1632	-0.02749	3.2893	-0.03479	6.4351	0.06619	9.3988	0.0144	12.3578	0.00964	0.3264	3.00598	3.3496	244.595	6.298	244.287	9.3206	246.95	12.3322	2.44265	0.3264	1.86017	3.3298	25.1248	6.3418	77.599	9.3718	76.5779	12.3348	7.37652
0.1633	-0.02757	3.2894	-0.03513	6.4352	0.06545	9.3989	0.01592	12.3579	0.01057	0.3266	2.9852	3.3498	244.576	6.2982	244.267	9.3208	246.944	12.3324	2.42765	0.3266	1.80955	3.33	25.5566	6.342	77.5748	9.372	76.5728	12.335	7.15447
0.1634	-0.02739	3.2895	-0.03529	6.4353	0.06467	9.399	0.01698	12.358	0.01155	0.3268	2.96523	3.35	244.552	6.2984	244.248	9.321	246.94	12.3326	2.41371	0.3268	1.79689	3.3302	25.9231	6.3422	77.4737	9.3722	76.5938	12.3352	6.98451
0.1635	-0.02712	3.2896	-0.03513	6.4354	0.06388	9.3991	0.01805	12.3581	0.01235	0.327	2.94566	3.3502	244.531	6.2986	244.229	9.3212	246.936	12.3328	2.40164	0.327	1.8143	3.3304	26.2882	6.3424	77.3768	9.3724	76.5967	12.3354	6.82706
0.1636	-0.02664	3.2897	-0.03468	6.4355	0.06292	9.3992	0.01911	12.3582	0.01328	0.3272	2.93014	3.3504	244.51	6.2988	244.208	9.3214	246.934	12.333	2.39143	0.3272	1.73362	3.3306	26.6518	6.3426	77.3162	9.3726	76.6126	12.3356	6.67378
0.1637	-0.02648	3.2898	-0.0342	6.4356	0.06183	9.3993	0.02036	12.3583	0.01424	0.3274	2.91785	3.3506	244.487	6.299	244.187	9.3216	246.932	12.3332	2.37936	0.3274	1.63712	3.3308	27.0169	6.3428	77.2811	9.3728	76.6415	12.3358	6.533
0.1638	-0.02638	3.2899	-0.03372	6.4357	0.0609	9.3994	0.02153	12.3584	0.0152	0.3276	2.90719	3.3508	244.468	6.2992	244.167	9.3218	246.93	12.3334	2.36915	0.3276	1.54061	3.331	27.3877	6.343	77.2448	9.373	76.6845	12.336	6.43494
0.1639	-0.02648	3.29	-0.03316	6.4358	0.05978	9.3995	0.02278	12.3585	0.01528	0.3278	2.89692	3.351	244.45	6.2994	244.147	9.322	246.932	12.3336	2.36027	0.3278	1.44411	3.3312	27.7542	6.3432	77.1909	9.3732	76.7244	12.3362	6.33272
0.164	-0.0264	3.2901	-0.03271	6.4359	0.05898	9.3996	0.02361	12.3586	0.01546	0.328	2.88788	3.3512	244.441	6.2996	244.128	9.3222	246.935	12.3338	2.35245	0.328	1.34287	3.3314	28.1237	6.3434	77.1545	9.3734	76.7803	12.3364	6.22737
0.1641	-0.02688	3.2902	-0.0322	6.436	0.05829	9.3997	0.02459	12.3587	0.01554	0.3282	2.88166	3.3514	244.439	6.2998	244.115	9.3224	246.935	12.334	2.3449	0.3282	1.19574	3.3316	28.6293	6.3436	77.1411	9.3736	76.8363	12.3366	6.11576
0.1642	-0.02731	3.2903	-0.03165	6.4361	0.0576	9.3998	0.02497	12.3588	0.01536	0.3284	2.87706	3.3516	244.44	6.3	244.098	9.3226	246.934	12.3342	2.33815	0.3284	1.08501	3.3318	29.1465	6.3438	77.1114	9.3738	76.8782	12.3368	6.0323
0.1643	-0.02773	3.2904	-0.03117	6.4362	0.0569	9.3999	0.02515	12.3589	0.01546	0.3286	2.8761	3.3518	244.442	6.3002	244.082	9.3228	246.935	12.3344	2.33061	0.3286	0.97585	3.332	29.7318	6.344	77.0979	9.374	76.8941	12.337	5.97696
0.1644	-0.02797	3.2905	-0.03069	6.4363	0.05626	9.4	0.02521	12.359	0.0157	0.3288	2.8796	3.352	244.446	6.3004	244.071	9.323	246.934	12.3346	2.32359	0.3288	0.93788	3.3322	30.4027	6.3442	77.0939	9.3742	76.9021	12.3372	5.94142
0.1645	-0.02816	3.2906	-0.0301	6.4364	0.05571	9.4001	0.02555	12.3591	0.0156	0.329	2.88713	3.3522	244.458	6.3006	244.056	9.3232	246.93	12.3348	2.31551	0.329	0.89675	3.3324	31.2053	6.3444	77.1262	9.3744	76.918	12.3374	5.8715
0.1646	-0.02811	3.2907	-0.02944	6.4365	0.05501	9.4002	0.02614	12.3592	0.01586	0.3292	2.90195	3.3524	244.467	6.3008	244.044	9.3234	246.932	12.335	2.3061	0.3292	0.84613	3.3326	32.0877	6.3446	77.1411	9.3746	76.9499	12.3376	5.80262
0.1647	-0.028	3.2908	-0.02904	6.4366	0.05435	9.4003	0.02696	12.3593	0.01645	0.3294	2.9192	3.3526	244.476	6.301	244.031	9.3236	246.934	12.3352	2.29562	0.3294	0.8667	3.3328	33.0715	6.3448	77.1437	9.3748	76.9629	12.3378	5.72436
0.1648	-0.02733	3.2909	-0.02842	6.4367	0.05384	9.4004	0.02768	12.3594	0.01695	0.3296	2.93806	3.3528	244.487	6.3012	244.022	9.3238	246.937	12.3354	2.28595	0.3296	0.8841	3.333	34.1553	6.345	77.1303	9.375	76.9658	12.338	5.66069
0.1649	-0.02651	3.291	-0.02789	6.4368	0.05299	9.4005	0.02827	12.3595	0.01727	0.3298	2.95814	3.353	244.499	6.3014	244.014	9.324	246.942	12.3356	2.27627	0.3298	0.90942	3.3332	35.339	6.3452	77.1114	9.3752	76.9527	12.3382	5.56889
0.165	-0.02534	3.2911	-0.02725	6.4369	0.05235	9.4006	0.02893	12.3596	0.01735	0.33	2.98186	3.3532	244.513	6.3016	244.01	9.3242	246.948	12.3358	2.26579	0.33	0.94739	3.3334	36.6228	6.3454	77.1195	9.3754	76.9547	12.3384	5.49688
0.1651	-0.02425	3.2912	-0.02664	6.437	0.0515	9.4007	0.02965	12.3597	0.0173	0.3302	3.00518	3.3534	244.515	6.3018	244.008	9.3244	246.955	12.336	2.25479	0.3302	0.98061	3.3336	37.9847	6.3456	77.137	9.3756	76.9416	12.3386	5.44154
0.1652	-0.02262	3.2913	-0.0259	6.4371	0.05115	9.4008	0.02952	12.3598	0.01733	0.3304	3.0289	3.3536	244.52	6.302	244.002	9.3246	246.964	12.3362	2.24404	0.3304	1.0344	3.3338	39.3496	6.3458	77.137	9.3758	76.9205	12.3388	5.39663
0.1653	-0.02132	3.2914	-0.02523	6.4372	0.05118	9.4009	0.02976	12.3599	0.01727	0.3306	3.05423	3.3538	244.523	6.3022	244.003	9.3248	246.975	12.3364	2.2349	0.3306	1.05655	3.334	40.8	6.346	77.1909	9.376	76.9335	12.339	5.29649
0.1654	-0.01991	3.2915	-0.02443	6.4373	0.05142	9.401	0.02994	12.36	0.01719	0.3308	3.08038	3.354	244.528	6.3024	244.008	9.325	246.986	12.3366	2.22735	0.3308	1.08186	3.3342	42.2649	6.3462	77.238	9.3762	76.9544	12.3392	5.19426
0.1655	-0.01852	3.2916	-0.02361	6.4374	0.05169	9.4011	0.02936	12.3601	0.01706	0.331	3.10369	3.3542	244.535	6.3026	244.013	9.3252	246.999	12.3368	2.21954	0.331	1.08503	3.3344	43.7152	6.3464	77.2811	9.3764	76.9733	12.3394	5.06599
0.1656	-0.01722	3.2917	-0.02284	6.4375	0.05198	9.4012	0.0276	12.3602	0.01778	0.3312	3.1262	3.3544	244.536	6.3028	244.023	9.3254	247.012	12.337	2.21492	0.3312	1.06921	3.3346	45.1381	6.3466	77.331	9.3766	76.9702	12.3396	4.96376
0.1657	-0.01608	3.2918	-0.02228	6.4376	0.0523	9.4013	0.02696	12.3603	0.01826	0.3314	3.14749	3.3546	244.54	6.303	244.034	9.3256	247.023	12.3372	2.21163	0.3314	1.04706	3.3348	46.5218	6.3468	77.3876	9.3768	76.9622	12.3398	4.85216
0.1658	-0.01493	3.2919	-0.02169	6.4377	0.05233	9.4014	0.02563	12.3604	0.01839	0.3316	3.1704	3.3548	244.548	6.3032	244.049	9.3258	247.035	12.3374	2.20914	0.3316	0.97588	3.335	47.8403	6.347	77.4387	9.377	76.9811	12.34	4.73639
0.1659	-0.014	3.292	-0.02127	6.4378	0.04961	9.4015	0.02403	12.3605	0.01874	0.3318	3.1925	3.355	244.556	6.3034	244.061	9.326	247.046	12.3376	2.20797	0.3318	0.90469	3.3352	49.0632	6.3472	77.4845	9.3772	77.002	12.3402	4.6029
0.166	-0.01317	3.2921	-0.0206	6.4379	0.04889	9.4016	0.02273	12.3606	0.01908	0.332	3.21582	3.3552	244.562	6.3036	244.07	9.3262	247.056	12.3378	2.20628	0.332	0.84616	3.3354	50.2006	6.3474	77.5452	9.3774	77.032	12.3404	4.47255
0.1661	-0.01259	3.2922	-0.02028	6.438	0.04783	9.4017	0.02079	12.3607	0.0193	0.3322	3.23792	3.3554	244.572	6.3038	244.073	9.3264	247.07	12.338	2.20698	0.3322	0.79553	3.3356	51.2612	6.3476	77.5923	9.3776	77.0319	12.3406	4.32239
0.1662	-0.01211	3.2923	-0.01985	6.4381	0.04668	9.4018	0.01844	12.3608	0.01975	0.3324	3.26285	3.3556	244.585	6.304	244.076	9.3266	247.081	12.3382	2.20822	0.3324	0.75282	3.3358	52.2102	6.3478	77.6246	9.3778	77.0338	12.3408	4.16181
0.1663	-0.0119	3.2924	-0.01991	6.4382	0.04559	9.4019	0.01666	12.3609	0.0202	0.3326	3.28617	3.3558	244.6	6.3042	244.083	9.3268	247.094	12.3384	2.20919	0.3326	0.73542	3.336	53.0665	6.348	77.6637	9.378	77.0468	12.341	3.98352
0.1664	-0.01174	3.2925	-0.01993	6.4383	0.04431	9.402	0.01477	12.361	0.02111	0.3328	3.31231	3.356	244.615	6.3044	244.088	9.327	247.107	12.3386	2.20696	0.3328	0.74808	3.3362	53.7837	6.3482	77.6502	9.3782	77.0417	12.3412	3.82815
0.1665	-0.01171	3.2926	-0.02023	6.4384	0.04282	9.4021	0.01323	12.3611	0.02212	0.333	3.33725	3.3562	244.628	6.3046	244.088	9.3272	247.12	12.3388	2.20367	0.333	0.77023	3.3364	54.4125	6.3484	77.6394	9.3784	77.0336	12.3414	3.67591
0.1666	-0.01179	3.2927	-0.02049	6.4385	0.04125	9.4022	0.01331	12.3612	0.02353	0.3332	3.36663	3.3564	244.643	6.3048	244.087	9.3274	247.134	12.339	2.19959	0.3332	0.82085	3.3366	54.9514	6.3486	77.6354	9.3786	77.0336	12.3416	3.53097
0.1667	-0.01187	3.2928	-0.02084	6.4386	0.03947	9.4023	0.01578	12.3613	0.02401	0.3334	3.39804	3.3566	244.66	6.305	244.084	9.3276	247.15	12.3392	2.19124	0.3334	0.9047	3.3368	55.4034	6.3488	77.6098	9.3788	77.0605	12.3418	3.38706
0.1668	-0.01195	3.2929	-0.02103	6.4387	0.03769	9.4024	0.01576	12.3614	0.02425	0.3336	3.43227	3.3568	244.679	6.3052	244.078	9.3278	247.164	12.3394	2.18183	0.3336	0.98064	3.337	55.7729	6.349	77.5883	9.379	77.0704	12.342	3.25149
0.1669	-0.01214	3.293	-0.02127	6.4388	0.0363	9.4025	0.01661	12.3615	0.02497	0.3338	3.4657	3.357	244.696	6.3054	244.071	9.328	247.182	12.3396	2.17055	0.3338	1.11037	3.3372	56.0814	6.3492	77.6031	9.3792	77.0684	12.3422	3.13155
0.167	-0.01254	3.2931	-0.02137	6.4389	0.04019	9.4026	0.01735	12.3616	0.02513	0.334	3.50196	3.3572	244.714	6.3056	244.065	9.3282	247.2	12.3398	2.15795	0.334	1.23693	3.3374	56.374	6.3494	77.6287	9.3794	77.0523	12.3424	3.02308
0.1671	-0.0132	3.2932	-0.02156	6.439	0.04101	9.4027	0.01757	12.3617	0.02547	0.3342	3.53903	3.3574	244.734	6.3058	244.062	9.3284	247.218	12.34	2.14428	0.3342	1.33027	3.3376	56.6217	6.3496	77.6287	9.3796	77.0522	12.3426	2.90939
0.1672	-0.01395	3.2933	-0.02132	6.4391	0.04266	9.4028	0.01855	12.3618	0.026	0.3344	3.57691	3.3576	244.752	6.306	244.065	9.3286	247.229	12.3402	2.12635	0.3344	1.41886	3.3378	56.81	6.3498	77.6287	9.3798	77.0682	12.3428	2.81759
0.1673	-0.01469	3.2934	-0.02116	6.4392	0.0449	9.4029	0.01988	12.3619	0.0267	0.3346	3.61438	3.3578	244.773	6.3062	244.067	9.3288	247.242	12.3404	2.10549	0.3346	1.53119	3.338	57.0027	6.35	77.6502	9.38	77.0941	12.343	2.74349
0.1674	-0.01557	3.2935	-0.02039	6.4393	0.04615	9.403	0.02153	12.362	0.02779	0.3348	3.65428	3.358	244.793	6.3064	244.071	9.329	247.253	12.3406	2.08224	0.3348	1.61978	3.3382	57.1924	6.3502	77.6718	9.3802	77.113	12.3432	2.69545
0.1675	-0.01653	3.2936	-0.01956	6.4394	0.04761	9.4031	0.0231	12.3621	0.02859	0.335	3.69176	3.3582	244.815	6.3066	244.073	9.3292	247.264	12.3408	2.0582	0.335	1.70046	3.3384	57.3967	6.3504	77.7364	9.3804	77.1259	12.3434	2.67867
0.1676	-0.01751	3.2937	-0.01855	6.4395	0.04908	9.4032	0.02454	12.3622	0.02898	0.3352	3.73206	3.3584	244.838	6.3068	244.08	9.3294	247.274	12.341	2.03361	0.3352	1.75583	3.3386	57.5966	6.3506	77.8213	9.3806	77.1639	12.3436	2.65981
0.1677	-0.01847	3.2938	-0.01765	6.4396	0.05033	9.4033	0.02507	12.3623	0.0288	0.3354	3.77035	3.3586	244.86	6.307	244.09	9.3296	247.283	12.3412	2.00717	0.3354	1.75109	3.3388	57.8196	6.3508	77.9008	9.3808	77.2008	12.3438	2.65345
0.1678	-0.01951	3.2939	-0.01679	6.4397	0.05206	9.4034	0.02422	12.3624	0.02941	0.3356	3.80701	3.3588	244.883	6.3072	244.104	9.3298	247.291	12.3414	1.98205	0.3356	1.71312	3.339	58.047	6.351	77.9802	9.381	77.2247	12.344	2.63979
0.1679	-0.02076	3.294	-0.01616	6.4398	0.05411	9.4035	0.02465	12.3625	0.03026	0.3358	3.83963	3.359	244.905	6.3074	244.124	9.33	247.301	12.3416	1.95588	0.3358	1.66725	3.3392	58.3063	6.3512	78.0759	9.3812	77.2617	12.3442	2.64281
0.168	-0.02212	3.2941	-0.01512	6.4399	0.0561	9.4036	0.02441	12.3626	0.02986	0.336	3.87306	3.3592	244.928	6.3076	244.146	9.3302	247.306	12.3418	1.92943	0.336	1.56917	3.3394	58.5685	6.3514	78.1082	9.3814	77.2966	12.3444	2.63436
0.1681	-0.02334	3.2942	-0.01424	6.44	0.05584	9.4037	0.02497	12.3627	0.03013	0.3362	3.90527	3.3594	244.949	6.3078	244.17	9.3304	247.309	12.342	1.90033	0.3362	1.50747	3.3396	58.8105	6.3516	78.1378	9.3816	77.3445	12.3446	2.62592
0.1682	-0.02433	3.2943	-0.01328	6.4401	0.05693	9.4038	0.02566	12.3628	0.03013	0.3364	3.93587	3.3596	244.974	6.308	244.195	9.3306	247.313	12.3422	1.86936	0.3364	1.48216	3.3398	59.0697	6.3518	78.1917	9.3818	77.3765	12.3448	2.6529
0.1683	-0.02523	3.2944	-0.01256	6.4402	0.05752	9.4039	0.02582	12.3629	0.03024	0.3366	3.96606	3.3598	245	6.3082	244.221	9.3308	247.322	12.3424	1.83865	0.3366	1.44419	3.34	59.3348	6.352	78.2375	9.382	77.4054	12.345	2.6778
0.1684	-0.02614	3.2945	-0.01176	6.4403	0.05754	9.404	0.02614	12.363	0.03005	0.3368	3.99464	3.36	245.023	6.3084	244.249	9.331	247.33	12.3426	1.80768	0.3368	1.35877	3.3402	59.5854	6.3522	78.2483	9.3822	77.4183	12.3452	2.70062
0.1685	-0.02688	3.2946	-0.01144	6.4404	0.05813	9.4041	0.02608	12.3631	0.02928	0.337	4.02119	3.3602	245.048	6.3086	244.275	9.3312	247.341	12.3428	1.77645	0.337	1.28283	3.3404	59.8056	6.3524	78.2739	9.3824	77.4423	12.3454	2.71093
0.1686	-0.02741	3.2947	-0.01091	6.4405	0.05829	9.4042	0.02616	12.3632	0.02803	0.3372	4.04693	3.3604	245.073	6.3088	244.302	9.3314	247.353	12.343	1.74575	0.3372	1.21639	3.3406	60.0446	6.3526	78.2523	9.3826	77.4742	12.3456	2.70561
0.1687	-0.02784	3.2948	-0.01041	6.4406	0.05871	9.4043	0.02627	12.3633	0.02694	0.3374	4.06944	3.3606	245.097	6.309	244.327	9.3316	247.366	12.3432	1.71318	0.3374	1.16577	3.3408	60.2836	6.3528	78.1728	9.3828	77.4661	12.3458	2.70237
0.1688	-0.0284	3.2949	-0.00966	6.4407	0.05991	9.4044	0.0264	12.3634	0.02616	0.3376	4.09316	3.3608	245.121	6.3092	244.35	9.3318	247.378	12.3434	1.68115	0.3376	1.16102	3.341	60.511	6.353	78.1163	9.383	77.431	12.346	2.70018
0.1689	-0.02909	3.295	-0.0086	6.4408	0.0609	9.4045	0.02654	12.3635	0.02441	0.3378	4.11647	3.361	245.145	6.3094	244.37	9.332	247.391	12.3436	1.64645	0.3378	1.17052	3.3412	60.7196	6.3532	78.1082	9.3832	77.389	12.3462	2.69695
0.169	-0.02949	3.2951	-0.00727	6.4409	0.06353	9.4046	0.02627	12.3636	0.02257	0.338	4.141	3.3612	245.168	6.3096	244.389	9.3322	247.403	12.3438	1.60989	0.338	1.199	3.3414	60.9195	6.3534	78.084	9.3834	77.3519	12.3464	2.68017
0.1691	-0.02994	3.2952	-0.00633	6.441	0.06614	9.4047	0.0263	12.3637	0.02217	0.3382	4.16108	3.3614	245.191	6.3098	244.407	9.3324	247.417	12.344	1.57227	0.3382	1.28284	3.3416	61.1397	6.3536	78.0866	9.3836	77.3278	12.3466	2.68318
0.1692	-0.03037	3.2953	-0.00543	6.4411	0.06782	9.4048	0.02584	12.3638	0.02124	0.3384	4.17832	3.3616	245.212	6.31	244.426	9.3326	247.43	12.3442	1.53411	0.3384	1.34296	3.3418	61.3628	6.3538	78.123	9.3838	77.3168	12.3468	2.69349
0.1693	-0.03069	3.2954	-0.00482	6.4412	0.06992	9.4049	0.0256	12.3639	0.02065	0.3386	4.19557	3.3618	245.231	6.3102	244.445	9.3328	247.44	12.3444	1.49729	0.3386	1.37618	3.342	61.5714	6.354	78.127	9.384	77.3057	12.347	2.68818
0.1694	-0.03095	3.2955	-0.00413	6.4413	0.07178	9.405	0.02536	12.364	0.01964	0.3388	4.20918	3.362	245.247	6.3104	244.464	9.333	247.449	12.3446	1.46073	0.3388	1.4189	3.3422	61.806	6.3542	78.123	9.3842	77.3056	12.3472	2.68807
0.1695	-0.03114	3.2956	-0.00354	6.4414	0.07213	9.4051	0.02483	12.3641	0.01842	0.339	4.22035	3.3622	245.264	6.3106	244.481	9.3332	247.455	12.3448	1.42391	0.339	1.47744	3.3424	62.0494	6.3544	78.1553	9.3844	77.3136	12.3474	2.68796
0.1696	-0.03127	3.2957	-0.00271	6.4415	0.07261	9.4052	0.02433	12.3642	0.01767	0.3392	4.22951	3.3624	245.277	6.3108	244.498	9.3334	247.456	12.345	1.38602	0.3392	1.52806	3.3426	62.3159	6.3546	78.1594	9.3846	77.3325	12.3476	2.68472
0.1697	-0.03141	3.2958	-0.00234	6.4416	0.0745	9.4053	0.02377	12.3643	0.01714	0.3394	4.23664	3.3626	245.29	6.311	244.515	9.3336	247.452	12.3452	1.34946	0.3394	1.54863	3.3428	62.5462	6.3548	78.1769	9.3848	77.3724	12.3478	2.67628
0.1698	-0.03149	3.2959	-0.00181	6.4417	0.07569	9.4054	0.02268	12.3644	0.01658	0.3396	4.24135	3.3628	245.302	6.3112	244.533	9.3338	247.447	12.3454	1.3129	0.3396	1.56129	3.343	62.7823	6.355	78.22	9.385	77.4524	12.348	2.66262
0.1699	-0.03122	3.296	-0.00141	6.4418	0.07652	9.4055	0.02167	12.3645	0.01592	0.3398	4.23999	3.363	245.312	6.3114	244.552	9.334	247.441	12.3456	1.27395	0.3398	1.57395	3.3432	63.0054	6.3552	78.224	9.3852	77.5743	12.3482	2.6323
0.17	-0.03058	3.2961	-0.00114	6.4419	0.07737	9.4056	0.02081	12.3646	0.01605	0.34	4.237	3.3632	245.321	6.3116	244.571	9.3342	247.435	12.3458	1.23473	0.34	1.60401	3.3434	63.2633	6.3554	78.1661	9.3854	77.7132	12.3484	2.61552
0.1701	-0.03005	3.2962	-0.0012	6.442	0.07431	9.4057	0.02057	12.3647	0.01621	0.3402	4.22998	3.3634	245.33	6.3118	244.586	9.3344	247.425	12.346	1.19764	0.3402	1.62457	3.3436	63.5023	6.3556	78.0759	9.3856	77.8322	12.3486	2.59352
0.1702	-0.0292	3.2963	-0.00112	6.4421	0.07128	9.4058	0.02065	12.3648	0.01562	0.3404	4.22295	3.3636	245.337	6.312	244.6	9.3346	247.416	12.3462	1.15842	0.3404	1.60717	3.3438	63.7109	6.3558	77.9977	9.3858	77.9331	12.3488	2.55695
0.1703	-0.02829	3.2964	-0.000905	6.4422	0.06893	9.4059	0.02073	12.3649	0.01522	0.3406	4.2139	3.3638	245.344	6.3122	244.611	9.3348	247.406	12.3464	1.12239	0.3406	1.5787	3.344	63.9035	6.356	77.8577	9.386	77.992	12.349	2.50369
0.1704	-0.02744	3.2965	-0.000479	6.4423	0.06577	9.406	0.02079	12.365	0.01443	0.3408	4.20243	3.364	245.351	6.3124	244.621	9.335	247.398	12.3466	1.08477	0.3408	1.55339	3.3442	64.1048	6.3562	77.758	9.3862	78.0529	12.3492	2.44836
0.1705	-0.02646	3.2966	-0.000133	6.4424	0.06302	9.4061	0.02089	12.3651	0.01387	0.341	4.19217	3.3642	245.36	6.3126	244.623	9.3352	247.387	12.3468	1.04555	0.341	1.5439	3.3444	64.2772	6.3564	77.6893	9.3864	78.0819	12.3494	2.37948
0.1706	-0.0255	3.2967	0.00024	6.4425	0.06388	9.4062	0.02097	12.3652	0.01344	0.3412	4.1815	3.3644	245.366	6.3128	244.626	9.3354	247.378	12.347	1.00686	0.3412	1.5613	3.3446	64.4322	6.3566	77.5856	9.3866	78.1118	12.3496	2.30956
0.1707	-0.02462	3.2968	0.000373	6.4426	0.06481	9.4063	0.02097	12.3653	0.01235	0.3414	4.17002	3.3646	245.372	6.313	244.629	9.3356	247.37	12.3472	0.9703	0.3414	1.58662	3.3448	64.5741	6.3568	77.5034	9.3868	78.0877	12.3498	2.24068
0.1708	-0.02377	3.2969	0.000825	6.4427	0.06348	9.4064	0.02079	12.3654	0.01147	0.3416	4.15693	3.3648	245.377	6.3132	244.63	9.3358	247.364	12.3474	0.93002	0.3416	1.65464	3.345	64.7363	6.357	77.4347	9.387	77.9867	12.35	2.17075
0.1709	-0.023	3.297	0.000985	6.4428	0.06364	9.4065	0.02113	12.3655	0.01049	0.3418	4.14343	3.365	245.379	6.3134	244.627	9.336	247.357	12.3476	0.89	0.3418	1.71318	3.3452	64.871	6.3572	77.3956	9.3872	77.8636	12.3502	2.1175
0.171	-0.02241	3.2971	0.00109	6.4429	0.06318	9.4066	0.02161	12.3656	0.00977	0.342	4.13074	3.3652	245.381	6.3136	244.622	9.3362	247.349	12.3478	0.85424	0.342	1.73849	3.3454	65.0057	6.3574	77.3849	9.3874	77.7225	12.3504	2.07675
0.1711	-0.02204	3.2972	0.00101	6.443	0.06236	9.4067	0.02212	12.3657	0.00889	0.3422	4.114	3.3654	245.383	6.3138	244.617	9.3364	247.34	12.348	0.82327	0.3422	1.7385	3.3456	65.1186	6.3576	77.3916	9.3876	77.5705	12.3506	2.02038
0.1712	-0.02153	3.2973	0.00117	6.4431	0.06342	9.4068	0.02217	12.3658	0.00772	0.3424	4.09565	3.3656	245.384	6.314	244.613	9.3366	247.331	12.3482	0.79443	0.3424	1.74641	3.3458	65.2214	6.3578	77.4455	9.3878	77.3974	12.3508	1.98171
0.1713	-0.02119	3.2974	0.00125	6.4432	0.06414	9.4069	0.02161	12.3659	0.00671	0.3426	4.07689	3.3658	245.385	6.3142	244.608	9.3368	247.324	12.3484	0.76932	0.3426	1.78121	3.346	65.346	6.358	77.4886	9.388	77.2013	12.351	1.94514
0.1714	-0.02095	3.2975	0.00136	6.4433	0.06515	9.407	0.02124	12.366	0.00514	0.3428	4.06016	3.366	245.384	6.3144	244.6	9.337	247.316	12.3486	0.74154	0.3428	1.8176	3.3462	65.472	6.3582	77.564	9.3882	77.0223	12.3512	1.93148
0.1715	-0.02079	3.2976	0.00136	6.4434	0.06654	9.4071	0.02039	12.3661	0.00357	0.343	4.0418	3.3662	245.382	6.3146	244.591	9.3372	247.308	12.3488	0.71563	0.343	1.87772	3.3464	65.5921	6.3584	77.6206	9.3884	76.8092	12.3514	1.9147
0.1716	-0.02073	3.2977	0.00146	6.4435	0.06779	9.4072	0.01983	12.3662	0.00178	0.3432	4.02305	3.3664	245.377	6.3148	244.584	9.3374	247.302	12.349	0.69477	0.3432	1.92834	3.3466	65.708	6.3586	77.6462	9.3886	76.6341	12.3516	1.90938
0.1717	-0.02063	3.2978	0.00165	6.4436	0.06704	9.4073	0.01938	12.3663	0.000133	0.3434	4.00429	3.3666	245.371	6.315	244.579	9.3376	247.294	12.3492	0.67765	0.3434	1.94417	3.3468	65.8383	6.3588	77.6785	9.3888	76.4691	12.3518	1.8926
0.1718	-0.02033	3.2979	0.00208	6.4437	0.06662	9.4074	0.01895	12.3664	-0.00117	0.3436	3.98432	3.3668	245.364	6.3152	244.572	9.3378	247.286	12.3494	0.66158	0.3436	1.95366	3.347	65.973	6.359	77.696	9.389	76.346	12.352	1.88728
0.1719	-0.02007	3.298	0.00234	6.4438	0.06726	9.4075	0.01946	12.3665	-0.0025	0.3438	3.96394	3.367	245.353	6.3154	244.564	9.338	247.276	12.3496	0.65031	0.3438	1.91886	3.3472	66.0888	6.3592	77.7001	9.3892	76.2899	12.3522	1.90384
0.172	-0.01962	3.2981	0.00274	6.4439	0.06619	9.4076	0.02193	12.3666	-0.00341	0.344	3.94316	3.3672	245.344	6.3156	244.558	9.3382	247.267	12.3498	0.64223	0.344	1.89829	3.3474	66.2047	6.3594	77.6745	9.3894	76.2369	12.3524	1.90895
0.1721	-0.0193	3.2982	0.00314	6.444	0.06574	9.4077	0.02321	12.3667	-0.0049	0.3442	3.92117	3.3674	245.334	6.3158	244.551	9.3384	247.256	12.35	0.63388	0.3442	1.9062	3.3476	66.3089	6.3596	77.6462	9.3896	76.1678	12.3526	1.9005
0.1722	-0.01887	3.2983	0.0037	6.4441	0.06545	9.4078	0.02379	12.3668	-0.00711	0.3444	3.90281	3.3676	245.321	6.316	244.544	9.3386	247.243	12.3502	0.62474	0.3444	1.91095	3.3478	66.4016	6.3598	77.6179	9.3898	76.1037	12.3528	1.91915
0.1723	-0.01823	3.2984	0.00415	6.4442	0.06577	9.4079	0.02536	12.3669	-0.00862	0.3446	3.88689	3.3678	245.308	6.3162	244.536	9.3388	247.226	12.3504	0.61186	0.3446	1.88564	3.348	66.529	6.36	77.5532	9.39	76.0876	12.353	1.92738
0.1724	-0.01757	3.2985	0.00461	6.4443	0.0664	9.408	0.02667	12.367	-0.01051	0.3448	3.86934	3.368	245.296	6.3164	244.526	9.339	247.205	12.3506	0.60272	0.3448	1.82711	3.3482	66.6594	6.3602	77.4994	9.3902	76.1406	12.3532	1.94185
0.1725	-0.01674	3.2986	0.00503	6.4444	0.06672	9.4081	0.02728	12.3671	-0.01174	0.345	3.84735	3.3682	245.28	6.3166	244.519	9.3392	247.184	12.3508	0.59703	0.345	1.78914	3.3484	66.8216	6.3604	77.4172	9.3904	76.2205	12.3534	1.93341
0.1726	-0.01594	3.2987	0.00575	6.4445	0.06739	9.4082	0.02864	12.3672	-0.0128	0.3452	3.8298	3.3684	245.266	6.3168	244.511	9.3394	247.165	12.351	0.59428	0.3452	1.72112	3.3486	67.0215	6.3606	77.3269	9.3906	76.3564	12.3536	1.92705
0.1727	-0.01514	3.2988	0.00631	6.4446	0.06798	9.4083	0.02941	12.3673	-0.01357	0.3454	3.8074	3.3686	245.249	6.317	244.503	9.3396	247.144	12.3512	0.58912	0.3454	1.61987	3.3488	67.2532	6.3608	77.2448	9.3908	76.4684	12.3538	1.90506
0.1728	-0.01448	3.2989	0.00692	6.4447	0.06891	9.4084	0.03021	12.3674	-0.01437	0.3456	3.7842	3.3688	245.231	6.3172	244.493	9.3398	247.125	12.3514	0.58211	0.3456	1.51546	3.349	67.4923	6.361	77.1801	9.391	76.5693	12.354	1.88828
0.1729	-0.01403	3.299	0.00743	6.4448	0.06872	9.4085	0.0313	12.3675	-0.0149	0.3458	3.76018	3.369	245.219	6.3174	244.482	9.34	247.105	12.3516	0.57589	0.3458	1.40947	3.3492	67.7472	6.3612	77.1303	9.3912	76.6572	12.3542	1.8715
0.173	-0.01347	3.2991	0.00814	6.4449	0.06843	9.4086	0.03095	12.3676	-0.01533	0.346	3.73616	3.3692	245.209	6.3176	244.469	9.3402	247.091	12.3518	0.56994	0.346	1.30506	3.3494	68.0007	6.3614	77.0899	9.3914	76.7392	12.3544	1.82971
0.1731	-0.0132	3.2992	0.00868	6.445	0.06933	9.4087	0.02648	12.3677	-0.01624	0.3462	3.71215	3.3694	245.199	6.3178	244.457	9.3404	247.076	12.352	0.56346	0.3462	1.1959	3.3496	68.2977	6.3616	77.0589	9.3916	76.8241	12.3546	1.78271
0.1732	-0.01251	3.2993	0.00937	6.4451	0.06859	9.4088	0.02361	12.3678	-0.01706	0.3464	3.69056	3.3696	245.187	6.318	244.447	9.3406	247.064	12.3522	0.55804	0.3464	1.09466	3.3498	68.6454	6.3618	77.0225	9.3918	76.936	12.3548	1.76593
[truncated: 99,529 more rows]

## Sheet: Fig. 2E
			Pfirrmann MRI grading
Sham	No-Exercise	Rep#1	I
		Rep#2	I
		Rep#3	I
		Rep#4	I
		Rep#5	I
	Exercise	Rep#1	I
[truncated: 14 more rows]

## Sheet: Fig. 2F
	Histological score										Histological score										Histological score
[truncated: 29 more rows]

[truncated: 101 more sheets: Fig. 2G, Fig. 2H-GO-Up, Fig. 2H-GO-Down, Fig. 2H-KEGG-Up, Fig. 2H-KEGG-Down, Fig. 2K, Fig. 3B, Fig. 3C, Fig. 3D, Fig. 3E, Fig. 3F, Fig. 3G, Fig. 3H, Fig. 3I, Fig. 3L, Fig. 3M, Fig. 3N, Fig. 3O, Fig. 4D, Fig. 4E …]
